# Supplementary material for: Effectiveness of DArTseq markers application in genetic diversity and population structure of indigenous chickens in Eastern Province of Rwanda
Source: BMC Genomics. 2024 Feb 19;25:193. doi: 10.1186/s12864-024-10089-5 (PMC10875757; doi:10.1186/s12864-024-10089-5)
Supplement: Supplementary file 3 — Additional file 3. [file 12864_2024_10089_MOESM3_ESM.csv]

CloneID	AlleleSequence	TrimmedSequence	Chrom_Chicken_v5	ChromPos_Chicken_v5	AlnCnt_Chicken_v5	AlnEvalue_Chicken_v5	CallRate	OneRatio	PIC	AvgReadDepth	StDevReadDepth	Qpmr	Reproducibility
100000001	TGCAGAAAGCAGTCTTTCATGAATCTGGCTTGGCTGCTCAAAGAAACAACAGCCAGCAATTAGGTCTTG	TGCAGAAAGCAGTCTTTCATGAATCTGGCTTGGCTGCTCAAAGAAACAACAGCCAGCAATTAGGTCTTG	NC_006090.4_chromosome_3	50200072	1	1.07E-28	0.873563	0.986842	0.02597	14.15455	6.39771	2.40023	1
100000002	TGCAGACAGAAATCTCTTTTGAATCTGTCTGTGTAGGATTAAAGTTTAAAAACCTCTCATAATTACCTT	TGCAGACAGAAATCTCTTTTGAATCTGTCTGTGTAGGATTAAAGTTTAAAAACCTCTCATAATTACCTT	NC_006088.4_chromosome_1	95838255	1	1.07E-28	0.873563	0.986842	0.02597	18.07273	6.37282	2.98527	1
100000005	TGCAGCAGTTCTGGCTGTGTGAATAATTGGTCGCTGCTGGACAATTCTCGTTTGCCTCCTGTGTTCAGG	TGCAGCAGTTCTGGCTGTGTGAATAATTGGTCGCTGCTGGACAATTCTCGTTTGCCTCCTGTGTTCAGG	NC_006094.4_chromosome_7	10198833	1	1.07E-28	0.91954	0.9875	0.024687	18.52727	8.23596	2.44254	1
100000006	TGCAGCCACAGGGCCAGACTTGTCAAACCACTGCCAGTCTCTGATGAGCAATTTCTGGTGCTATCCCAT	TGCAGCCACAGGGCCAGACTTGTCAAACCACTGCCAGTCTCTGATGAGCAATTTCTGGTGCTATCCCAT	NC_006089.4_chromosome_2	48699029	1	1.07E-28	0.954023	0.409639	0.48367	8.30435	4.65725	1.95707	1
100000008	TGCAGGAGCAACAATGAGGGTCATCTTGGATATCGGAGGCTCTTTAGCTATCACCCTCTCAGCATGAGA	TGCAGGAGCAACAATGAGGGTCATCTTGGATATCGGAGGCTCTTTAGCTATCACCCTCTCAGCATGAGA	NC_006088.4_chromosome_1	185821455	1	4.98E-27	0.896552	0.987179	0.025312	16.07273	6.59574	2.74977	1
100000009	TGCAGGTAAGAACTGGGACCACTCAGAATTATCTTCTCACCTTCTCTTCTTCTCTACTCTGTACATATG	TGCAGGTAAGAACTGGGACCACTCAGAATTATCTTCTCACCTTCTCTTCTTCTCTACTCTGTACATATG	NC_006090.4_chromosome_3	61758948	1	1.07E-28	0.873563	0.986842	0.02597	19.57273	7.72064	2.82344	1
100000010	TGCAGTCTTGCTGCTGGATGAGACTAACCATGTCCATTTTACAAAGCTTGTTTCTTGCCCTGAGAGACC	TGCAGTCTTGCTGCTGGATGAGACTAACCATGTCCATTTTACAAAGCTTGTTTCTTGCCCTGAGAGACC	NC_006127.4_chromosome_Z	52189679	1	1.07E-28	0.91954	0.9875	0.024687	16.86364	7.5468	2.49175	1
100000011	TGCAGTGGTGCAGTTGAAAATTCTGCTTCAAAGCCCTCCAAACCTGTTTTGCCAGTAGCAGAGGTTCAT	TGCAGTGGTGCAGTTGAAAATTCTGCTTCAAAGCCCTCCAAACCTGTTTTGCCAGTAGCAGAGGTTCAT	NC_006092.4_chromosome_5	21784563	1	1.07E-28	0.91954	0.9875	0.024687	11.87273	4.43152	3.05979	1
100000012	TGCAGTTCCATGTATTCAGTATGTCATTCAAGGTGGATAGAATTTCATCAATCTTCAAAATGCGCCACG	TGCAGTTCCATGTATTCAGTATGTCATTCAAGGTGGATAGAATTTCATCAATCTTCAAAATGCGCCACG	NC_006091.4_chromosome_4	22889514	1	1.07E-28	0.850575	0.891892	0.192841	37.13592	16.4736	2.30113	1
100000013	TGCAGTTGTGTTGTTTTTTTATTTTTATTTTTTTAAGAATTTGTTTCTGTAAATAGGGATTTTGTATCC	TGCAGTTGTGTTGTTTTTTTATTTTTATTTTTTTAAGAATTTGTTTCTGTAAATAGGGATTTTGTATCC	NC_006090.4_chromosome_3	59322672	1	1.07E-28	0.885057	0.987013	0.025637	10.04545	4.2691	2.50214	1
100000015	TGCAGTTCAAGACAAGAAGCTACGCATTGCTGAAAGTAAGGACTTTCAAACAGTGCCTTTTGAAAGTGA	TGCAGTTCAAGACAAGAAGCTACGCATTGCTGAAAGTAAGGACTTTCAAACAGTGCCTTTTGAAAGTGA	NT_459440.1_chromosome_3 chr3random_Scaffold15917	2333	2	4.98E-27	0.908046	0.860759	0.239705	27.95789	13.96154	2.14161	1
100000017	TGCAGAAGAAAACAAACTACAGACAAACAAAAAACATCCAAATAAACACGCACGAAGTACAGGAAAGAG	TGCAGAAGAAAACAAACTACAGACAAACAAAAAACATCCAAATAAACACGCACGAAGTACAGGAAAGAG		0	0	999	0.931034	0.654321	0.45237	9.16667	4.89331	1.86107	1
100000018	TGCAGAAGGACCAACAGATGAGCTCAGGGAGCAGGAGTGATGAGTGACTACAATCCAGTGCATGAGATC	TGCAGAAGGACCAACAGATGAGCTCAGGGAGCAGGAGTGATGAGTGACTACAATCCAGTGCATG	NC_006093.4_chromosome_6	19894888	1	5.84E-26	0.896552	0.987179	0.025312	10.3211	4.92863	2.31144	1
100000019	TGCAGAAGTCACTATGCCTAACTCATACCAAATGACAAAAGCTCCCCTGAACATGAACTAATGATCATC	TGCAGAAGTCACTATGCCTAACTCATACCAAATGACAAAAGCTCCCCTGAACATGAACTAATGATCATC	NC_006088.4_chromosome_1	190437747	1	1.07E-28	0.83908	0.945205	0.103584	15.13208	10.33959	1.50022	1
100000020	TGCAGAGCTGACTTCTACTTCAAAGTGTTGATGGAACTATGTGCATTTGAATCACATGTGAAGATTGAA	TGCAGAGCTGACTTCTACTTCAAAGTGTTGATGGAACTATGTGCATTTGAATCACATGTGAAGATTGAA	NC_006088.4_chromosome_1	67577949	1	1.07E-28	0.91954	0.9875	0.024687	14.56364	6.32675	2.47103	1
100000021	TGCAGAGTTGGATTTTGAAACGTGAGGTGATTATTTTCAGCATGAAAAATAATCAAGATTACAGCATGA	TGCAGAGTTGGATTTTGAAACGTGAGGTGATTATTTTCAGCATGAAAAATAATCAAGATTACAGCATGA	NC_006090.4_chromosome_3	42321727	1	1.80E-21	0.942529	0.560976	0.492564	17.7541	6.55533	2.8038	1
100000022	TGCAGCAAACACTGTTCAGTAACCAGCAGGATGCTGAGTTCCTTACACTGTCCCTGTGTGGCTTTGGTA	TGCAGCAAACACTGTTCAGTAACCAGCAGGATGCTGAGTTCCTTACACTGTCCCTGTGTGGCTTTGGTA	NC_006097.4_chromosome_10	16190143	1	1.07E-28	0.931034	0.987654	0.024387	11.43636	4.75687	2.58594	1
100000023	TGCAGCAAGTGAGGACTTGCTCAAACGTAACAGCAGCAGGCACAGAAGTAAAAGAAAGAAGCTTACCTT	TGCAGCAAGTGAGGACTTGCTCAAACGTAACAGCAGCAGGCACAGAAGTAAAAGAAAGAAGCTTACCTT	NC_006090.4_chromosome_3	111185173	1	1.07E-28	0.885057	0.987013	0.025637	15.9	5.78077	3.15705	1
100000024	TGCAGCACAAGCAGAAGGCGGTACACAGATTTTGAGGGTGCAGGTACTGCTCTGTGCCCGCAGTGCCGG	TGCAGCACAAGCAGAAGGCGGTACACAGATTTTGAGGGTGCAGGTACTGCTCTGTGCCCGCAGTGCCGG	NC_006113.4_chromosome_26	5209829	1	1.07E-28	0.931034	0.987654	0.024387	11.62727	4.90614	2.55849	1
100000025	TGCAGCACTGAAGGTCAACTGTTTAATCCTGTTCTTGCTTTCTGCCTAGGCTAGTAGTTTTTCATCCAA	TGCAGCACTGAAGGTCAACTGTTTAATCCTGTTCTTGCTTTCTGCCTAGGCTAGTAGTTTTTCATCCAA	NC_006088.4_chromosome_1	132003123	1	1.07E-28	0.885057	0.987013	0.025637	12.82727	6.07507	2.29433	1
100000029	TGCAGCCTTTGGTGACTGCCACAGAAATGGGTACCCAGCACATAAAGTTTTTTCCATGCCCTCTATATG	TGCAGCCTTTGGTGACTGCCACAGAAATGGGTACCCAGCACATAAAGTTTTTTCCATGCCCTCTATATG	NC_006089.4_chromosome_2	83867191	1	1.07E-28	0.908046	0.962025	0.073065	23.14151	9.39032	2.62353	1
100000030	TGCAGGAAAAAAGTAAACTTACAAGCATGGGTATAGGAAATCAGTGATATCCTTCAGTTAGATAGCATG	TGCAGGAAAAAAGTAAACTTACAAGCATGGGTATAGGAAATCAGTGATATCCTTCAGTTAGATAGCATG	NC_006100.4_chromosome_13	7083935	1	1.07E-28	0.896552	0.730769	0.393491	24.13415	11.39508	2.14358	1
100000031	TGCAGGCAGCACTGGTCCCTGCCTCGCCGTGTAAAGTACCCCCACTCACCTCTGAGAGAAAGCATGAGA	TGCAGGCAGCACTGGTCCCTGCCTCGCCGTGTAAAGTACCCCCACTCACCTCTGAGAGAAAGCATGAGA	NC_006091.4_chromosome_4	17799280	1	4.98E-27	0.908046	0.987342	0.024996	42.14545	12.87128	3.6104	1
100000032	TGCAGGCTAGAGAACCAAGCATCCTAGATCCATCTTCCTTAGGGTTTAATAGAACTTCTCTGCCCCTTC	TGCAGGCTAGAGAACCAAGCATCCTAGATCCATCTTCCTTAGGGTTTAATAGAACTTCTCTGCCCCTTC	NC_006094.4_chromosome_7	4620485	1	1.07E-28	0.850575	0.986486	0.026662	16.79091	7.38438	2.53029	1
100000033	TGCAGGTTTTTTTTTTTATTTTGGGGGGAAAAAAGCAGAATGACCAATTTGTTAAAGAAAAAAGCAACT	TGCAGGTTTTTTTTTTTATTTTGGGGGGAAAAAAGCAGAATGACCAATTTGTTAAAGAAAAAAGCAACT	NC_006095.4_chromosome_8	15399819	1	1.07E-28	0.908046	0.835443	0.274956	5.94624	4.20794	1.45865	1
100000034	TGCAGTAATAGTTAATTGTATGATCATTAAGAGAAACCTGTAGCAGAGGTTGCTTCATTTGTTCCTGTG	TGCAGTAATAGTTAATTGTATGATCATTAAGAGAAACCTGTAGCAGAGGTTGCTTCATTTGTTCCTGTG	NC_006092.4_chromosome_5	30104692	1	1.07E-28	0.91954	0.8	0.32	44.72527	20.29836	2.4903	1
100000035	TGCAGTACTACACATTTCAAGCTGCCCATTATGAGTGAACTTCAGTTTGTATAGTCAGCATGAGATCGG	TGCAGTACTACACATTTCAAGCTGCCCATTATGAGTGAACTTCAGTTTGTATAGTCAGCATG	NC_006091.4_chromosome_4	71065120	1	7.16E-25	0.850575	0.986486	0.026662	31.61818	11.08068	3.08053	1
100000036	TGCAGTAGAGTTGGGCTAGATAGCCTCTAATGGTCCCTTCCAACATAAATAGCTTTCTGATTCCCTGAG	TGCAGTAGAGTTGGGCTAGATAGCCTCTAATGGTCCCTTCCAACATAAATAGCTTTCTGATTCCCTGAG	NC_006092.4_chromosome_5	27294214	1	1.07E-28	0.862069	0.853333	0.250311	42.83673	18.81635	2.30176	1
100000037	TGCAGTCAATGTAGAACTCTTGTCCGTGGTCAGTAACTTTTCTACGAGAGCAAGCTACAAACTTCCCTG	TGCAGTCAATGTAGAACTCTTGTCCGTGGTCAGTAACTTTTCTACGAGAGCAAGCTACAAACTTCCCTG	NC_006092.4_chromosome_5	24372916	1	1.07E-28	0.862069	0.986667	0.026311	23.96364	10.04076	2.6707	1
100000038	TGCAGTCAGGGGATGTGTACCTCCTTGCAAAGACAAGGTTTTACACAGAACAGTTTCAAAATTCTCTTT	TGCAGTCAGGGGATGTGTACCTCCTTGCAAAGACAAGGTTTTACACAGAACAGTTTCAAAATTCTCTTT	NC_006090.4_chromosome_3	57915625	1	1.07E-28	0.977011	0.505882	0.499931	39.33333	17.79201	2.43229	1
100000039	TGCAGTCCCATCAGCAACAAGAAAAGCTGAACCAGACTTCAGCCCATCATCTGCCTGTCTGAATGAACA	TGCAGTCCCATCAGCAACAAGAAAAGCTGAACCAGACTTCAGCCCATCATCTGCCTGTCTGAATGAACA	NT_461117.1_chromosome_7 chr7random_Scaffold9102	9343	2	1.07E-28	0.896552	0.987179	0.025312	31.85455	9.47229	3.69926	1
100000041	TGCAGTGGTTTATGTTTTTCTTAGGAATATCTCGGTACCTTGTGTTATCTTGATGTGCTCTGATTGCAT	TGCAGTGGTTTATGTTTTTCTTAGGAATATCTCGGTACCTTGTGTTATCTTGATGTGCTCTGATTGCAT	NC_006097.4_chromosome_10	1004749	1	1.07E-28	0.908046	0.987342	0.024996	21.97273	7.48873	3.14274	1
100000042	TGCAGTGTTTCCCTCAGAACTCCACTTGCTGAGGAGACAAATTTATGATCTCAGGCTCATCCTTGTCTA	TGCAGTGTTTCCCTCAGAACTCCACTTGCTGAGGAGACAAATTTATGATCTCAGGCTCATCCTTGTCTA	NC_006102.4_chromosome_15	2362600	1	1.07E-28	0.862069	0.986667	0.026311	17.03636	6.36314	2.78214	1
100000043	TGCAGTTAGTTAAAGCAAAAATTCTGTTAGTGGGAATGAAATATGATTTCAGGCTTGGAGACAACTGTC	TGCAGTTAGTTAAAGCAAAAATTCTGTTAGTGGGAATGAAATATGATTTCAGGCTTGGAGACAACTGTC	NC_006089.4_chromosome_2	13958626	1	1.07E-28	0.896552	0.987179	0.025312	19.63636	8.03258	2.79424	1
100000044	TGCAGTTCTCAGTTGCTAGCAAGGGAAGTTACCCTGACCCTTTACATTGCATTGTTCCCACATTACTTT	TGCAGTTCTCAGTTGCTAGCAAGGGAAGTTACCCTGACCCTTTACATTGCATTGTTCCCACATTACTTT	NC_006090.4_chromosome_3	54455237	1	1.07E-28	0.942529	0.670732	0.441701	8.62338	5.10167	1.78492	1
100000045	TGCAGGTCCAGAGGGTGGCAACCATAAGGGACTAATGGAAGGAGCAGCACGCAGGTCTCTTGGCATGAG	TGCAGGTCCAGAGGGTGGCAACCATAAGGGACTAATGGAAGGAGCAGCACGCAGGTCTCTTGGCATGAG	NT_459127.1_chromosome_3 chr3random_Scaffold7656	783	2	1.38E-27	0.908046	0.987342	0.024996	10.73636	5.077	2.26825	1
100000047	TGCAGTAGTTACGGTTCTGGCATAACTCAAAAGAACATGAGGATTTTTGTTTTAGAGAAGAGAATGGCA	TGCAGTAGTTACGGTTCTGGCATAACTCAAAAGAACATGAGGATTTTTGTTTTAGAGAAGAGAATGGCA	NC_006094.4_chromosome_7	26509724	1	1.07E-28	0.862069	0.813333	0.303644	26.65263	11.70944	2.43167	1
100000049	TGCAGGAGCAATGTATTCCTAGCAACAATGTTGTCATAGCAGCTGTAAAAGAGAGGTTCACCTCTACTG	TGCAGGAGCAATGTATTCCTAGCAACAATGTTGTCATAGCAGCTGTAAAAGAGAGGTTCACCTCTACTG	NC_006127.4_chromosome_Z	57187778	1	1.07E-28	0.885057	0.714286	0.408163	8.37805	4.52268	1.96228	1
100000050	TGCAGTCAAATTGCAGGGTAACAACAACCACCTCCAAAACAGAGCCTATTAAGAAGAGATTAGAGCTGG	TGCAGTCAAATTGCAGGGTAACAACAACCACCTCCAAAACAGAGCCTATTAAGAAGAGATTAGAGCTGG	NC_006092.4_chromosome_5	17808395	1	1.07E-28	0.908046	0.987342	0.024996	15.80909	5.69768	3.12938	1
100000051	TGCAGTCACTGCTATTAACCATGTAAGAGCCTTCCAAAAACATATATTCAGAAAGAAATAACTGCATTT	TGCAGTCACTGCTATTAACCATGTAAGAGCCTTCCAAAAACATATATTCAGAAAGAAATAACTGCATTT	NC_006092.4_chromosome_5	49933247	1	1.07E-28	0.850575	0.986486	0.026662	27.58182	8.6154	3.37123	1
100000052	TGCAGTCTCTGAGAGCTGGATGTCCTGATCCAGGGAGGTCTGAGAGTTGACGCAGCCAGGATGGGAGCT	TGCAGTCTCTGAGAGCTGGATGTCCTGATCCAGGGAGGTCTGAGAGTTGACGCAGCCAGGATGGGAGCT	NC_006107.4_chromosome_20	2774437	1	3.87E-23	0.896552	0.974359	0.049967	14.99074	7.00727	2.35987	1
100000053	TGCAGTCTTTGTAGTGAAGGCATTCTTAGTTCATAAGATCTCAAGTGCATAGACTTTTTGACAGTGCAT	TGCAGTCTTTGTAGTGAAGGCATTCTTAGTTCATAAGATCTCAAGTGCATAGACTTTTTGACAGTGCAT	NC_006089.4_chromosome_2	70558392	2	1.07E-28	0.83908	0.945205	0.103584	57.14286	23.7031	2.43429	1
100000055	TGCAGTGTTCAAACGATCATCCCAAGGGTTTTCTGTCGTGACCTCTTGCTTTTCCTCTTTCCAGCTGTA	TGCAGTGTTCAAACGATCATCCCAAGGGTTTTCTGTCGTGACCTCTTGCTTTTCCTCTTTCCAGCTGTA	NC_006114.4_chromosome_27	4587723	1	1.07E-28	0.908046	0.987342	0.024996	16.54545	6.06126	2.90694	1
100000056	TGCAGTTCTTCATTATGTCGTTGCTCTGCTTCTGTTATCATTTGCTTTGAAAAAAATCTCTTTCCCATA	TGCAGTTCTTCATTATGTCGTTGCTCTGCTTCTGTTATCATTTGCTTTGAAAAAAATCTCTTTCCCATA	NC_006089.4_chromosome_2	51469447	1	1.07E-28	0.862069	0.933333	0.124444	20.73585	7.79005	2.66036	1
100000059	TGCAGCGCTCTTCATTCCCAGCCTCGCTTAACTCCTATATCTAAAATGATTTGTTAGTTGACTCTCTTT	TGCAGCGCTCTTCATTCCCAGCCTCGCTTAACTCCTATATCTAAAATGATTTGTTAGTTGACTCTCTTT	NC_006090.4_chromosome_3	80110424	1	1.07E-28	0.862069	0.986667	0.026311	25.63636	8.75601	3.42399	1
100000060	TGCAGCGCTTGTTTTCAGGCACTCCTCTCTGGAAAACAGCAGTAAGGGAAGAAAAAGGTGTGAGTGAGA	TGCAGCGCTTGTTTTCAGGCACTCCTCTCTGGAAAACAGCAGTAAGGGAAGAAAAAGGTGTGAGTGAGA	NC_006092.4_chromosome_5	5781368	2	2.31E-25	1	0.011494	0.022724	12	0	100	1
100000061	TGCAGCTTGCTATTTCCAGTTTTTTTTTCATGTATGAAGCAAATAGTACTTTGTTGGGAAGTTGTGATA	TGCAGCTTGCTATTTCCAGTTTTTTTTTCATGTATGAAGCAAATAGTACTTTGTTGGGAAGTTGTGATA		0	0	999	0.850575	0.918919	0.149014	21.25243	10.1357	2.20036	1
100000063	TGCAGTAAAGAAAAATCAATCTAGGCATTAGGAAAAAAAACAGAGAAACACTGGAATAGTCTGCATTGA	TGCAGTAAAGAAAAATCAATCTAGGCATTAGGAAAAAAAACAGAGAAACACTGGAATAGTCTGCATTGA	NC_006088.4_chromosome_1	100109731	1	1.07E-28	0.908046	0.987342	0.024996	19.73636	7.99509	2.66104	1
100000064	TGCAGTAGTTTTAAGTAGGCAGAAACCTAAGAAACAACAGCAGCTATTTCCTGTAAAAGTCACAGTTCC	TGCAGTAGTTTTAAGTAGGCAGAAACCTAAGAAACAACAGCAGCTATTTCCTGTAAAAGTCACAGTTCC	NC_006089.4_chromosome_2	46010006	1	1.07E-28	0.896552	0.987179	0.025312	42.24545	11.02822	4.10428	1
100000065	TGCAGTATAGTTCCAGCATTTCAGTGCATGTGCTGAGCACAGCTTTCTACTCTATTGCTACATAATGCA	TGCAGTATAGTTCCAGCATTTCAGTGCATGTGCTGAGCACAGCTTTCTACTCTATTGCTACATAATGCA	NC_006088.4_chromosome_1	100209850	1	1.07E-28	0.942529	0.646341	0.457168	14.93151	7.94386	2.00204	1
100000066	TGCAGTATTTACAATTCCTGACAGAATGCCTTTTAGAAATGAGGGTTTCAACATGGCTTAGCACACGCA	TGCAGTATTTACAATTCCTGACAGAATGCCTTTTAGAAATGAGGGTTTCAACATGGCTTAGCACACGCA	NC_006096.4_chromosome_9	21707498	1	1.07E-28	0.862069	0.986667	0.026311	23.1	7.01032	3.18815	1
100000067	TGCAGTCAGCAGCTCGAATAGCCAAGCTCATGCACTTTGGTTGTCTTTCAAATTCCCCTTCTCTCTGAG	TGCAGTCAGCAGCTCGAATAGCCAAGCTCATGCACTTTGGTTGTCTTTCAAATTCCCCTTCTCTCTGAG	NC_006097.4_chromosome_10	14441856	1	1.07E-28	0.954023	0.445783	0.494121	37.22642	14.40603	2.48037	1
100000069	TGCAGTCCCTACTGAGGTTATCATAGAATCGTAGGATGAATCATAGAATCATAGGATGGCCTGGGTTGA	TGCAGTCCCTACTGAGGTTATCATAGAATCGTAGGATGAATCATAGAATCATAGGATGGCCTGGGTTGA		0	0	999	0.977011	0.341176	0.44955	12.10256	7.5678	1.62678	1
100000070	TGCAGTGTGAAGATGAGGAAGATATAGCTATAAAAAAAGTAGAAGGGCTGCCAGGCAACAATTTGCTTA	TGCAGTGTGAAGATGAGGAAGATATAGCTATAAAAAAAGTAGAAGGGCTGCCAGGCAACAATTTGCTTA	NC_006088.4_chromosome_1	65073520	1	1.07E-28	0.931034	0.740741	0.384088	7.325	4.6738	1.70539	1
100000071	TGCAGTTAATTCTTTGGGGCCTCTAATAGGAATATCGCTACACCTGGTGTGTGGGATTCCTAAATATTG	TGCAGTTAATTCTTTGGGGCCTCTAATAGGAATATCGCTACACCTGGTGTGTGGGATTCCTAAATATTG	NC_006089.4_chromosome_2	32265053	1	6.44E-26	0.827586	0.972222	0.054012	37.11111	14.71037	2.56289	1
100000072	TGCAGTTACTGATTGTTTTCCAGAAACTCTCTGTTTGTTAAATCTTTGTGATTAATAAGTGATAAGCCA	TGCAGTTACTGATTGTTTTCCAGAAACTCTCTGTTTGTTAAATCTTTGTGATTAATAAGTGATAAGCCA	NC_006091.4_chromosome_4	13292331	1	1.07E-28	0.965517	0.416667	0.486111	5.375	2.5052	2.28354	1
100000073	TGCAGTTTGAACTCCAGCATTTCTTTGGAAGTTAGCTTGTTCTCTCTAGATTCAGTTTTGCCTGACCAA	TGCAGTTTGAACTCCAGCATTTCTTTGGAAGTTAGCTTGTTCTCTCTAGATTCAGTTTTGCCTGACCAA	NC_006091.4_chromosome_4	58796074	1	6.53E-16	0.954023	0.26506	0.389607	10.0625	3.976	2.48397	1
100000074	TGCAGCTTGTAAGTGTATGTTTTAGATTTAGGAGTGAAATAGGATGCCAGTTGTAGCCTAGTTTTATGC	TGCAGCTTGTAAGTGTATGTTTTAGATTTAGGAGTGAAATAGGATGCCAGTTGTAGCCTAGTTTTATGC	NC_006098.4_chromosome_11	6756324	1	1.07E-28	0.931034	0.975309	0.048163	12.21101	5.76142	2.35952	1
100000076	TGCAGAAAAAAAATGGCAGAAGTTGCTCCCCATGACTTCACTGCCGTTGCAGGGCCAGACTAAGATATA	TGCAGAAAAAAAATGGCAGAAGTTGCTCCCCATGACTTCACTGCCGTTGCAGGGCCAGACTAAGATATA	NC_006091.4_chromosome_4	18203886	1	1.07E-28	0.908046	0.974684	0.049351	10.20183	4.86285	2.20541	1
100000077	TGCAGAAAAAAAATGTGAAAAGCCTTGTGCCTGCTCTAGTGACTAGAGCTGCCTACCCACTGCCCTGCT	TGCAGAAAAAAAATGTGAAAAGCCTTGTGCCTGCTCTAGTGACTAGAGCTGCCTACCCACTGCCCTGCT		0	0	999	0.885057	0.935065	0.121437	9.12264	4.67773	2.01609	1
100000078	TGCAGAAAAAAATTGCACCTATTGGTATTCACTGATGCTTGCTGAATGAATGCTGGTGGAGATGAGTGT	TGCAGAAAAAAATTGCACCTATTGGTATTCACTGATGCTTGCTGAATGAATGCTGGTGGAGATGAGTGT	NC_006095.4_chromosome_8	460291	1	1.07E-28	0.896552	0.782051	0.340894	7.68605	5.01686	1.59118	1
100000079	TGCAGAAAAAAGAAATGAACAGTACTATACATTAAAAAGAAAATCTCTATTGTAGTAACAGTTAATATT	TGCAGAAAAAAGAAATGAACAGTACTATACATTAAAAAGAAAATCTCTATTGTAGTAACAGTTAATATT	NC_006091.4_chromosome_4	23473573	1	1.07E-28	0.977011	0.435294	0.491626	25.3125	14.80591	1.91034	1
100000080	TGCAGAAAAAAGAAGGAAGTGTTGAAAATAAAAGCAAGGCTGCTGTGATATTTTCATGCGTGGCTTCTG	TGCAGAAAAAAGAAGGAAGTGTTGAAAATAAAAGCAAGGCTGCTGTGATATTTTCATGCGTGGCTTCTG	NC_006090.4_chromosome_3	8092865	1	4.98E-27	0.965517	0.392857	0.477041	5.44444	3.19413	1.7955	1
100000082	TGCAGAAAAAAGCCTCTGGTTTCAATGGGCTCAGCTGGGAGGAGAAAACCCTTCTGCTTTGAAGCAGAT	TGCAGAAAAAAGCCTCTGGTTTCAATGGGCTCAGCTGGGAGGAGAAAACCCTTCTGCTTTGAAGCAGAT	NC_006092.4_chromosome_5	26696834	1	1.07E-28	0.862069	0.986667	0.026311	17.14545	6.73098	2.64717	1
100000083	TGCAGAAAAAATATTTGTTCACTCTAAGTACATCGCCGAGACTTATGATAATGACATAGCCCTCATAAA	TGCAGAAAAAATATTTGTTCACTCTAAGTACATCGCCGAGACTTATGATAATGACATAGCCCTCATAAA	NC_006088.4_chromosome_1	137581040	1	1.07E-28	0.896552	0.987179	0.025312	12.80909	4.88875	2.78959	1
100000084	TGCAGAAAAACAATAACTTTAGTTCAGTGAGTTTTTTTTACTTCAGCCACAGTGATGAAGTGAAGGCAA	TGCAGAAAAACAATAACTTTAGTTCAGTGAGTTTTTTTTACTTCAGCCACAGTGATGAAGTGAAGGCAA	NC_006090.4_chromosome_3	86567938	1	8.33E-25	0.977011	0.164706	0.275156	5.52941	2.47618	2.4403	1
100000085	TGCAGAAAAACCTTAATCACACTTTGTTATTGAACATAACATTGACAAGTAATTCAATGGCAAGATGTG	TGCAGAAAAACCTTAATCACACTTTGTTATTGAACATAACATTGACAAGTAATTCAATGGCAAGATGTG	NC_006089.4_chromosome_2	76083558	1	1.07E-28	0.896552	0.987179	0.025312	27.30909	8.89509	3.25788	1
100000086	TGCAGAAAAACTCACCTTCTGGATTTTTAACTTTACTTTCTTCTTTAATATATTAGGAATCTGAGCATG	TGCAGAAAAACTCACCTTCTGGATTTTTAACTTTACTTTCTTCTTTAATATATTAGGAATCTGAGCATG	NC_006088.4_chromosome_1	72602901	1	1.07E-28	0.885057	0.987013	0.025637	19.8	7.40246	3.14912	1
100000087	TGCAGAAAAACTGCAAGTCGTCCTCCAGAGTGTCAACAAAATTGCTGAGCATACAACTTTTAAGAGCAG	TGCAGAAAAACTGCAAGTCGTCCTCCAGAGTGTCAACAAAATTGCTGAGCATACAACTTTTAAGAGCAG	NC_006090.4_chromosome_3	110869930	1	1.07E-28	0.873563	0.671053	0.441482	8.48718	4.87995	1.83815	1
100000089	TGCAGAAAAAGCCCTTAAAGCAAACGTACCTAAAGCCCAAGGAGGAATTCACAGTGGGTGCCACTGGAG	TGCAGAAAAAGCCCTTAAAGCAAACGTACCTAAAGCCCAAGGAGGAATTCACAGTGGGTGCCACTGGAG	NC_006088.4_chromosome_1	189453675	1	1.07E-28	0.885057	0.961039	0.074886	10.36111	5.5452	2.00473	1
100000091	TGCAGAAAAATAAATAGAAGCGTTTGGAGCAAGTGCTGCTGAGAGGAGCTCTCCGTCTGTCCCTGTGCA	TGCAGAAAAATAAATAGAAGCGTTTGGAGCAAGTGCTGCTGAGAGGAGCTCTCCGTCTGTCCCTGTGCA	NC_006091.4_chromosome_4	2154311	1	1.39E-22	0.988506	0.162791	0.27258	5.44444	4.33618	1.30895	0.954545
100000092	TGCAGAAAAATCAGAAAGGTGCAGTATCACTGCCCCAGTAAGGATTACAATGAGAAAAAAGCATTTGTC	TGCAGAAAAATCAGAAAGGTGCAGTATCACTGCCCCAGTAAGGATTACAATGAGAAAAAAGCATTTGTC	NT_461928.1_chromosome_11 chr11random_Scaffold10630	8292	2	1.07E-28	0.862069	0.986667	0.026311	12.65455	5.18466	2.58878	1
100000094	TGCAGAAAAATGACTGTACTTGGGCAGAATATATTTGTGCATTATTTTGTTGAGAAGGAGACTTCTGGC	TGCAGAAAAATGACTGTACTTGGGCAGAATATATTTGTGCATTATTTTGTTGAGAAGGAGACTTCTGGC	NC_006089.4_chromosome_2	90155896	1	1.07E-28	0.885057	0.961039	0.074886	11.05556	4.9737	2.10538	1
100000095	TGCAGAAAAATTAACAGCAGTTAAGAACAGCAGTACTTGGCAGCTCTTCTGTGCTACCAAACTACAAGC	TGCAGAAAAATTAACAGCAGTTAAGAACAGCAGTACTTGGCAGCTCTTCTGTGCTACCAAACTACAAGC	NC_006089.4_chromosome_2	103341826	1	1.07E-28	0.850575	0.959459	0.077794	28.59434	12.0977	2.60034	1
100000096	TGCAGAAAAATTACTGCAAAGGTGGGAAATAATCTACTTCATAGAGGAGAACTGACAGACAGTGATTGA	TGCAGAAAAATTACTGCAAAGGTGGGAAATAATCTACTTCATAGAGGAGAACTGACAGACAGTGATTGA	NC_006088.4_chromosome_1	24726803	1	4.98E-27	0.931034	0.345679	0.45237	13.4878	7.60655	1.87354	1
100000098	TGCAGAAAACAAGTGAATGTCAAATTGGAGTTAAACCCTAACTGTTTTGATTGGACATGTACATGGCAT	TGCAGAAAACAAGTGAATGTCAAATTGGAGTTAAACCCTAACTGTTTTGATTGGACATGTACATGGCAT	NT_458720.1_chromosome_2 chr2random_Scaffold19470	1621	2	1.07E-28	0.885057	0.987013	0.025637	24.03636	9.57357	3.00402	1
100000099	TGCAGAAAACCACAGTAGAGAGCAGGAATAGCTTGCTTCTTCTGTAGTTTTTGAAGGACTGAATAATGC	TGCAGAAAACCACAGTAGAGAGCAGGAATAGCTTGCTTCTTCTGTAGTTTTTGAAGGACTGAATAATGC	NC_006093.4_chromosome_6	7597676	1	1.07E-28	0.908046	0.987342	0.024996	20.29358	7.8405	2.98589	1
100000100	TGCAGAAAACCCAGAGCTTCCAGCAGACTTAGCAGGAAAACAAAGTAGATGGTGAATCAGTAGGAATCT	TGCAGAAAACCCAGAGCTTCCAGCAGACTTAGCAGGAAAACAAAGTAGATGGTGAATCAGTAGGAATCT	NC_006090.4_chromosome_3	29726480	1	1.07E-28	1	0.413793	0.485137	7.2449	5.43057	1.46859	0.954545
100000101	TGCAGAAAACCTCAAGGTGTTGTTGAGTTCCAGCAGCCAGAGGTGGACAGAAGGGGGCTTCATGGTGGC	TGCAGAAAACCTCAAGGTGTTGTTGAGTTCCAGCAGCCAGAGGTGGACAGAAGGGGGCTTCATGGTGGC	NC_006092.4_chromosome_5	18143692	1	1.07E-28	0.896552	0.75641	0.368508	7.07955	4.46507	1.69244	1
100000103	TGCAGAAAACTGTCAGTCAAGTTAAAGCTGTTGCTGCCTGTTGTTGTGTCTTTGTTCTCTCTTGTGAGC	TGCAGAAAACTGTCAGTCAAGTTAAAGCTGTTGCTGCCTGTTGTTGTGTCTTTGTTCTCTCTTGTGAGC	NC_006097.4_chromosome_10	9455019	1	1.07E-28	0.885057	0.987013	0.025637	22.40909	7.63758	3.18582	1
100000104	TGCAGAAAACTTAATTCATCTGTGATATTATTCCAAAAGTAGCAATCAATGCCTCATTAGTTAAACACA	TGCAGAAAACTTAATTCATCTGTGATATTATTCCAAAAGTAGCAATCAATGCCTCATTAGTTAAACACA	NC_006090.4_chromosome_3	34744640	1	1.07E-28	0.885057	0.987013	0.025637	22.48182	7.34071	3.39633	1
100000105	TGCAGAAAACTTGATTGATGTGAAATTCAGGGAGTTGGGCAGAACAGCAAATATCACTTACTGCATGAG	TGCAGAAAACTTGATTGATGTGAAATTCAGGGAGTTGGGCAGAACAGCAAATATCACTTACTGCATGAG	NT_458271.1_chromosome_2 chr2random_Scaffold11561	2360	2	1.38E-27	0.896552	0.987179	0.025312	10.27273	4.67471	2.26712	1
100000106	TGCAGAAAAGACTGGGAGTGCTGCCGTGGGGCAAAAAAAGAATGAGAGCTTCAGCTTCCCATTCACCTA	TGCAGAAAAGACTGGGAGTGCTGCCGTGGGGCAAAAAAAGAATGAGAGCTTCAGCTTCCCATTCACCTA	NC_006091.4_chromosome_4	87057309	1	1.07E-28	0.83908	0.972603	0.053293	12.73394	5.55645	2.47913	1
100000107	TGCAGAAAAGAGTTGTTAGTGCCTTTAGGAGAGTATACGTAATTAATTGGTTAGAGAAAAAGACATAGT	TGCAGAAAAGAGTTGTTAGTGCCTTTAGGAGAGTATACGTAATTAATTGGTTAGAGAAAAAGACATAGT		0	0	999	0.954023	0.53012	0.498186	15.69841	7.9575	2.29086	1
100000108	TGCAGAAAAGCAGCTTTTCATGGAAAGCGTGGAAAGAGGCAACATTGACTGCAAGCAAAGCTGGGCATG	TGCAGAAAAGCAGCTTTTCATGGAAAGCGTGGAAAGAGGCAACATTGACTGCAAGCAAAGCTGGGCATG	NC_006093.4_chromosome_6	27815609	1	1.07E-28	0.91954	0.7625	0.362188	5.94318	4.17612	1.51875	1
100000109	TGCAGAAAAGCTCACTACAATTGTACAAAAACTTAGAATAGATCTGCTTTTTTCTTTCTGGTTGGTATC	TGCAGAAAAGCTCACTACAATTGTACAAAAACTTAGAATAGATCTGCTTTTTTCTTTCTGGTTGGTATC	NC_006127.4_chromosome_Z	19637782	1	1.07E-28	0.942529	0.682927	0.433076	9.06944	5.34978	1.68198	0.95
100000110	TGCAGAAAAGGACAGGAAAGACCAGAGACAAAATACATATGGCCAGCCCAGACTGTGGTAAGGGAGAGA	TGCAGAAAAGGACAGGAAAGACCAGAGACAAAATACATATGGCCAGCCCAGACTGTGGTAAGGGAGAGA	NC_006089.4_chromosome_2	79030470	1	1.07E-28	0.896552	0.833333	0.277778	6.38144	3.86484	1.84843	1
100000111	TGCAGAAAAGGCCTTCAGAGCTCTTACGCCAACAAGTAAGCCTAAGCACACTGGGTCCTTGCGCATGAG	TGCAGAAAAGGCCTTCAGAGCTCTTACGCCAACAAGTAAGCCTAAGCACACTGGGTCCTTGCGCATGAG	NC_006093.4_chromosome_6	9981820	1	1.38E-27	0.896552	0.974359	0.049967	11.27103	5.72512	2.15759	1
100000112	TGCAGAAAAGGGGACTGGTGCATTTCAGCAGTGGCATCAGAGACATGAAAGACAAGTCATGTTCTGTAT	TGCAGAAAAGGGGACTGGTGCATTTCAGCAGTGGCATCAGAGACATGAAAGACAAGTCATGTTCTGTAT	NC_006088.4_chromosome_1	164924046	1	1.07E-28	0.931034	0.679012	0.435909	22.23684	10.67692	2.21268	1
100000113	TGCAGAAAAGTAAATGCAGCAGTTGCAGAGAAAGACATCTGATATCAAATGTTATTGCAGTGAAAAACA	TGCAGAAAAGTAAATGCAGCAGTTGCAGAGAAAGACATCTGATATCAAATGTTATTGCAGTGAAAAACA	NC_006096.4_chromosome_9	11166508	1	4.98E-27	0.91954	0.9875	0.024687	17.35455	6.65184	2.88349	1
100000114	TGCAGAAAAGTCACAAATAGGCAATTGATGTGCATTAGTTCCTTTTGATCCACCAATCTTTCTGTAGTG	TGCAGAAAAGTCACAAATAGGCAATTGATGTGCATTAGTTCCTTTTGATCCACCAATCTTTCTGTAGTG	NC_006089.4_chromosome_2	83544025	1	1.08E-23	1	0.011494	0.022724	11	0	100	1
100000116	TGCAGAAAATAAAGACAAGCCAATCATGAACACTGCCAAAAGGAATAAATAAATTTTACAATTACAATA	TGCAGAAAATAAAGACAAGCCAATCATGAACACTGCCAAAAGGAATAAATAAATTTTACAATTACAATA	NC_006089.4_chromosome_2	118047593	1	1.07E-28	0.83908	0.986301	0.027022	25.3	9.51224	2.81907	1
100000117	TGCAGAAAATATCAAAACGATAAGTATTATGTCACCCTGTGTGTTGCTTTTTATTCAAAGAGAACGAGA	TGCAGAAAATATCAAAACGATAAGTATTATGTCACCCTGTGTGTTGCTTTTTATTCAAAGAGAACGAGA	NC_006093.4_chromosome_6	19152231	1	5.01E-22	0.988506	0.034884	0.067334	11	5.09902	2.13467	1
100000118	TGCAGAAAATATTGGGGTGTTTGTGATGGATATACTTCATGTAAATAGAGGATTAGAGGCCATAAAAGA	TGCAGAAAATATTGGGGTGTTTGTGATGGATATACTTCATGTAAATAGAGGATTAGAGGCCATAAAAGA	NC_006089.4_chromosome_2	31964054	1	1.07E-28	0.896552	0.987179	0.025312	16.41818	6.263	3.00485	1
100000120	TGCAGAAAATGTGTGTTTCACCAAGCTTTTAAAAGAGAAGTACTTAATCCTATAAAAGGAAAAGACGTA	TGCAGAAAATGTGTGTTTCACCAAGCTTTTAAAAGAGAAGTACTTAATCCTATAAAAGGAAAAGACGTA	NC_006088.4_chromosome_1	92415591	2	1.07E-28	0.965517	0.797619	0.322846	16.77528	8.86827	2.05586	1
100000121	TGCAGAAAATTACTGGTGTGAAACACGAACATTAAGAGTCACAGGGAGCATGTTGCAAGCTCGTTTCTT	TGCAGAAAATTACTGGTGTGAAACACGAACATTAAGAGTCACAGGGAGCATGTTGCAAGCTCGTTTCTT	NC_006089.4_chromosome_2	131974517	1	1.07E-28	0.896552	0.987179	0.025312	11.35455	4.81963	2.36078	1
100000122	TGCAGAAAATTCCTTTCTAGAAAAACCAATTACCATCTGAAGTGCTTCAGGGACAAGGTTTGAATAAGT	TGCAGAAAATTCCTTTCTAGAAAAACCAATTACCATCTGAAGTGCTTCAGGGACAAGGTTTGAATAAGT	NC_006127.4_chromosome_Z	34217888	1	1.07E-28	0.908046	0.911392	0.161513	14.84	6.17692	2.6998	1
100000125	TGCAGAAACACTCCAAGAGGATTTGGACAAATGAAAGCTATATTCATGAGCTCTGTTTCTAGCTTGTGA	TGCAGAAACACTCCAAGAGGATTTGGACAAATGAAAGCTATATTCATGAGCTCTGTTTCTAGCTTGTGA	NC_006090.4_chromosome_3	33381737	1	1.07E-28	0.896552	0.987179	0.025312	20.2	7.89683	2.8814	1
100000126	TGCAGAAACACTGAGTATATGTGTTGCTAAAGACAGAAACACAACTATAAGGCATTTCTAAATAAAAAC	TGCAGAAACACTGAGTATATGTGTTGCTAAAGACAGAAACACAACTATAAGGCATTTCTAAATAAAAAC	NC_006088.4_chromosome_1	47277082	1	1.07E-28	0.908046	0.987342	0.024996	14.33636	6.50633	2.40305	1
100000127	TGCAGAAACAGATCAGTATAAATCTGTACCCAATTTGCCATGGTTACCTTCTTCTGCCTTTATTAACAG	TGCAGAAACAGATCAGTATAAATCTGTACCCAATTTGCCATGGTTACCTTCTTCTGCCTTTATTAACAG	NC_006100.4_chromosome_13	4557296	1	1.07E-28	0.91954	0.9875	0.024687	12.8	5.64527	2.4154	1
100000131	TGCAGAAACCAACAAGAATTACCTTCCTCCGCCATGTGGAAGTAACGAAGAGCCTGCAAAAGATAAGGC	TGCAGAAACCAACAAGAATTACCTTCCTCCGCCATGTGGAAGTAACGAAGAGCCTGCAAAAGATAAGGC	NC_006089.4_chromosome_2	123667249	1	1.07E-28	0.91954	0.9875	0.024687	19.28182	7.75199	2.84874	1
100000133	TGCAGAAACCATGCTTAAAAATGTAGGAGTACTTCATTTTGTGATTTAAATTAGTCCTTTTCCAAGCAT	TGCAGAAACCATGCTTAAAAATGTAGGAGTACTTCATTTTGTGATTTAAATTAGTCCTTTTCCAAGCAT	NC_006089.4_chromosome_2	29510985	1	1.07E-28	0.827586	0.986111	0.027392	11.19266	5.2155	2.34132	1
100000135	TGCAGAAACTAGTCTGGCACAAATACTAAGTCAATAGGAATGTTTCTGTGCATATCCCGAGTAAGAGCT	TGCAGAAACTAGTCTGGCACAAATACTAAGTCAATAGGAATGTTTCTGTGCATATCCCGAGTAAGAGCT	NC_006091.4_chromosome_4	67309893	1	1.07E-28	0.908046	0.974684	0.049351	10.74312	5.10514	2.34748	1
100000137	TGCAGAAACTGTTCACTACAATGGGAATGAGTGAAAGGTAGTTTTAAGACTGAAAATAGCATGAGATCG	TGCAGAAACTGTTCACTACAATGGGAATGAGTGAAAGGTAGTTTTAAGACTGAAAATAGCATG	NC_006101.4_chromosome_14	419412	1	2.05E-25	0.91954	0.9875	0.024687	14.24545	6.6554	2.11762	1
100000138	TGCAGAAACTTTATGAATGAACATAGGACAAAGCAGGTTGTAAAATCTGTTTTAGTTGAGCATGATAAT	TGCAGAAACTTTATGAATGAACATAGGACAAAGCAGGTTGTAAAATCTGTTTTAGTTGAGCATGATAAT	NC_006088.4_chromosome_1	28332080	1	1.07E-28	0.873563	0.986842	0.02597	17.22727	7.27594	2.6362	1
100000139	TGCAGAAACTTTTTCATTTTGTAAATTGCCACCCAACATGTTTTAACAGTATCATGGGGGAAAGGGGAG	TGCAGAAACTTTTTCATTTTGTAAATTGCCACCCAACATGTTTTAACAGTATCATGGGGGAAAGGGGAG	NC_006089.4_chromosome_2	2952371	1	1.07E-28	0.942529	0.52439	0.49881	6	4.41492	1.40091	0.952381
100000140	TGCAGAAAGAAGCTTTGGAGGATGTTAACTGTCCTCTGGAATGGGACAACTAAGGATCTATATACAGAC	TGCAGAAAGAAGCTTTGGAGGATGTTAACTGTCCTCTGGAATGGGACAACTAAGGATCTATATACAGAC	NC_006088.4_chromosome_1	186705935	1	1.07E-28	0.954023	0.361446	0.461605	5.53846	3.01999	1.82496	0.95
100000141	TGCAGAAAGAAGGAGCCTCACATGAGTTGAAATGGACTCCAGGTGTGCTGAACAATAAATTCAGATAGC	TGCAGAAAGAAGGAGCCTCACATGAGTTGAAATGGACTCCAGGTGTGCTGAACAATAAATTCAGATAGC	NC_006098.4_chromosome_11	9673438	1	1.07E-28	0.908046	0.987342	0.024996	13.61818	5.73186	2.40785	1
100000143	TGCAGAAAGAATTTCATATTCAGATGATTAATATGTTGAAGCAGTGCCACAGCAGTAATGTTTTATGCA	TGCAGAAAGAATTTCATATTCAGATGATTAATATGTTGAAGCAGTGCCACAGCAGTAATGTTTTATGCA	NC_006090.4_chromosome_3	52724640	1	1.07E-28	0.977011	0.4	0.48	7.30435	5.20814	1.31804	1
100000144	TGCAGAAAGACCACTGTAAATCATACATAGTATAAACCTGTCCACATGATTGGAATAATATAATGGATA	TGCAGAAAGACCACTGTAAATCATACATAGTATAAACCTGTCCACATGATTGGAATAATATAATGGATA	NC_006094.4_chromosome_7	33324540	1	1.07E-28	0.91954	0.9875	0.024687	12.11818	4.9373	2.76996	1
100000145	TGCAGAAAGACTGGAGAAAAATGAGCAGACTAGCACAGGAGTCAGTCACACCTGTTCATATTGCATGAG	TGCAGAAAGACTGGAGAAAAATGAGCAGACTAGCACAGGAGTCAGTCACACCTGTTCATATTGCATGAG	NC_006100.4_chromosome_13	9459574	1	1.38E-27	0.885057	0.987013	0.025637	19.87273	7.75899	2.81679	1
100000146	TGCAGAAAGAGAGCCAAAACGTGTTGAAAAAATCCTGAAGACCAACTCCGTCCCCTTGAAAATATTGCT	TGCAGAAAGAGAGCCAAAACGTGTTGAAAAAATCCTGAAGACCAACTCCGTCCCCTTGAAAATATTGCT	NC_006108.4_chromosome_21	4317052	1	1.07E-28	0.977011	0.176471	0.290657	8.3913	4.3413	1.8063	0.954545
100000147	TGCAGAAAGATAAAAAATGTTAGTATTATGCTTTATTTTACCAGTTTTCTCTTTATCTTCCTTTGAAGC	TGCAGAAAGATAAAAAATGTTAGTATTATGCTTTATTTTACCAGTTTTCTCTTTATCTTCCTTTGAAGC	NC_006107.4_chromosome_20	11450167	1	1.07E-28	0.931034	0.987654	0.024387	10.47706	4.58677	2.63008	1
100000148	TGCAGAAAGCAAGCCACCCACACCACCGCCATCCATCCCCCAGAACCTGGAGAATGCACCCAAGATGAC	TGCAGAAAGCAAGCCACCCACACCACCGCCATCCATCCCCCAGAACCTGGAGAATGCACCCAAGATGAC	NC_006088.4_chromosome_1	183081616	1	2.31E-25	0.942529	0.560976	0.492564	9.55738	5.22141	1.79599	1
100000149	TGCAGAAAGCACCAGGAATTGTTACAGTAGGGCAAGGGTACCACTCTACATCCTTCTTCGATTCATTTT	TGCAGAAAGCACCAGGAATTGTTACAGTAGGGCAAGGGTACCACTCTACATCCTTCTTCGATTCATTTT	NC_006096.4_chromosome_9	18021902	1	1.07E-28	0.977011	0.094118	0.170519	10	3.83761	2.60045	1
100000150	TGCAGAAAGCACTCTGTTTGAGGTGTAACAAGTGCATTTCACAGCAATACTGCACCTCCTAGTAGTTAC	TGCAGAAAGCACTCTGTTTGAGGTGTAACAAGTGCATTTCACAGCAATACTGCACCTCCTAGTAGTTAC	NC_006089.4_chromosome_2	143780747	1	1.07E-28	0.91954	0.9875	0.024687	12.67273	5.4391	2.35109	1
100000151	TGCAGAAAGCAGAGGACAATACTGCATTTATCAAGCAAAACTGCCAAATCATCCTATCCATCTCTTTTC	TGCAGAAAGCAGAGGACAATACTGCATTTATCAAGCAAAACTGCCAAATCATCCTATCCATCTCTTTTC	NC_006090.4_chromosome_3	874813	1	1.07E-28	0.931034	0.987654	0.024387	13.43636	5.53916	2.6896	1
100000152	TGCAGAAAGCCAGGTACAGATGTCAAGTATATGGCAACTCCCTGCTATTCCCCACTCCGTAATTTTTGT	TGCAGAAAGCCAGGTACAGATGTCAAGTATATGGCAACTCCCTGCTATTCCCCACTCCGTAATTTTTGT	NT_461012.1_chromosome_6 chr6random_Scaffold19551	300	2	1.07E-28	0.965517	0.809524	0.30839	10.53846	6.43532	1.79132	1
100000153	TGCAGAAAGCCCTCTTCTTTTTGTGAGTTGAAGTGTACGCCCAGAGTCCCTGTCATACATTACTGGTGG	TGCAGAAAGCCCTCTTCTTTTTGTGAGTTGAAGTGTACGCCCAGAGTCCCTGTCATACATTACTGGTGG	NC_006088.4_chromosome_1	114133042	1	1.07E-28	0.873563	0.842105	0.265928	5.95833	3.78296	1.57267	1
100000155	TGCAGAAAGCGCTGGATCTACTGCCTCTTGGCCTCCAAACTATTTGCACAGAGGTCACATGTGAAATGG	TGCAGAAAGCGCTGGATCTACTGCCTCTTGGCCTCCAAACTATTTGCACAGAGGTCACATGTGAAATGG	NC_006127.4_chromosome_Z	70970846	1	1.07E-28	0.862069	0.88	0.2112	5.25743	3.27805	1.69588	1
100000156	TGCAGAAAGGAATTGTGAATCCCCTACTTATTCAGTAAGAAACCCACAGTATTTTGAAATGGATTTTAG	TGCAGAAAGGAATTGTGAATCCCCTACTTATTCAGTAAGAAACCCACAGTATTTTGAAATGGATTTTAG	NC_006088.4_chromosome_1	21231689	1	1.07E-28	0.908046	0.987342	0.024996	10.29091	4.24338	2.5425	1
100000158	TGCAGAAAGGGAGCGTGCAAGGCTAATTCAGGTGGAGAGTGACCATCTCTCCAAGACCAGGAGGTGCAT	TGCAGAAAGGGAGCGTGCAAGGCTAATTCAGGTGGAGAGTGACCATCTCTCCAAGACCAGGAGGTGCAT	NC_006089.4_chromosome_2	129882948	1	1.07E-28	0.885057	0.948052	0.098499	10.34579	5.16838	2.22712	1
100000161	TGCAGAAAGTATTTGTTCATTAGCAGCATGTAGAGAGCCCCAGGTTTCTGAGCCCAGCCCAGCCCTAAG	TGCAGAAAGTATTTGTTCATTAGCAGCATGTAGAGAGCCCCAGGTTTCTGAGCCCAGCCCAGCCCTAAG	NC_006099.4_chromosome_12	11609841	1	1.07E-28	0.91954	0.9875	0.024687	10.18182	4.44805	2.35613	1
100000163	TGCAGAAAGTTCAAAAGAGCTCATCCCCAGATTGTTTTTAATTGGTGTTCAGCAACTTTGTGCTTTAGA	TGCAGAAAGTTCAAAAGAGCTCATCCCCAGATTGTTTTTAATTGGTGTTCAGCAACTTTGTGCTTTAGA	NT_461183.1_chromosome_7 chr7random_Scaffold14186	440	2	4.98E-27	0.873563	0.815789	0.300554	12.25806	5.97828	2.15476	1
100000164	TGCAGAAAGTTTGCTGTGTTTATTTCTTCCAAAATCTGTCTCTCCCCTGGTACAGAACAGCATGAGATC	TGCAGAAAGTTTGCTGTGTTTATTTCTTCCAAAATCTGTCTCTCCCCTGGTACAGAACAGCATG	NC_006088.4_chromosome_1	131592636	1	5.84E-26	0.942529	0.987805	0.024093	12.7156	5.64401	2.25048	1
100000166	TGCAGAAAGTTTTTGAGTGAAATCCCAATCTGTAATGGAAACAAAGATAAAATGTCCATAAACTTTGTC	TGCAGAAAGTTTTTGAGTGAAATCCCAATCTGTAATGGAAACAAAGATAAAATGTCCATAAACTTTGTC	NC_006091.4_chromosome_4	79041882	1	2.99E-24	0.850575	0.905405	0.171293	16.80198	6.87803	2.78303	1
100000168	TGCAGAAATAACTGTTGGGAGGTAGATGTGTGAAAAACAACGCTAGGTCACTGATTGTCTAGTTCTCAT	TGCAGAAATAACTGTTGGGAGGTAGATGTGTGAAAAACAACGCTAGGTCACTGATTGTCTAGTTCTCAT	NC_006094.4_chromosome_7	27407675	1	1.07E-28	0.816092	0.985915	0.027772	34.29091	11.50995	3.17232	1
100000169	TGCAGAAATAAGACCTTCAGCAGCGATGAATTTAGGAACCCCAACTTTTATTTCCAAGAAGTGCTGGAG	TGCAGAAATAAGACCTTCAGCAGCGATGAATTTAGGAACCCCAACTTTTATTTCCAAGAAGTGCTGGAG	NC_006095.4_chromosome_8	26615354	1	1.07E-28	0.850575	0.945946	0.102264	12.68269	6.393	2.14145	1
100000170	TGCAGAAATAAGCAAAGGATGCTGCTGTTATTGCTGTGAGATGATAATTTCCATCAGCAATAAAATTTG	TGCAGAAATAAGCAAAGGATGCTGCTGTTATTGCTGTGAGATGATAATTTCCATCAGCAATAAAATTTG	NC_006091.4_chromosome_4	936445	1	1.07E-28	0.942529	0.987805	0.024093	17.08182	7.05579	2.59557	1
100000174	TGCAGAAATACTTCTACATTACTTGTGCAAAAATATTCACTGGTCAGGGAAAAAAAAAGATGTTGATAT	TGCAGAAATACTTCTACATTACTTGTGCAAAAATATTCACTGGTCAGGGAAAAAAAAAGATGTTGATAT	NC_006088.4_chromosome_1	20770819	1	1.79E-26	0.954023	0.493976	0.499927	15.8871	9.97595	1.73097	1
100000176	TGCAGAAATAGGCCATCCGCTTCTTCTGCCCCGTTTGTAGTGCAAAAGTGCGATTCTCACAACACGTTT	TGCAGAAATAGGCCATCCGCTTCTTCTGCCCCGTTTGTAGTGCAAAAGTGCGATTCTCACAACACGTTT	NT_463637.1_chromosome_Z chrZrandom_Scaffold1541	6512	2	1.07E-28	0.931034	0.728395	0.395671	11.45783	5.0879	2.32287	1
100000177	TGCAGAAATATGTTTTAAAAAAGAACAGCGTGTGACATTTCTTGTAGCAAAATATGCTGGAAGCTACGT	TGCAGAAATATGTTTTAAAAAAGAACAGCGTGTGACATTTCTTGTAGCAAAATATGCTGGAAGCTACGT	NC_006089.4_chromosome_2	126334325	1	1.07E-28	0.885057	0.987013	0.025637	10.64545	4.40988	2.64864	1
100000178	TGCAGAAATATTGCATATGTAACTTGTGGTCTTTTATTAGCTCTCTAAAATTCAATGAGTAGGATTGGA	TGCAGAAATATTGCATATGTAACTTGTGGTCTTTTATTAGCTCTCTAAAATTCAATGAGTAGGATTGGA	NC_006092.4_chromosome_5	46283876	1	1.07E-28	0.908046	0.974684	0.049351	17.12844	7.3673	2.60114	1
100000179	TGCAGAAATCAAAGCAAAGGAATATCTAATATGAACAACAAGAAGAAATGGTAAGCAGAGACTGTCGAG	TGCAGAAATCAAAGCAAAGGAATATCTAATATGAACAACAAGAAGAAATGGTAAGCAGAGACTGTCGAG	NC_006095.4_chromosome_8	19342796	1	4.98E-27	0.850575	0.824324	0.289627	17.79167	8.37769	2.16003	1
100000180	TGCAGAAATCAGTTTGGAATGCACAGTGATGCTACTCCTCAAATGTCATTAAAGAGAATGGTCTCTGTA	TGCAGAAATCAGTTTGGAATGCACAGTGATGCTACTCCTCAAATGTCATTAAAGAGAATGGTCTCTGTA	NC_006089.4_chromosome_2	84825596	1	1.07E-28	0.896552	0.987179	0.025312	10.37273	5.04319	2.12364	1
100000181	TGCAGAAATCTTTAAGCATCCAAGAAAGCCAACCAGTATTAATCCTATCTACATCTGCTACCTGGGTAG	TGCAGAAATCTTTAAGCATCCAAGAAAGCCAACCAGTATTAATCCTATCTACATCTGCTACCTGGGTAG		0	0	999	0.988506	0.430233	0.490265	5.60377	3.74841	1.57006	1
100000182	TGCAGAAATCTTTTAAGCATCCAAGAAAGCCAACCAGTATTAATCCTATCTACATCTGCTACCTGGGTA	TGCAGAAATCTTTTAAGCATCCAAGAAAGCCAACCAGTATTAATCCTATCTACATCTGCTACCTGGGTA	NT_461139.1_chromosome_7 chr7random_Scaffold10408	646	2	2.31E-25	0.942529	0.670732	0.441701	7.93243	4.777	1.81589	0.95
100000185	TGCAGAAATGAGAGAATATTCCAGAGCACAGTGAGGCAGGAAAATGCTTCCAGCATGAGCAGCTTCTCA	TGCAGAAATGAGAGAATATTCCAGAGCACAGTGAGGCAGGAAAATGCTTCCAGCATGAGCAGCTTCTCA	NC_006099.4_chromosome_12	12566081	1	1.07E-28	0.908046	0.949367	0.096138	8.54717	4.96617	1.81505	1
100000186	TGCAGAAATGATGTTGGTTTTTATGTAGAACTAAAATAATATTGAGCTTGCATTACTGGAAATGTGCAT	TGCAGAAATGATGTTGGTTTTTATGTAGAACTAAAATAATATTGAGCTTGCATTACTGGAAATGTGCAT	NC_006091.4_chromosome_4	81849384	1	1.07E-28	0.896552	0.987179	0.025312	26.43636	10.25894	2.73524	1
100000189	TGCAGAAATGGAGAGCTACCGTCAGCTTTATAGATACCTCCTGCACTATACATTCATCAAAAAGAGAGA	TGCAGAAATGGAGAGCTACCGTCAGCTTTATAGATACCTCCTGCACTATACATTCATCAAAAAGAGAGA	NC_006088.4_chromosome_1	96974249	1	1.07E-28	0.965517	0.654762	0.452098	17.83333	8.78287	2.01116	1
100000190	TGCAGAAATGGTAGTAGAATATTTCTGTATCTACCTCTGACTACATATGTTAGCTCAGCATGAGATCGG	TGCAGAAATGGTAGTAGAATATTTCTGTATCTACCTCTGACTACATATGTTAGCTCAGCATG	NC_006092.4_chromosome_5	8203490	1	7.16E-25	0.896552	0.987179	0.025312	15.1	6.88338	2.51774	1
100000191	TGCAGAAATGTCATAGAATTATAGAATCATTAAGATTGGAAAAGGCCACTAGGATCATCTAGGCCAACT	TGCAGAAATGTCATAGAATTATAGAATCATTAAGATTGGAAAAGGCCACTAGGATCATCTAGGCCAACT	NC_006094.4_chromosome_7	32481610	1	1.07E-28	0.896552	0.987179	0.025312	10.40909	4.93834	2.32554	1
100000192	TGCAGAAATGTGTTTCTGAGTTTGCAGAGAGCCTTAAAAAGAAGGTGTAGAGCCAGTCAGCTACATCAG	TGCAGAAATGTGTTTCTGAGTTTGCAGAGAGCCTTAAAAAGAAGGTGTAGAGCCAGTCAGCTACATCAG	NC_006098.4_chromosome_11	9267097	1	1.07E-28	0.908046	0.987342	0.024996	32.80909	9.75192	3.47382	1
100000194	TGCAGAAATTATTTTAGATGACCTCTAGATCAAAACCAAAAAAGCAAGCAACCAAAAGACTCACCAAAC	TGCAGAAATTATTTTAGATGACCTCTAGATCAAAACCAAAAAAGCAAGCAACCAAAAGACTCACCAAAC	NC_006090.4_chromosome_3	13012006	1	1.07E-28	0.896552	0.858974	0.242275	8.19192	4.8235	1.81192	1
100000195	TGCAGAAATTCCCAGGAGAAGTTGGTGCTATGAACAGCGGGAGTCCGAGCGGCAGCGAGGGCAGGGGAG	TGCAGAAATTCCCAGGAGAAGTTGGTGCTATGAACAGCGGGAGTCCGAGCGGCAGCGAGGGCAGGGGAG	NC_006109.4_chromosome_22	4504805	1	1.07E-28	0.942529	0.987805	0.024093	11.52727	4.39568	2.48688	1
100000196	TGCAGAAATTCTCTGGATGAGAATTCCTTGTCTGCTTAAGACCTAATCATGTAAACCATAATATCTTAA	TGCAGAAATTCTCTGGATGAGAATTCCTTGTCTGCTTAAGACCTAATCATGTAAACCATAATATCTTAA	NC_006099.4_chromosome_12	3671527	1	1.07E-28	0.91954	0.9875	0.024687	26.45455	8.86016	3.7887	1
100000197	TGCAGAAATTTCAAGGATAATTCTGTACTTTCCTACTTTGGAATAATTTTGACAATTGAATTATCCAAG	TGCAGAAATTTCAAGGATAATTCTGTACTTTCCTACTTTGGAATAATTTTGACAATTGAATTATCCAAG	NC_006090.4_chromosome_3	70801172	1	1.07E-28	0.873563	0.986842	0.02597	17.51818	7.62023	2.53983	1
100000198	TGCAGAAATTTCTGGAGCTTTAACAGATTTTGTTTTGAGGAACTCTTCCTCAGCCTGGGAAGGTATTTC	TGCAGAAATTTCTGGAGCTTTAACAGATTTTGTTTTGAGGAACTCTTCCTCAGCCTGGGAAGGTATTTC	NC_006089.4_chromosome_2	45056387	1	1.07E-28	0.896552	0.987179	0.025312	13.08182	4.77709	3.14051	1
100000199	TGCAGAAATTTCTGGGTGCCACTATGAGATCCTTGGGGAATTTCACACAGGCAGTGAAAGGTATAACAG	TGCAGAAATTTCTGGGTGCCACTATGAGATCCTTGGGGAATTTCACACAGGCAGTGAAAGGTATAACAG	NC_006127.4_chromosome_Z	32274582	1	1.07E-28	0.931034	0.91358	0.157903	8.23762	4.62697	1.96239	1
100000200	TGCAGAACAAAACACTGCCTATTACAAATCCTTCAAGAGATTTTATATTGGATGACTTCCAGACTTCTG	TGCAGAACAAAACACTGCCTATTACAAATCCTTCAAGAGATTTTATATTGGATGACTTCCAGACTTCTG	NC_006095.4_chromosome_8	17597017	1	1.07E-28	0.873563	0.986842	0.02597	22.44545	8.10677	2.97166	1
100000201	TGCAGAACAAAACCCACAAAGCTATGACAAAAATAAGTTTGCAAAATGAGGACAAATTCATGTAAAACT	TGCAGAACAAAACCCACAAAGCTATGACAAAAATAAGTTTGCAAAATGAGGACAAATTCATGTAAAACT	NC_006090.4_chromosome_3	84648120	1	1.07E-28	0.908046	0.987342	0.024996	26.55455	9.10902	3.21806	1
100000203	TGCAGAACAAACAAACAAACAAACAAAAAAACAACAAACAAACAAACAAACAAAAAAACCCAAATCAAA	TGCAGAACAAACAAACAAACAAACAAAAAAACAACAAACAAACAAACAAACAAAAAAACCCAAATCAAA		0	0	999	0.91954	0.45	0.495	5.38462	3.63294	1.57191	1
100000205	TGCAGAACAAATTCAGTCTAGGACATCATGTCAGCAAATCTCTTTATAAATATGTGTGTGTGTTTATGT	TGCAGAACAAATTCAGTCTAGGACATCATGTCAGCAAATCTCTTTATAAATATGTGTGTGTGTTTATGT	NC_006095.4_chromosome_8	8258387	1	1.07E-28	0.942529	0.707317	0.414039	17.2	9.83667	1.72883	1
100000206	TGCAGAACAAGAGCAGGTGTTGGCCTGAAGGAGGTGCCACAAAACCCAACCATTTCAATAGAGAAATGT	TGCAGAACAAGAGCAGGTGTTGGCCTGAAGGAGGTGCCACAAAACCCAACCATTTCAATAGAGAAATGT	NC_006089.4_chromosome_2	52078548	1	1.07E-28	0.896552	0.987179	0.025312	11.57273	5.23703	2.55414	1
100000207	TGCAGAACACAATAAAATTAGAGCAATTTTTTAAATACACAAACTTTGTGCCATGTCCAGTATCTGGCA	TGCAGAACACAATAAAATTAGAGCAATTTTTTAAATACACAAACTTTGTGCCATGTCCAGTATCTGGCA	NC_006088.4_chromosome_1	35588434	1	1.07E-28	0.908046	0.987342	0.024996	17.32727	6.59767	3.03292	1
100000208	TGCAGAACACAATAATCTTGGCACTGCTAATACAAAGCATCTGAAAGCAACTCTTTGCTTAGTTTCTCT	TGCAGAACACAATAATCTTGGCACTGCTAATACAAAGCATCTGAAAGCAACTCTTTGCTTAGTTTCTCT	NC_006097.4_chromosome_10	11373356	1	1.07E-28	0.896552	0.987179	0.025312	13.62727	5.93274	2.62414	1
100000209	TGCAGAACACACAAGTTAATGAAGGATAAGACATTTCTAGGTCCCACCAGTTCTTGCAGCATGAGATCG	TGCAGAACACACAAGTTAATGAAGGATAAGACATTTCTAGGTCCCACCAGTTCTTGCAGCATG	NC_006091.4_chromosome_4	4766289	1	2.05E-25	0.896552	0.987179	0.025312	15.21101	6.01996	2.62048	1
100000210	TGCAGAACACAGCGATCTTGAAAGAGACGTTATGCTGTATTGAATAGCTATCCCTGGAGGTTTGTGTAC	TGCAGAACACAGCGATCTTGAAAGAGACGTTATGCTGTATTGAATAGCTATCCCTGGAGGTTTGTGTAC	NC_006088.4_chromosome_1	14419136	1	1.07E-28	0.908046	0.987342	0.024996	10.27273	5.14854	2.0246	1
100000211	TGCAGAACACAGCTTACTTTTCAGACTTGGATCTCTCTGGGTGGCTCTTTTAGATGTAGCACTGTCCTC	TGCAGAACACAGCTTACTTTTCAGACTTGGATCTCTCTGGGTGGCTCTTTTAGATGTAGCACTGTCCTC	NC_006089.4_chromosome_2	2993396	1	1.07E-28	0.885057	0.896104	0.186203	11.17647	6.30501	1.8923	1
100000216	TGCAGAACACTAGTTTTCGACACAGTAATCACCACTAGGAATATCACTGGGAAAAAATTTTTCCCAGTG	TGCAGAACACTAGTTTTCGACACAGTAATCACCACTAGGAATATCACTGGGAAAAAATTTTTCCCAGTG		0	0	999	0.977011	0.294118	0.415225	5.70588	2.7921	2.17172	1
100000217	TGCAGAACACTATTCTTCAACATAGTCACCACCATTAGCTCTGCATTTTTATTATTTTTATTAGTGATG	TGCAGAACACTATTCTTCAACATAGTCACCACCATTAGCTCTGCATTTTTATTATTTTTATTAGTGATG		0	0	999	0.965517	0.154762	0.261621	8	4.14221	2.06322	1
100000218	TGCAGAACACTCACACTAGCATTAAGCCCCGGACTAGAATTCCAGTTCTCAAAGCAGCACCTTGAGCAT	TGCAGAACACTCACACTAGCATTAAGCCCCGGACTAGAATTCCAGTTCTCAAAGCAGCACCTTGAGCAT	NC_006092.4_chromosome_5	3667015	1	1.07E-28	0.931034	0.987654	0.024387	20.4	9.23354	2.46346	1
100000219	TGCAGAACAGAAAGGAACAAAAAGAAAAGAAAAAAAAAAAGAAGACTGTGCAAGGTCAAATGCTTCCAT	TGCAGAACAGAAAGGAACAAAAAGAAAAGAAAAAAAAAAAGAAGACTGTGCAAGGTCAAATGCTTCCAT	NC_006090.4_chromosome_3	74380088	1	1.07E-28	0.83908	0.945205	0.103584	17.5514	8.88055	2.01916	1
100000220	TGCAGAACAGAATATTGCTAATAGTTGGTAGGAAAAATTCTCAGCAAATTTTAAACTACCTTCAAGAGA	TGCAGAACAGAATATTGCTAATAGTTGGTAGGAAAAATTCTCAGCAAATTTTAAACTACCTTCAAGAGA	NC_006090.4_chromosome_3	83249394	1	1.07E-28	0.908046	0.987342	0.024996	13	6.12001	2.35126	1
100000221	TGCAGAACAGCAAATAAAGATAATGACCCTTCTCCATGCTTTACTTCCATGTCCTAAAAAAATTCTGGT	TGCAGAACAGCAAATAAAGATAATGACCCTTCTCCATGCTTTACTTCCATGTCCTAAAAAAATTCTGGT	NC_006092.4_chromosome_5	24679736	1	1.07E-28	0.873563	0.986842	0.02597	10.37273	4.41456	2.48566	1
100000222	TGCAGAACAGCGGTAAGTATTTAAATGGTACGTGATAGCTTTATAAAACAAGCGATGGGTCTGGGAAAA	TGCAGAACAGCGGTAAGTATTTAAATGGTACGTGATAGCTTTATAAAACAAGCGATGGGTCTGGGAAAA	NC_006091.4_chromosome_4	46914708	1	1.07E-28	0.91954	0.9875	0.024687	10.56881	5.43412	2.02599	1
100000223	TGCAGAACAGCTCTTTTATGAGCTGGAAACATGGGGAGTGCTCCATGTGAGACTGTCATACAACATTCA	TGCAGAACAGCTCTTTTATGAGCTGGAAACATGGGGAGTGCTCCATGTGAGACTGTCATACAACATTCA	NC_006108.4_chromosome_21	4632379	1	1.07E-28	0.931034	0.975309	0.048163	11.80734	5.10168	2.58835	1
100000225	TGCAGAACAGCTTTCCCACAAGAGATACCACGTATTGATTTTTTTTTTCCCTACCAGGACCAAAATTAA	TGCAGAACAGCTTTCCCACAAGAGATACCACGTATTGATTTTTTTTTTCCCTACCAGGACCAAAATTAA	NC_006088.4_chromosome_1	166118454	1	1.07E-28	0.908046	0.734177	0.390322	7.2	5.12158	1.50331	1
100000228	TGCAGAACAGGTCTGACCAAACCAATCATTCGTTTCAACAGATTTTTGTGGGTTTTTCAGTATTTACTT	TGCAGAACAGGTCTGACCAAACCAATCATTCGTTTCAACAGATTTTTGTGGGTTTTTCAGTATTTACTT	NC_006107.4_chromosome_20	13646771	1	1.07E-28	0.873563	0.986842	0.02597	17.94545	7.03218	2.83756	1
100000229	TGCAGAACAGTAAATTTACAGTACACAGTAGGATTGTAATGTCTGGAATTCTCCATCAAGAGAAGAATC	TGCAGAACAGTAAATTTACAGTACACAGTAGGATTGTAATGTCTGGAATTCTCCATCAAGAGAAGAATC	NC_006088.4_chromosome_1	19815503	1	1.07E-28	0.873563	0.986842	0.02597	20.88182	8.48392	2.84509	1
100000230	TGCAGAACAGTCAAAATGTTAACAAAATTTCACAATTTTTTACTTTTACATATGACTTTTCTGCTACTA	TGCAGAACAGTCAAAATGTTAACAAAATTTCACAATTTTTTACTTTTACATATGACTTTTCTGCTACTA	NC_006093.4_chromosome_6	18499593	1	1.07E-28	0.885057	0.909091	0.165289	8.66346	4.69781	2.04436	1
100000233	TGCAGAACAGTTCTTGTTTACATGTTGTGTACATGTACCATCCTTGTAGAAAAGCAGATGATAATGCAA	TGCAGAACAGTTCTTGTTTACATGTTGTGTACATGTACCATCCTTGTAGAAAAGCAGATGATAATGCAA	NC_006090.4_chromosome_3	32286251	1	8.33E-25	0.954023	0.421687	0.487734	24.64583	12.63673	2.02898	1
100000235	TGCAGAACATACTTCTGTGTCAGCTCAATTATTCAGCATGTCCACTGGATTCAAGAAGCATGAGATCGG	TGCAGAACATACTTCTGTGTCAGCTCAATTATTCAGCATGTCCACTGGATTCAAGAAGCATG	NT_463451.1_chromosome_33 chr33random_Scaffold128	1083259	2	7.16E-25	0.977011	0.482353	0.499377	22.3	11.65719	2.14451	1
100000236	TGCAGAACATCCCAGGTCAGGTATTTCTGCTAAATTCCACCTTCAGTAAAAGTGAAATGGGAGTAAGCA	TGCAGAACATCCCAGGTCAGGTATTTCTGCTAAATTCCACCTTCAGTAAAAGTGAAATGGGAGTAAGCA	NC_006089.4_chromosome_2	83696132	1	1.07E-28	0.931034	0.851852	0.252401	43.52632	21.9338	2.14614	1
100000237	TGCAGAACATGCAAAGCGCTCTCATTCTGTCCAGGCAGACACGTATTTCAAGGTCCTAAATGAGACCGC	TGCAGAACATGCAAAGCGCTCTCATTCTGTCCAGGCAGACACGTATTTCAAGGTCCTAAATGAGACCGC	NC_006098.4_chromosome_11	4965355	1	1.07E-28	0.885057	0.987013	0.025637	26.08182	8.54308	3.52875	1
100000238	TGCAGAACATGTGGTGAAAAAAACAACTGTTTGAAGGCAAAACTAACAGGCTCTTCTTGGTTCATTAGT	TGCAGAACATGTGGTGAAAAAAACAACTGTTTGAAGGCAAAACTAACAGGCTCTTCTTGGTTCATTAGT	NC_006107.4_chromosome_20	1124342	1	2.31E-25	0.977011	0.152941	0.2591	6.61111	2.85071	2.45877	1
100000239	TGCAGAACATTATTTTTCACCATGGTCACCACCATTGGCTATGATTTTCAGCAGTGATGAACAAGAGCC	TGCAGAACATTATTTTTCACCATGGTCACCACCATTGGCTATGATTTTCAGCAGTGATGAACAAGAGCC	NC_006092.4_chromosome_5	35018302	1	1.07E-28	0.896552	0.987179	0.025312	28.16364	8.89282	3.41162	1
100000242	TGCAGAACCCAAAGGTCTGGATTCCCTGCCCTGGGGGCCTGGCAGGCAATGTGATATGAAGAAGCGTGG	TGCAGAACCCAAAGGTCTGGATTCCCTGCCCTGGGGGCCTGGCAGGCAATGTGATATGAAGAAGCGTGG	NC_006107.4_chromosome_20	504049	1	1.07E-28	0.908046	0.987342	0.024996	11.28182	5.66349	2.22076	1
100000243	TGCAGAACCCAAGAACCCAGTGCCTTACTGTAAAATACAAGGTTTACTCGTGTTCTTACAGCATGAGAT	TGCAGAACCCAAGAACCCAGTGCCTTACTGTAAAATACAAGGTTTACTCGTGTTCTTACAGCATG	NC_006089.4_chromosome_2	107930226	1	7.74E-25	0.873563	0.986842	0.02597	30.69091	7.89101	4.32403	1
100000247	TGCAGAACCTGAGAAGGGCACAGGGCCCTGACAGCAGCATGGAGGGACACACGTGAGCCCAGGCTGCGG	TGCAGAACCTGAGAAGGGCACAGGGCCCTGACAGCAGCATGGAGGGACACACGTGAGCCCAGGCTGCGG	NC_006088.4_chromosome_1	195377628	1	1.07E-28	0.885057	0.974026	0.050599	12.52294	5.16622	2.64564	1
100000249	TGCAGAACCTGGAAATCTGTGCTCCTCTATTGTTCACGTTGCTGTTCACAAGGTATGTTTGGGACCAGG	TGCAGAACCTGGAAATCTGTGCTCCTCTATTGTTCACGTTGCTGTTCACAAGGTATGTTTGGGACCAGG	NC_006097.4_chromosome_10	17275079	1	1.07E-28	0.896552	0.948718	0.097304	8.29245	4.41047	2.10824	1
100000250	TGCAGAACGCAATATCATCACTCCTTTAATTGTCAGTTCTTTATATGTAAAATCCCTCCTCAGACCTAT	TGCAGAACGCAATATCATCACTCCTTTAATTGTCAGTTCTTTATATGTAAAATCCCTCCTCAGACCTAT	NC_006091.4_chromosome_4	25001999	1	2.31E-25	0.977011	0.141176	0.242491	19.07143	5.90961	2.87217	1
100000251	TGCAGAACGCACTTCAACGTCAGATCCATTAATCAACACGTCCACAGGATTCCAAAAGCATGAGATCGG	TGCAGAACGCACTTCAACGTCAGATCCATTAATCAACACGTCCACAGGATTCCAAAAGCATG	NT_463457.1_chromosome_33 chr33random_Scaffold712	9820	15	7.16E-25	0.954023	0.192771	0.311221	17.86957	7.27894	2.48705	1
100000253	TGCAGAACGTGTCACTGTAGGGGATGCTCTCCTCGCAGCAGGGTGGGGAGGTCTGTGTGTGGGCAGGCA	TGCAGAACGTGTCACTGTAGGGGATGCTCTCCTCGCAGCAGGGTGGGGAGGTCTGTGTGTGGGCAGGCA	NC_006101.4_chromosome_14	7236748	1	1.07E-28	1	0.068966	0.128419	7.57143	1.4983	7.59491	1
100000254	TGCAGAACTAAAATACCACATCAAGCATAACCTTGTTTCAGTAGTTGTTGGGGAAGAGGTCAACTGAAG	TGCAGAACTAAAATACCACATCAAGCATAACCTTGTTTCAGTAGTTGTTGGGGAAGAGGTCAACTGAAG	NC_006089.4_chromosome_2	80858229	1	1.07E-28	0.896552	0.987179	0.025312	16.25455	5.88748	3.29551	1
100000255	TGCAGAACTAACATCTGAGGTGAAAATCACTTTCCACCCTTATTTACTCACAGATCAATGAGGAAAAAA	TGCAGAACTAACATCTGAGGTGAAAATCACTTTCCACCCTTATTTACTCACAGATCAATGAGGAAAAAA	NC_006090.4_chromosome_3	96802290	1	1.07E-28	0.873563	0.960526	0.075831	46.24074	20.44227	2.31453	1
100000256	TGCAGAACTAACTCACTGAAACCTGAGTATAAATATTTGGAAAGGCATATCATTTTCAGTTAAAAGATA	TGCAGAACTAACTCACTGAAACCTGAGTATAAATATTTGGAAAGGCATATCATTTTCAGTTAAAAGATA	NC_006089.4_chromosome_2	11367947	1	1.07E-28	0.885057	0.74026	0.384551	8.7093	4.81245	1.94672	1
100000257	TGCAGAACTAAGCAACGTACAAAATATATCAGTGTTTCTATTAACTGGCAATCACATTAGGAGTCTTAG	TGCAGAACTAAGCAACGTACAAAATATATCAGTGTTTCTATTAACTGGCAATCACATTAGGAGTCTTAG	NC_006090.4_chromosome_3	103635438	1	1.07E-28	0.91954	0.9875	0.024687	11.72477	5.4316	2.31838	1
100000258	TGCAGAACTAAGTGAGAATTTTTGTTGTTGTTTGCATACATATTGCAGAGAAGGCAAAATATGTTGAGT	TGCAGAACTAAGTGAGAATTTTTGTTGTTGTTTGCATACATATTGCAGAGAAGGCAAAATATGTTGAGT	NC_006088.4_chromosome_1	131419325	1	4.98E-27	0.896552	0.974359	0.049967	12.73148	5.92016	2.40531	1
100000259	TGCAGAACTACACTTTGAAAGTATTTTTTCTAGAAGAAATTTGGAGGTTAAAAAAATGTTATCTATTAT	TGCAGAACTACACTTTGAAAGTATTTTTTCTAGAAGAAATTTGGAGGTTAAAAAAATGTTATCTATTAT	NC_006088.4_chromosome_1	107413115	1	1.07E-28	0.885057	0.467532	0.497892	7.71429	4.22456	1.98506	1
100000260	TGCAGAACTCAGTATGAGAGTATGTTTATGGGGCAAACAAGAGTGCAACCTAAAGAAAACTTGAGGCTG	TGCAGAACTCAGTATGAGAGTATGTTTATGGGGCAAACAAGAGTGCAACCTAAAGAAAACTTGAGGCTG	NC_006092.4_chromosome_5	4142465	1	1.07E-28	0.885057	0.987013	0.025637	10.97273	4.56162	2.594	1
100000262	TGCAGAACTCATTTATGGTCCTTTGTGCCTTTAGACAATGCTTAAATGAAAGTGACGAATAATAAGTAT	TGCAGAACTCATTTATGGTCCTTTGTGCCTTTAGACAATGCTTAAATGAAAGTGACGAATAATAAGTAT		0	0	999	0.977011	0.247059	0.372042	17.62069	7.64476	2.512	1
100000263	TGCAGAACTCCTGCCTCCCAATTATCTTTTCACTGGTTTGAAGCTATAGCTTGTTAGTTCCTGAATAGA	TGCAGAACTCCTGCCTCCCAATTATCTTTTCACTGGTTTGAAGCTATAGCTTGTTAGTTCCTGAATAGA	NC_006090.4_chromosome_3	78712030	1	1.07E-28	0.908046	0.987342	0.024996	15.41818	6.18559	2.81317	1
100000264	TGCAGAACTCCTGCTGCCATAGAAATGTCATTGGACTGACCCTCATGAGGAGGAGGAGTGATAGACACC	TGCAGAACTCCTGCTGCCATAGAAATGTCATTGGACTGACCCTCATGAGGAGGAGGAGTGATAGACACC	NC_006089.4_chromosome_2	49490359	1	1.07E-28	0.885057	0.987013	0.025637	10.24545	4.58096	2.50775	1
100000265	TGCAGAACTGAAATTGAAGGCTAAATCACATAGGAGTAGATAGACAACCAGTCTTGATCTCCAGTCTTT	TGCAGAACTGAAATTGAAGGCTAAATCACATAGGAGTAGATAGACAACCAGTCTTGATCTCCAGTCTTT	NC_006090.4_chromosome_3	73411341	1	1.07E-28	0.862069	0.986667	0.026311	12.1	4.7193	2.70574	1
100000266	TGCAGAACTGAATGAGTTACTGTCGCATTCACTATTTACCCTATCTGCCCTGCGGGGGCACTAGTCTGC	TGCAGAACTGAATGAGTTACTGTCGCATTCACTATTTACCCTATCTGCCCTGCGGGGGCACTAGTCTGC	NC_006094.4_chromosome_7	9584616	1	1.07E-28	0.885057	0.987013	0.025637	10.85455	4.65117	2.62773	1
100000268	TGCAGAACTGCTGCTAGGCTGTTGTTACTGACAGCCTTTGTCTAACTGTGATAGGGCAAGCATGAGATC	TGCAGAACTGCTGCTAGGCTGTTGTTACTGACAGCCTTTGTCTAACTGTGATAGGGCAAGCATG	NC_006093.4_chromosome_6	18779642	1	7.55E-25	0.91954	0.85	0.255	10.84694	6.28629	1.73641	1
100000269	TGCAGAACTGGCTTACTGGAAACGTACAGGACTTATAAACAGCAAGTAACTTCCTTGAGCCAAAGCTGC	TGCAGAACTGGCTTACTGGAAACGTACAGGACTTATAAACAGCAAGTAACTTCCTTGAGCCAAAGCTGC	NC_006106.4_chromosome_19	1266156	1	1.07E-28	0.862069	0.986667	0.026311	19.93636	8.16787	2.4745	1
100000271	TGCAGAACTGTACTGTAATTCTGCAACTTGGACAGTAGTCACGTACTTTACATGCCAATCATCTTGAAG	TGCAGAACTGTACTGTAATTCTGCAACTTGGACAGTAGTCACGTACTTTACATGCCAATCATCTTGAAG	NC_006088.4_chromosome_1	155694227	1	1.07E-28	0.931034	0.382716	0.472489	12.40909	5.16244	2.42924	1
100000273	TGCAGAACTGTGACTTACATGACTGTGATTCACGTCTCCATCTATGCTTAGTCCAGAGCATGTAGTGAC	TGCAGAACTGTGACTTACATGACTGTGATTCACGTCTCCATCTATGCTTAGTCCAGAGCATGTAGTGAC	NC_006088.4_chromosome_1	69343086	1	1.07E-28	0.873563	0.881579	0.208795	8.49	5.19133	1.78479	1
100000277	TGCAGAACTTAATGATGTGAGTACTCAGTTGGAGATCAATAACAAGCATTTAGCATAGAGTTAATGCAG	TGCAGAACTTAATGATGTGAGTACTCAGTTGGAGATCAATAACAAGCATTTAGCATAGAGTTAATGCAG	NC_006089.4_chromosome_2	75377836	1	1.07E-28	0.896552	0.987179	0.025312	11.45455	5.17272	2.42484	1
100000278	TGCAGAACTTACACAGTAATAAGGATTTCTTTCAGAGTCCTTAGATTCTAGTGCTGGATAGATTAAGTT	TGCAGAACTTACACAGTAATAAGGATTTCTTTCAGAGTCCTTAGATTCTAGTGCTGGATAGATTAAGTT	NC_006101.4_chromosome_14	3444561	1	1.07E-28	0.850575	0.918919	0.149014	20.03846	9.31802	2.27687	1
100000281	TGCAGAACTTTCTCACTCAGTTTAAGTGGAAACTGGGTTGTTAAAAGTATCTGAAGGGGACAAGAAGGA	TGCAGAACTTTCTCACTCAGTTTAAGTGGAAACTGGGTTGTTAAAAGTATCTGAAGGGGACAAGAAGGA	NC_006090.4_chromosome_3	76676485	1	1.07E-28	0.850575	0.986486	0.026662	14.20909	5.40555	2.97614	1
100000282	TGCAGAAGAAAACTTGAGAAAAATGATTCAGCTTCCCCAACTGCCACAAGAAATAGCTGTCATTAAATC	TGCAGAAGAAAACTTGAGAAAAATGATTCAGCTTCCCCAACTGCCACAAGAAATAGCTGTCATTAAATC	NC_006091.4_chromosome_4	69988435	1	1.07E-28	0.850575	0.932432	0.126004	18.2	8.0928	2.47401	1
100000284	TGCAGAAGAAACTTGGTGCATTTTCATCATTCTGTTGCGAAAGGGCAAACTTGGAAAACAAACTAAAAC	TGCAGAAGAAACTTGGTGCATTTTCATCATTCTGTTGCGAAAGGGCAAACTTGGAAAACAAACTAAAAC	NC_006088.4_chromosome_1	122580965	1	2.31E-25	0.908046	0.962025	0.073065	30.85047	12.83381	2.51731	1
100000285	TGCAGAAGAAAGCAACATAAAATGTTTAGATTTTTTTAAAAAATTATTCCTTACCAAGAAAAAAAATGC	TGCAGAAGAAAGCAACATAAAATGTTTAGATTTTTTTAAAAAATTATTCCTTACCAAGAAAAAAAATGC		0	0	999	0.988506	0.034884	0.067334	15.8	4.79166	3.39039	1
100000286	TGCAGAAGAAATCCCAAAGAAGTGGTATCTGCTGTAGGATGTCCTGGGCCTCTTCTGGGTGGAGAAGGA	TGCAGAAGAAATCCCAAAGAAGTGGTATCTGCTGTAGGATGTCCTGGGCCTCTTCTGGGTGGAGAAGGA		0	0	999	0.942529	0.756098	0.368828	6.98864	4.31038	1.66275	1
100000287	TGCAGAAGAACTGCTTATGTTGATTGAGCTGTTGCTTGTTAGCTCATGAAACTTATCAAGTCACCAAGC	TGCAGAAGAACTGCTTATGTTGATTGAGCTGTTGCTTGTTAGCTCATGAAACTTATCAAGTCACCAAGC	NC_006092.4_chromosome_5	56047550	1	1.07E-28	0.931034	0.790123	0.331657	9.75556	6.47613	1.55718	1
100000290	TGCAGAAGAATGCTGCTGTTTTCTGGATATCTTGCCATTTTCCTGCTTTATTGGGTAAACAGCATGAGA	TGCAGAAGAATGCTGCTGTTTTCTGGATATCTTGCCATTTTCCTGCTTTATTGGGTAAACAGCATGAGA	NC_006095.4_chromosome_8	21180735	1	4.98E-27	0.908046	0.860759	0.239705	18.53061	10.41506	1.91054	1
100000291	TGCAGAAGAATTTTGCCTGCAATCAAGCAAGTCTTTTCTGCCCTACACGACTCAGTTTGATAAGGAAGC	TGCAGAAGAATTTTGCCTGCAATCAAGCAAGTCTTTTCTGCCCTACACGACTCAGTTTGATAAGGAAGC	NC_006127.4_chromosome_Z	51922848	1	4.98E-27	0.988506	0.104651	0.187399	11.33333	5.92077	2.24085	1
100000292	TGCAGAAGACCTATGAGATATTTGTGAAATGGGCCATGACTGCTTATAATTTGTAGGGATAATTACAGC	TGCAGAAGACCTATGAGATATTTGTGAAATGGGCCATGACTGCTTATAATTTGTAGGGATAATTACAGC	NC_006107.4_chromosome_20	13340789	1	1.07E-28	0.885057	0.974026	0.050599	16.26606	6.84513	2.60755	1
100000296	TGCAGAAGACTCCTTGGTATATCTTAAAATGTACATAATCTATCCAAGATCTATTTGCTTAAGAAACCA	TGCAGAAGACTCCTTGGTATATCTTAAAATGTACATAATCTATCCAAGATCTATTTGCTTAAGAAACCA	NC_006097.4_chromosome_10	11428780	1	4.98E-27	0.977011	0.211765	0.333841	25.76923	10.05488	2.83607	1
100000297	TGCAGAAGACTGTATGCATCTTCAGACTTTTTTGTTTTGTTTTTTGCAGAAACTAATCTGCAAGCTTTC	TGCAGAAGACTGTATGCATCTTCAGACTTTTTTGTTTTGTTTTTTGCAGAAACTAATCTGCAAGCTTTC		0	0	999	0.954023	0.481928	0.499347	14.37705	7.92829	2.03547	1
100000298	TGCAGAAGAGAGTGGTTTTCTCTGTCTCGGTTAAAATTTGTTTAAAAGGTGACAATGAAAGAATGGCAT	TGCAGAAGAGAGTGGTTTTCTCTGTCTCGGTTAAAATTTGTTTAAAAGGTGACAATGAAAGAATGGCAT		0	0	999	0.965517	0.452381	0.495465	7.65455	4.04168	1.71559	1
100000299	TGCAGAAGAGATCTGTAAGGGATATCTTTGCATTGCCAGAAGTTCAAAGCACAAATGCCTGCTTTCTCT	TGCAGAAGAGATCTGTAAGGGATATCTTTGCATTGCCAGAAGTTCAAAGCACAAATGCCTGCTTTCTCT	NC_006088.4_chromosome_1	45888679	2	1.07E-28	0.931034	0.987654	0.024387	18.85455	7.49162	2.82676	1
100000300	TGCAGAAGAGATGAAGAGGCTTACTGAATTGGACGTTTCGTGGTGCTTGTTCAGATATGCTTCTAATTG	TGCAGAAGAGATGAAGAGGCTTACTGAATTGGACGTTTCGTGGTGCTTGTTCAGATATGCTTCTAATTG	NC_006127.4_chromosome_Z	36806631	1	1.07E-28	0.931034	0.987654	0.024387	11.52294	5.81929	2.18401	1
100000301	TGCAGAAGAGATTTCTTCTGTTCTTTTGCAGAAGAAATGGGCTTGATTCTTAGTTGCAGAGGGACTGGT	TGCAGAAGAGATTTCTTCTGTTCTTTTGCAGAAGAAATGGGCTTGATTCTTAGTTGCAGAGGGACTGGT	NC_006089.4_chromosome_2	128174007	1	1.07E-28	0.873563	0.986842	0.02597	21.99091	7.49363	3.67184	1
100000302	TGCAGAAGAGCAGAAATCCCTCAGCATCAATGCCAGATCCTACTGCCTTAAGATTCATATCATCTTCCC	TGCAGAAGAGCAGAAATCCCTCAGCATCAATGCCAGATCCTACTGCCTTAAGATTCATATCATCTTCCC	NC_006094.4_chromosome_7	32968009	1	1.07E-28	0.885057	0.974026	0.050599	10.63303	5.55483	2.07821	1
100000303	TGCAGAAGAGCATTGCTCATTTGATTGCATTTCTACTTCACGTATACCAGCTATCATAGACAGAGGCTT	TGCAGAAGAGCATTGCTCATTTGATTGCATTTCTACTTCACGTATACCAGCTATCATAGACAGAGGCTT	NC_006089.4_chromosome_2	10326807	1	1.07E-28	0.896552	0.987179	0.025312	17.74545	8.28189	2.32633	1
100000304	TGCAGAAGAGCCAATGCGTGATCTCGTTAGGACAGGAAGGCATAAGCCATTGCTTGGAGGAAGGAGGCT	TGCAGAAGAGCCAATGCGTGATCTCGTTAGGACAGGAAGGCATAAGCCATTGCTTGGAGGAAGGAGGCT	NC_006099.4_chromosome_12	2275692	3	2.31E-25	0.908046	0.417722	0.486461	5.40816	3.16175	1.69367	0.952381
100000305	TGCAGAAGAGGAAAATAGTCACAGTGGCTACACAGCACTAATTAAATCCTCAGGGTTGCTGGGAGCATG	TGCAGAAGAGGAAAATAGTCACAGTGGCTACACAGCACTAATTAAATCCTCAGGGTTGCTGGGAGCATG	NC_006102.4_chromosome_15	11637456	1	1.07E-28	0.885057	0.987013	0.025637	24.25455	8.90397	3.04437	1
100000307	TGCAGAAGAGGCTTTTGTTATTAGCCCATAAGTTCATAACCTTGCATTTTGCAGTATTGAATTTCAATT	TGCAGAAGAGGCTTTTGTTATTAGCCCATAAGTTCATAACCTTGCATTTTGCAGTATTGAATTTCAATT	NC_006090.4_chromosome_3	94963720	1	2.31E-25	0.931034	0.518519	0.499314	7.21311	4.36121	1.63653	1
100000308	TGCAGAAGAGGGTGGCTAGGAGAAGTTCCCACCACCACAACTGTGTTGACTGTTCTCTGAGCTTTTTTT	TGCAGAAGAGGGTGGCTAGGAGAAGTTCCCACCACCACAACTGTGTTGACTGTTCTCTGAGCTTTTTTT	NC_006088.4_chromosome_1	47544339	1	1.07E-28	0.896552	0.987179	0.025312	25.45455	7.56864	4.08966	1
100000309	TGCAGAAGAGGTGAAAAGACAGAAAAAGGACAAATAAAGAGAGATTGGAATATACTGCTTTTCAGTTAC	TGCAGAAGAGGTGAAAAGACAGAAAAAGGACAAATAAAGAGAGATTGGAATATACTGCTTTTCAGTTAC	NT_459020.1_chromosome_3 chr3random_Scaffold392	125964	1	1.07E-28	0.862069	0.973333	0.051911	18.75229	7.68073	2.67242	1
100000312	TGCAGAAGAGTTGGACTGGATGACCTTCAAAGGTCCCTTCCAACTCAAATGATTCTATGAAGAAACCAC	TGCAGAAGAGTTGGACTGGATGACCTTCAAAGGTCCCTTCCAACTCAAATGATTCTATGAAGAAACCAC	NC_006090.4_chromosome_3	78806629	2	1.07E-28	0.91954	0.825	0.28875	12.48958	7.09459	1.87739	1
100000313	TGCAGAAGATACGCATGTATTACACAACATTTATCACAAGTGACTTGTGTGCTAGTCGTGCTTAATTAC	TGCAGAAGATACGCATGTATTACACAACATTTATCACAAGTGACTTGTGTGCTAGTCGTGCTTAATTAC	NC_006101.4_chromosome_14	12865588	1	1.07E-28	0.850575	0.986486	0.026662	14.81818	5.51722	2.98828	1
100000314	TGCAGAAGATCTTCCATCCCTGTTATGATTGATGTCTGGCAAACTGCTGGGGACAATTCCAGTTGGTGG	TGCAGAAGATCTTCCATCCCTGTTATGATTGATGTCTGGCAAACTGCTGGGGACAATTCCAGTTGGTGG	NC_006127.4_chromosome_Z	5094012	1	1.07E-28	0.91954	0.95	0.095	9.81905	4.96422	2.16388	1
100000315	TGCAGAAGATGAGTGTTTCCCTGGTAGCAGCAGGGCCAACTCAACCACAGCTATGCACTGCTGGCTTGC	TGCAGAAGATGAGTGTTTCCCTGGTAGCAGCAGGGCCAACTCAACCACAGCTATGCACTGCTGGCTTGC	NC_006091.4_chromosome_4	50899286	1	1.07E-28	0.931034	0.987654	0.024387	22.04545	6.05488	3.85964	1
100000317	TGCAGAAGATGCTCGGCTTGAAGGGGTTTAATATTCTTGTTCATTTGATCACCGCCTTTACTTAGGTGA	TGCAGAAGATGCTCGGCTTGAAGGGGTTTAATATTCTTGTTCATTTGATCACCGCCTTTACTTAGGTGA	NC_006089.4_chromosome_2	62862904	1	3.87E-23	0.931034	0.666667	0.444444	10.17722	4.99559	2.05922	1
100000318	TGCAGAAGATGTATGATGAGTGTAATCAGGCCATGTCAAATTTCAGTGTGTGGTGGTGTACACTAGAAC	TGCAGAAGATGTATGATGAGTGTAATCAGGCCATGTCAAATTTCAGTGTGTGGTGGTGTACACTAGAAC	NC_006127.4_chromosome_Z	43043074	1	1.07E-28	0.908046	0.987342	0.024996	19.49091	7.80763	2.63258	1
100000319	TGCAGAAGATGTTGTTCGGAGGGGGTAGCCACATGCAGAAGTGACCTGCCTATGTATTGACCTGCCTGT	TGCAGAAGATGTTGTTCGGAGGGGGTAGCCACATGCAGAAGTGACCTGCCTATGTATTGACCTGCCTGT	NC_006091.4_chromosome_4	50167849	1	1.07E-28	0.873563	0.986842	0.02597	18.6	5.84372	3.20771	1
100000320	TGCAGAAGATTTTTGCAGCTAAGGCTAGCCAACTGCCAAGAACATCCTTGATTTAGCCATTTTGCATGA	TGCAGAAGATTTTTGCAGCTAAGGCTAGCCAACTGCCAAGAACATCCTTGATTTAGCCATTTTGCATGA	NC_006091.4_chromosome_4	79440450	1	1.79E-26	0.91954	0.5875	0.484687	13.55224	7.73494	1.77379	1
100000321	TGCAGAAGATTTTTTTTTTTTAAAGGATCCTTGAAGAAAAAAATGAAAACTAACACAATCACCACAAGG	TGCAGAAGATTTTTTTTTTTTAAAGGATCCTTGAAGAAAAAAATGAAAACTAACACAATCACCACAAGG		0	0	999	0.965517	0.309524	0.427438	6.47222	2.74354	2.43024	1
100000322	TGCAGAAGCAAACGGAAATGAATACCTCTCCTTCTGTTGGCAATCCAACAGTTGCTCTGCTGTGGTGTC	TGCAGAAGCAAACGGAAATGAATACCTCTCCTTCTGTTGGCAATCCAACAGTTGCTCTGCTGTGGTGTC	NC_006088.4_chromosome_1	55224088	1	1.07E-28	0.908046	0.987342	0.024996	18.97273	7.19528	2.78429	1
100000326	TGCAGAAGCACCCAGGAAAAGATGGTGAATGTGATGGACAGCAGGTTCGTCTTATTACAGACCTTACAG	TGCAGAAGCACCCAGGAAAAGATGGTGAATGTGATGGACAGCAGGTTCGTCTTATTACAGACCTTACAG	NC_006088.4_chromosome_1	192636607	1	1.07E-28	0.931034	0.666667	0.444444	15.10127	8.65893	1.85092	1
100000327	TGCAGAAGCAGAAATAAATATTTGCAATAATTTCATATTCCCTGAGCAGAAATAATGCTTGCTATTCAG	TGCAGAAGCAGAAATAAATATTTGCAATAATTTCATATTCCCTGAGCAGAAATAATGCTTGCTATTCAG	NC_006093.4_chromosome_6	19767215	1	1.80E-21	0.965517	0.416667	0.486111	7.80435	5.3634	1.51101	0.952381
100000328	TGCAGAAGCAGAAATAAATCAAATATTTGCAATAATTTCATATTCCCTGAGCAGAAATAATGCTTGCTA	TGCAGAAGCAGAAATAAATCAAATATTTGCAATAATTTCATATTCCCTGAGCAGAAATAATGCTTGCTA	NC_006093.4_chromosome_6	19767215	1	1.07E-28	0.896552	0.858974	0.242275	10.21212	5.59631	1.86957	1
100000329	TGCAGAAGCAGAAGGTATTTGTTATTGCAGTGTTTCAGTTCTGCTTCCACCTCCTTCCGTTCCCTAGAA	TGCAGAAGCAGAAGGTATTTGTTATTGCAGTGTTTCAGTTCTGCTTCCACCTCCTTCCGTTCCCTAGAA	NC_006088.4_chromosome_1	5849437	1	1.07E-28	0.91954	0.9875	0.024687	31.37273	10.19791	3.50375	1
100000330	TGCAGAAGCAGCAAGTGAAGGCTCTTGGCTATGCCGAAGGAAAGCAGATCCATGCTTTCCAGACAAATG	TGCAGAAGCAGCAAGTGAAGGCTCTTGGCTATGCCGAAGGAAAGCAGATCCATGCTTTCCAGACAAATG	NC_006088.4_chromosome_1	179080870	1	1.07E-28	0.91954	0.9875	0.024687	14.04545	6.03382	2.48938	1
100000331	TGCAGAAGCAGCTGAGCCTGATGGTCTGCCCTGCGTTTGATCAGACATGATCACAATCCCCAGACAAGC	TGCAGAAGCAGCTGAGCCTGATGGTCTGCCCTGCGTTTGATCAGACATGATCACAATCCCCAGACAAGC	NC_006105.4_chromosome_18	968156	1	1.07E-28	0.873563	0.973684	0.051247	11.0463	4.68525	2.60262	1
100000332	TGCAGAAGCAGCTTGTGCAGTGGCCATGGTCAGTAGACCATGAGAGTTACAGGGGAAAGTAATTGAAAG	TGCAGAAGCAGCTTGTGCAGTGGCCATGGTCAGTAGACCATGAGAGTTACAGGGGAAAGTAATTGAAAG	NC_006094.4_chromosome_7	31416302	1	1.07E-28	0.885057	0.818182	0.297521	13.7766	6.21966	2.37481	1
100000333	TGCAGAAGCATGGCATTTCTGTAAGGAAAATATTTGTTTTGAGTGCAGACATATACCCATAACGAGTCC	TGCAGAAGCATGGCATTTCTGTAAGGAAAATATTTGTTTTGAGTGCAGACATATACCCATAACGAGTCC	NC_006092.4_chromosome_5	33481838	1	1.07E-28	0.908046	0.962025	0.073065	12.97196	6.24044	2.2704	1
100000335	TGCAGAAGCCAATGAAAAGATTTACTTCTTGGAAATTATCTATGTCATAAGTATATCTCTGAGGTTTAA	TGCAGAAGCCAATGAAAAGATTTACTTCTTGGAAATTATCTATGTCATAAGTATATCTCTGAGGTTTAA	NC_006090.4_chromosome_3	81926520	1	1.07E-28	0.908046	0.949367	0.096138	10.74038	5.74121	2.01761	1
100000338	TGCAGAAGCTAAAATAAAAGATCCGTTCTTTCTCATAGGCTTTTAAAGGAGTTTTCATATTACTGTGTT	TGCAGAAGCTAAAATAAAAGATCCGTTCTTTCTCATAGGCTTTTAAAGGAGTTTTCATATTACTGTGTT	NC_006090.4_chromosome_3	31743730	1	1.07E-28	0.91954	0.9875	0.024687	15.76364	6.64137	2.71541	1
100000339	TGCAGAAGCTATTTTGATAGGATGGTTTGCCCTTCGGGGAATATTTAGGCACAATATTTATTTCACATG	TGCAGAAGCTATTTTGATAGGATGGTTTGCCCTTCGGGGAATATTTAGGCACAATATTTATTTCACATG	NC_006089.4_chromosome_2	42383502	1	1.07E-28	0.827586	0.972222	0.054012	14.19266	6.24203	2.45589	1
100000340	TGCAGAAGCTATTTTGATAGGATGGTTTGCCCTTTGGGGAATATTTAGACACAACGTTTATTTCACATG	TGCAGAAGCTATTTTGATAGGATGGTTTGCCCTTTGGGGAATATTTAGACACAACGTTTATTTCACATG	NC_006089.4_chromosome_2	42383502	1	5.01E-22	0.954023	0.289157	0.41109	9.9375	4.743	2.16583	1
100000342	TGCAGAAGCTGATCACCTTACCCCGTCCTACTACAGACTGGGAGCAATAAGGTAAGAAATGCAGCATGA	TGCAGAAGCTGATCACCTTACCCCGTCCTACTACAGACTGGGAGCAATAAGGTAAGAAATGCAGCATGA	NC_006091.4_chromosome_4	47985855	1	3.85E-28	1	0.011494	0.022724	20	0	100	1
100000344	TGCAGAAGGAAAAACACAGCTTGAGGCTTTCAGAATTTGTTCACCTTCAATGGATGAGAGTCCTTAGCA	TGCAGAAGGAAAAACACAGCTTGAGGCTTTCAGAATTTGTTCACCTTCAATGGATGAGAGTCCTTAGCA	NC_006091.4_chromosome_4	48770915	1	6.44E-26	0.965517	0.309524	0.427438	12.11429	5.34935	2.34447	1
100000345	TGCAGAAGGAAAACATTTTTTCCTACTGGTGAGAGGAGTAGGGGGACTTCTGTAGCAAGTCGTGGTCTC	TGCAGAAGGAAAACATTTTTTCCTACTGGTGAGAGGAGTAGGGGGACTTCTGTAGCAAGTCGTGGTCTC	NC_006108.4_chromosome_21	1417728	1	1.07E-28	0.977011	0.117647	0.207612	6.5	3	2.32953	1
100000347	TGCAGAAGGAAAGCAGAGCTGTCTAGTAAGTGATAAGGTGCACAACAGAATTCCAGTGAAGAGGATCTC	TGCAGAAGGAAAGCAGAGCTGTCTAGTAAGTGATAAGGTGCACAACAGAATTCCAGTGAAGAGGATCTC	NC_006088.4_chromosome_1	80387424	1	1.07E-28	0.965517	0.369048	0.465703	6.02222	3.64228	1.78494	1
100000349	TGCAGAAGGACCTGTTTTGACTTTCATTACGTATTCAAATCCCTGCCTTACCTTAAAGAGGACTCTATT	TGCAGAAGGACCTGTTTTGACTTTCATTACGTATTCAAATCCCTGCCTTACCTTAAAGAGGACTCTATT	NC_006088.4_chromosome_1	180387319	1	1.07E-28	0.91954	0.9875	0.024687	17.65455	6.73179	3.14087	1
100000350	TGCAGAAGGAGCTTTCTGATATTTCTCAGTGGTTTTGCATGGAAGAGAACTGCTGTGGACATCAAACCT	TGCAGAAGGAGCTTTCTGATATTTCTCAGTGGTTTTGCATGGAAGAGAACTGCTGTGGACATCAAACCT	NT_460655.1_chromosome_5 chr5random_Scaffold16788	3900	2	1.07E-28	0.942529	0.987805	0.024093	19.5	6.57924	3.30099	1
100000351	TGCAGAAGGATACATGAATAAAAAGTCTTAAAACTGGTGAAGATAGATTTTTTTTTGCACAGATGCATG	TGCAGAAGGATACATGAATAAAAAGTCTTAAAACTGGTGAAGATAGATTTTTTTTTGCACAGATGCATG	NC_006127.4_chromosome_Z	25464443	1	1.79E-26	0.91954	0.7625	0.362188	5.46429	3.35036	1.75436	1
100000352	TGCAGAAGGATTAATTAAGATAAGCTATGTTTATGTCAAGTGGATCTGAAAATCAAGTCTCTTTGCATG	TGCAGAAGGATTAATTAAGATAAGCTATGTTTATGTCAAGTGGATCTGAAAATCAAGTCTCTTTGCATG	NC_006102.4_chromosome_15	2910648	1	1.07E-28	0.908046	0.911392	0.161513	12.69608	6.09852	2.28802	1
100000356	TGCAGAAGGCACTGCGAGAGTGGGCGTCCAACCCGGGGCTCTTCAGCCAGCCGGTGCCGGCCGTGCCCG	TGCAGAAGGCACTGCGAGAGTGGGCGTCCAACCCGGGGCTCTTCAGCCAGCCGGTGCCGGCCGTGCCCG	NC_008465.3_chromosome_33	1575078	1	1.07E-28	0.977011	0.258824	0.383668	7.15625	3.27022	2.23536	1
100000357	TGCAGAAGGCAGCTCAGTGCACCTTCATTGCTTCCCTAGAGGCATCCATTAAGCTCTCCAAGTTAGAAG	TGCAGAAGGCAGCTCAGTGCACCTTCATTGCTTCCCTAGAGGCATCCATTAAGCTCTCCAAGTTAGAAG	NT_463578.1_chromosome_Z chrZrandom_Scaffold253	414560	2	1.07E-28	0.862069	0.973333	0.051911	12.32407	6.5713	1.97435	1
100000364	TGCAGAAGGGCTGTTATTGACTTTGAGGTAGCACCCCTCCTTACAACAACTACAACATCCCAATGTCCC	TGCAGAAGGGCTGTTATTGACTTTGAGGTAGCACCCCTCCTTACAACAACTACAACATCCCAATGTCCC	NC_006095.4_chromosome_8	27842251	1	1.07E-28	0.83908	0.945205	0.103584	9.42857	5.69855	1.75449	1
100000375	TGCAGAAGTATTTTGATATTTTCATAGACCGTATGAATGATAATACTGAAGGAATGCTTTGCCAGACCT	TGCAGAAGTATTTTGATATTTTCATAGACCGTATGAATGATAATACTGAAGGAATGCTTTGCCAGACCT	NC_006088.4_chromosome_1	172308407	1	1.07E-28	0.965517	0.202381	0.322846	13.19231	6.66229	2.27368	1
100000376	TGCAGAAGTCAATGAAAACAGACATTTGACTTTATGAGATTAGTAAATCATTGTACATACTGTTTAGAT	TGCAGAAGTCAATGAAAACAGACATTTGACTTTATGAGATTAGTAAATCATTGTACATACTGTTTAGAT	NC_006092.4_chromosome_5	19613146	1	1.07E-28	0.873563	0.973684	0.051247	18.28704	7.75081	2.6529	1
100000377	TGCAGAAGTCACACAGATGTTGGTTTATAACACAACACTGGACTTTGAGCTGATACAATCCTTGCTTTG	TGCAGAAGTCACACAGATGTTGGTTTATAACACAACACTGGACTTTGAGCTGATACAATCCTTGCTTTG	NC_006127.4_chromosome_Z	54505736	1	1.38E-27	0.931034	0.62963	0.466392	9.19178	4.18627	2.22001	1
100000378	TGCAGAAGTCACTTTAAGTAACATGATTGTTTTTAAAAGGTAGTCGTAACAGATGATGTTAGTTTTTGA	TGCAGAAGTCACTTTAAGTAACATGATTGTTTTTAAAAGGTAGTCGTAACAGATGATGTTAGTTTTTGA	NC_006100.4_chromosome_13	12013062	1	1.07E-28	0.862069	0.973333	0.051911	16.23853	6.81727	2.49698	1
100000380	TGCAGAAGTCAGTCTGAATCCAGCAAATTTTCTGCAATGATGAGCAGGGGAATATCTTGCCCTGAGGTT	TGCAGAAGTCAGTCTGAATCCAGCAAATTTTCTGCAATGATGAGCAGGGGAATATCTTGCCCTGAGGTT	NC_006088.4_chromosome_1	112657088	1	1.07E-28	0.83908	0.986301	0.027022	10.90909	4.40979	2.49348	1
100000383	TGCAGAAGTCTGAGCATCATCATGGTCTGTGTTGACAGGAATATACTTCAGCAGCACGACAGCATTCCT	TGCAGAAGTCTGAGCATCATCATGGTCTGTGTTGACAGGAATATACTTCAGCAGCACGACAGCATTCCT	NC_006107.4_chromosome_20	1435387	1	2.99E-24	0.931034	0.888889	0.197531	14.27273	8.01995	1.87628	1
100000385	TGCAGAAGTGCTGGCAGGCTCTGCTCCTTCCCTCCCTGAAGCAGGGGCAGGTAGAGCAGTGCAAGGCAT	TGCAGAAGTGCTGGCAGGCTCTGCTCCTTCCCTCCCTGAAGCAGGGGCAGGTAGAGCAGTGCAAGGCAT	NC_006090.4_chromosome_3	13121982	1	1.07E-28	0.862069	0.986667	0.026311	16.92727	7.20064	2.5831	1
100000386	TGCAGAAGTGGCCATAAAAGATGACACTCAGACAGCTACTGCCTCGTGCTACTGAGAAAGCCTCTCCAC	TGCAGAAGTGGCCATAAAAGATGACACTCAGACAGCTACTGCCTCGTGCTACTGAGAAAGCCTCTCCAC	NC_006107.4_chromosome_20	2769660	1	1.07E-28	0.908046	0.987342	0.024996	16.91818	7.43472	2.459	1
100000387	TGCAGAAGTGTAATAGAAACATCTTAAAATTCAGGCAAAGGTCAGAGCTGGCTTGGAAAACATAGTCAA	TGCAGAAGTGTAATAGAAACATCTTAAAATTCAGGCAAAGGTCAGAGCTGGCTTGGAAAACATAGTCAA	NC_006089.4_chromosome_2	57222617	1	1.07E-28	0.908046	0.886076	0.201891	10.89	5.74438	2.04086	1
100000388	TGCAGAAGTGTGATTTCTGTAGTCAGAGTCTAGATGTACCCTATTGTAAATAAACAAAACAATATCACA	TGCAGAAGTGTGATTTCTGTAGTCAGAGTCTAGATGTACCCTATTGTAAATAAACAAAACAATATCACA	NC_006097.4_chromosome_10	15322759	1	1.07E-28	0.896552	0.987179	0.025312	24.14545	10.31401	2.58059	1
100000392	TGCAGAAGTTATATGCCGTGGAACAGAAGGCCTCATACAGCTGGTATTCTGAAGAAGTCAGTGCAGACT	TGCAGAAGTTATATGCCGTGGAACAGAAGGCCTCATACAGCTGGTATTCTGAAGAAGTCAGTGCAGACT	NC_006090.4_chromosome_3	1968135	1	1.07E-28	0.896552	0.987179	0.025312	19.62727	7.28618	3.15693	1
100000394	TGCAGAAGTTCAGTCATTTTAAAATAAACATGGCAATATTTACATAAATGTAAATAAAATCAAGTCACA	TGCAGAAGTTCAGTCATTTTAAAATAAACATGGCAATATTTACATAAATGTAAATAAAATCAAGTCACA	NC_006091.4_chromosome_4	40324986	1	1.07E-28	0.91954	0.9875	0.024687	31.69091	9.06817	4.06935	1
100000396	TGCAGAAGTTCCTTCAAGAACCCTGTGGTCACCAAGTAAGTGAGGGAACCAAAACATGAGTAGTGGGTT	TGCAGAAGTTCCTTCAAGAACCCTGTGGTCACCAAGTAAGTGAGGGAACCAAAACATGAGTAGTGGGTT	NC_006114.4_chromosome_27	2966054	1	1.07E-28	0.873563	0.986842	0.02597	15.92727	6.05987	2.88898	1
100000397	TGCAGAAGTTCTTGTTCTTCCAAATCTTCCCTTCTTGGCAGAACTGATTTGTTTTTTCAGGCATGAGAT	TGCAGAAGTTCTTGTTCTTCCAAATCTTCCCTTCTTGGCAGAACTGATTTGTTTTTTCAGGCATG	NC_006088.4_chromosome_1	3291349	1	1.66E-26	0.862069	0.986667	0.026311	14.42202	6.44425	2.55806	1
100000399	TGCAGAAGTTGTGCTGACAGACTCTTGAATAAGCCTAGTTGAAGTACATCTTAGGAAAAGTGTATTACC	TGCAGAAGTTGTGCTGACAGACTCTTGAATAAGCCTAGTTGAAGTACATCTTAGGAAAAGTGTATTACC	NC_006102.4_chromosome_15	388115	1	1.07E-28	0.931034	0.987654	0.024387	27.42727	9.5322	3.2568	1
100000400	TGCAGAAGTTTCACAGAAAGCTCTGTGCTGGGATTAACTATTGTTTTAGGGCAAGGCTGTCTTTGAGGG	TGCAGAAGTTTCACAGAAAGCTCTGTGCTGGGATTAACTATTGTTTTAGGGCAAGGCTGTCTTTGAGGG	NC_006088.4_chromosome_1	71325588	1	1.07E-28	0.988506	0.395349	0.478096	5.88889	3.54164	1.78295	1
100000403	TGCAGAATAAAAAATGCAGATTTGGGGGACACCTCACAAATGGACAGCATCCCTAGATGTGAAGGATAT	TGCAGAATAAAAAATGCAGATTTGGGGGACACCTCACAAATGGACAGCATCCCTAGATGTGAAGGATAT	NC_006127.4_chromosome_Z	24030449	1	5.01E-22	0.931034	0.469136	0.498095	5.59259	2.53508	2.07667	1
100000404	TGCAGAATAAAAAGGACACAGTGTAATAACCGGCCAAAACAAAAGCAAAATAAAAGAACATCCTAAAAA	TGCAGAATAAAAAGGACACAGTGTAATAACCGGCCAAAACAAAAGCAAAATAAAAGAACATCCTAAAAA	NC_006088.4_chromosome_1	33831810	1	1.80E-21	0.977011	0.294118	0.415225	7.24324	4.55836	1.70672	1
100000405	TGCAGAATAACCCCAGTCTGCTTTCTTTTCTGTTTTCTTTTCCCTTATCATCTGACATGAGGAAAACTG	TGCAGAATAACCCCAGTCTGCTTTCTTTTCTGTTTTCTTTTCCCTTATCATCTGACATGAGGAAAACTG	NC_006088.4_chromosome_1	133450995	1	1.07E-28	0.954023	0.746988	0.377994	10.24706	5.47702	1.95486	1
100000406	TGCAGAATAACCTTTTTAGCAGAGAGTTTTCCTGACCTACTAGAAATCTGTCCATGCTTGGCCAAGCTA	TGCAGAATAACCTTTTTAGCAGAGAGTTTTCCTGACCTACTAGAAATCTGTCCATGCTTGGCCAAGCTA	NC_006106.4_chromosome_19	5573075	1	1.07E-28	0.931034	0.987654	0.024387	11.78182	4.99342	2.67772	1
100000409	TGCAGAATAATTTTCTCACTCTTGACTCCCTGCTAGCATCTTCCTCTGTTTGATCCTGTCCTTACAGAC	TGCAGAATAATTTTCTCACTCTTGACTCCCTGCTAGCATCTTCCTCTGTTTGATCCTGTCCTTACAGAC	NC_006090.4_chromosome_3	86235340	1	1.07E-28	0.885057	0.987013	0.025637	16.02727	5.37073	2.99468	1
100000410	TGCAGAATAATTTTTGTGGTAAAATCACAGTCTTATACTTCTGGAGGAGTCTGACTATTGAAATCTTGA	TGCAGAATAATTTTTGTGGTAAAATCACAGTCTTATACTTCTGGAGGAGTCTGACTATTGAAATCTTGA	NC_006095.4_chromosome_8	16634427	1	1.07E-28	0.862069	0.986667	0.026311	12.43636	5.40459	2.63827	1
100000411	TGCAGAATACATTCTTTTGCTTTCTGAAAGTGAGTGATAGTACCATCAAATCCCCAGTGACGGTCAAAT	TGCAGAATACATTCTTTTGCTTTCTGAAAGTGAGTGATAGTACCATCAAATCCCCAGTGACGGTCAAAT		0	0	999	0.850575	0.878378	0.21366	13.70103	5.76009	2.53639	1
100000413	TGCAGAATACTATTTTTCAACACAGTCACCATCATGAGCTCTTCATTTTCACCTGCAATGAACAAGAGC	TGCAGAATACTATTTTTCAACACAGTCACCATCATGAGCTCTTCATTTTCACCTGCAATGAACAAGAGC	NC_006090.4_chromosome_3	98024368	1	1.07E-28	0.873563	0.947368	0.099723	18.11321	8.76993	2.12422	1
100000414	TGCAGAATACTGGAGCCTTTCAAAGCCAGTTTGCTTCTAGCTGGATTTACTCATTAGGTTTGTAAATCT	TGCAGAATACTGGAGCCTTTCAAAGCCAGTTTGCTTCTAGCTGGATTTACTCATTAGGTTTGTAAATCT	NC_006093.4_chromosome_6	12737863	1	1.07E-28	0.896552	0.987179	0.025312	16.15455	6.3906	2.837	1
100000418	TGCAGAATAGCAGTAATACTTTCTCACATCAGGTCTCTGGAAGTGTTTTAAACATCTGCAAACATGAAT	TGCAGAATAGCAGTAATACTTTCTCACATCAGGTCTCTGGAAGTGTTTTAAACATCTGCAAACATGAAT	NC_006102.4_chromosome_15	6434607	1	1.07E-28	0.896552	0.961538	0.073964	11.18519	6.16764	1.94362	1
100000421	TGCAGAATATCATCTAGAAAAAGAGGTATACATGCAAATTTTTAGCTAGCTTTCTCAAGAAAGAAAGAA	TGCAGAATATCATCTAGAAAAAGAGGTATACATGCAAATTTTTAGCTAGCTTTCTCAAGAAAGAAAGAA	NC_006089.4_chromosome_2	118447976	1	1.07E-28	0.91954	0.675	0.43875	12.59494	6.47394	2.11679	1
100000423	TGCAGAATATGTTCTGGACCTGTGCTCAGGGAGTGATACCTCCTCTTCATCTGGTGCTTTTTCTCAGCA	TGCAGAATATGTTCTGGACCTGTGCTCAGGGAGTGATACCTCCTCTTCATCTGGTGCTTTTTCTCAGCA	NC_006095.4_chromosome_8	7143203	1	1.07E-28	0.885057	0.987013	0.025637	19.68182	7.31242	2.65367	1
100000424	TGCAGAATATTTAGTAGCTAATGTATTAACTCGAGAAAGCATTCTAAAGTGTTCTGAGATGCAGCAACA	TGCAGAATATTTAGTAGCTAATGTATTAACTCGAGAAAGCATTCTAAAGTGTTCTGAGATGCAGCAACA	NC_006095.4_chromosome_8	18247328	1	1.07E-28	0.908046	0.987342	0.024996	18.60909	7.96138	2.42718	1
100000425	TGCAGAATATTTCATAGCACATACTTGGTTTGTTAAGTTATGCCAGCAGTAAGAATACAATAAAGAAAC	TGCAGAATATTTCATAGCACATACTTGGTTTGTTAAGTTATGCCAGCAGTAAGAATACAATAAAGAAAC	NC_006093.4_chromosome_6	18411048	1	4.98E-27	0.942529	0.390244	0.475907	17.17778	7.61953	2.47845	1
100000427	TGCAGAATCAGAGATAATTTAATTAACAGAATTGCTTGTGATTGCCCACTGGGACAGCGGGTAGGAATT	TGCAGAATCAGAGATAATTTAATTAACAGAATTGCTTGTGATTGCCCACTGGGACAGCGGGTAGGAATT	NC_006095.4_chromosome_8	20787622	1	1.07E-28	0.885057	0.987013	0.025637	16.86364	5.7469	3.29754	1
100000429	TGCAGAATCCACTTCATCCTATGATCTAAGAGGGGGAAATCCTTTAAAAATTATTCCAAGAAGTGGGAA	TGCAGAATCCACTTCATCCTATGATCTAAGAGGGGGAAATCCTTTAAAAATTATTCCAAGAAGTGGGAA	NC_006088.4_chromosome_1	129820045	1	1.07E-28	0.83908	0.958904	0.078814	40.15094	16.09511	2.66686	1
100000431	TGCAGAATCTCAAGTTGCCGACTGAATTCTTTTATTAAATCTCTGTATATCTATAAGCTACTTGCATGA	TGCAGAATCTCAAGTTGCCGACTGAATTCTTTTATTAAATCTCTGTATATCTATAAGCTACTTGCATGA	NC_006127.4_chromosome_Z	58796448	1	3.85E-28	0.942529	0.54878	0.495241	11.71642	5.22853	2.48491	1
100000432	TGCAGAATCTCCAGCTCTGAGTTCATGGTATGTTAAAGATGAAAACGTCTGTGGGATGTCTGAGCCTCC	TGCAGAATCTCCAGCTCTGAGTTCATGGTATGTTAAAGATGAAAACGTCTGTGGGATGTCTGAGCCTCC	NC_006088.4_chromosome_1	168023779	1	1.07E-28	0.931034	0.975309	0.048163	12.94495	5.53029	2.53217	1
100000433	TGCAGAATCTGCAAAACACACACAAGAAAAATATCAAGGAGGTCTAATGATGGCCTCATGATTCAAAAG	TGCAGAATCTGCAAAACACACACAAGAAAAATATCAAGGAGGTCTAATGATGGCCTCATGATTCAAAAG	NC_006090.4_chromosome_3	70524329	1	1.07E-28	0.91954	0.9875	0.024687	14.95455	5.62848	2.99811	1
100000434	TGCAGAATCTGGAAACAAAGACGCTTAATTAATTGTTATTACACTTGTAATGAGGAAATGGCATGAGAT	TGCAGAATCTGGAAACAAAGACGCTTAATTAATTGTTATTACACTTGTAATGAGGAAATGGCATG	NC_006094.4_chromosome_7	26352130	1	2.79E-24	1	0.229885	0.354076	35.15385	18.87752	1.91645	1
100000435	TGCAGAATCTGGTTGTGCTTTGAAGAAACAAACAAGCCTTTAGCTATCTTCTACTTTGAGCGCATGAGA	TGCAGAATCTGGTTGTGCTTTGAAGAAACAAACAAGCCTTTAGCTATCTTCTACTTTGAGCGCATGAGA	NC_006100.4_chromosome_13	13213079	1	4.98E-27	0.908046	0.987342	0.024996	11.28182	4.9875	2.44206	1
100000437	TGCAGAATCTTTTGGTACTCAGATATTGCATCGAGATGGACCGAGAGTGCATGGGCAAGATCAACAGGT	TGCAGAATCTTTTGGTACTCAGATATTGCATCGAGATGGACCGAGAGTGCATGGGCAAGATCAACAGGT	NC_006090.4_chromosome_3	32072782	1	1.07E-28	0.885057	0.779221	0.344072	10.40909	5.92306	1.79533	1
100000438	TGCAGAATGAAAATTTCAAACAACTATTAATACAAGCCAGAGCATTGTTGGTCAGACAGCATGAGATCG	TGCAGAATGAAAATTTCAAACAACTATTAATACAAGCCAGAGCATTGTTGGTCAGACAGCATG	NC_006106.4_chromosome_19	9926350	1	2.05E-25	0.873563	0.986842	0.02597	18.41818	7.33532	2.88498	1
100000439	TGCAGAATGAGACCACACTGTTCAAGCACAGAAATAACTAAATTTAACACACTGTAGGAGCCACTGGAG	TGCAGAATGAGACCACACTGTTCAAGCACAGAAATAACTAAATTTAACACACTGTAGGAGCCACTGGAG	NC_006127.4_chromosome_Z	36906487	1	1.07E-28	0.908046	0.987342	0.024996	11.50909	4.92073	2.42469	1
100000441	TGCAGAATGATTCCATGTTACATCCATTTTCAGACTGCTACTCCCGCTAGTAATATCCTGTTACTTTTT	TGCAGAATGATTCCATGTTACATCCATTTTCAGACTGCTACTCCCGCTAGTAATATCCTGTTACTTTTT	NC_006088.4_chromosome_1	38406789	1	1.07E-28	0.908046	0.987342	0.024996	11.87156	5.27257	2.31562	1
100000442	TGCAGAATGCAGACAAATGGGCAAAGCTGCTCTAAATCACAGCTTTCAACAGGTCTGCTTGTCTGCCTT	TGCAGAATGCAGACAAATGGGCAAAGCTGCTCTAAATCACAGCTTTCAACAGGTCTGCTTGTCTGCCTT	NC_006111.4_chromosome_24	3873127	1	1.07E-28	0.988506	0.162791	0.27258	12.29412	5.33319	2.24677	1
100000443	TGCAGAATGCAGTGAAGTGAACAACCCAGGCTGCCTACTTTTTGTACTGATGACTGAGGGTGAAGTTAC	TGCAGAATGCAGTGAAGTGAACAACCCAGGCTGCCTACTTTTTGTACTGATGACTGAGGGTGAAGTTAC	NC_006090.4_chromosome_3	39821529	1	1.07E-28	0.885057	0.987013	0.025637	13.52727	5.95545	2.37852	1
100000447	TGCAGAATGGAAGAAGTAACAGATGCTTTTGAGCAATAAACATAATTGAAACGTAAAGTGCCTGTGAAC	TGCAGAATGGAAGAAGTAACAGATGCTTTTGAGCAATAAACATAATTGAAACGTAAAGTGCCTGTGAAC	NC_006101.4_chromosome_14	7070907	1	1.07E-28	0.850575	0.986486	0.026662	10.52727	4.55813	2.56289	1
100000448	TGCAGAATGGAGATTCTTCTAATCCTACAAATATTCTTGGATAGGAGAAAATGTCCCACTCCCTTATTG	TGCAGAATGGAGATTCTTCTAATCCTACAAATATTCTTGGATAGGAGAAAATGTCCCACTCCCTTATTG	NC_006088.4_chromosome_1	190816625	1	1.07E-28	0.942529	0.365854	0.46401	17.3	7.10704	2.62877	1
100000450	TGCAGAATGGGCATGAGCAATCACATTTATTCAGTGTGCTTGCTTCCCACATGCTAACCCAGACGTGTC	TGCAGAATGGGCATGAGCAATCACATTTATTCAGTGTGCTTGCTTCCCACATGCTAACCCAGACGTGTC	NC_006090.4_chromosome_3	64271400	1	1.07E-28	0.954023	0.987952	0.023806	19.86364	6.72104	3.33184	1
100000451	TGCAGAATGGTTGGGTTGGAAGAGAGCTTAAAGCCCACTCAGTTCCAATCCACTGCCATGGGTGACTTA	TGCAGAATGGTTGGGTTGGAAGAGAGCTTAAAGCCCACTCAGTTCCAATCCACTGCCATGGGTGACTTA	NC_006092.4_chromosome_5	58085835	1	1.79E-26	0.91954	0.8125	0.304688	7.57778	5.07056	1.60041	1
100000453	TGCAGAATGTAACCAAGTGTTTGTCAGCTAATCAATGACCTGGTTTAGGCCAAGCATACGGAGTCCATT	TGCAGAATGTAACCAAGTGTTTGTCAGCTAATCAATGACCTGGTTTAGGCCAAGCATACGGAGTCCATT	NC_006127.4_chromosome_Z	81872951	1	1.07E-28	0.965517	0.714286	0.408163	15.4125	7.07583	2.26165	1
100000454	TGCAGAATGTATTTGCTCTGAAAATGTTTTGCAGGAAACAGCCACAAATGAAGGCTCAAGTTTTGTATG	TGCAGAATGTATTTGCTCTGAAAATGTTTTGCAGGAAACAGCCACAAATGAAGGCTCAAGTTTTGTATG	NC_006088.4_chromosome_1	182101739	1	1.07E-28	0.896552	0.987179	0.025312	11.43119	4.63407	2.41027	1
100000457	TGCAGAATGTGTGATACAGGAAGACTTAAAGTTCACTGTTTGCATGGTTCTTCTGTGGTTTCTGTACTT	TGCAGAATGTGTGATACAGGAAGACTTAAAGTTCACTGTTTGCATGGTTCTTCTGTGGTTTCTGTACTT	NC_006088.4_chromosome_1	60514200	1	1.07E-28	0.873563	0.973684	0.051247	14.19266	7.10663	2.20905	1
100000458	TGCAGAATTAAGAAAGAATGCAAGAGGGAGTGGGATGTAGTTTCCAGGCACAGTAGGAAGTCTAAGTCA	TGCAGAATTAAGAAAGAATGCAAGAGGGAGTGGGATGTAGTTTCCAGGCACAGTAGGAAGTCTAAGTCA	NC_006091.4_chromosome_4	67828090	1	1.07E-28	0.908046	0.987342	0.024996	13.40909	5.38398	2.69197	1
100000460	TGCAGAATTACCATCCCTTTCAGCACACGTCTCCTCCACACACCAAGGTAATCCCCTATGCCAGCTCTC	TGCAGAATTACCATCCCTTTCAGCACACGTCTCCTCCACACACCAAGGTAATCCCCTATGCCAGCTCTC	NC_006091.4_chromosome_4	39891116	1	1.07E-28	0.885057	0.688312	0.429077	6.93506	3.859	1.74478	1
100000461	TGCAGAATTATACTTTGCAGGTTTTTTTAATCTCTTTAAATGCATCTTAAAATGGTGAATTCAATTTAA	TGCAGAATTATACTTTGCAGGTTTTTTTAATCTCTTTAAATGCATCTTAAAATGGTGAATTCAATTTAA	NT_459560.1_chromosome_3 chr3random_Scaffold18302	2093	2	1.38E-27	0.954023	0.457831	0.496444	7.7193	3.85598	2.05965	1
100000462	TGCAGAATTATTTCTTAAATCTCTAGAATATATATTTCTTATTTCTTATACTGTTGCATTTCTTATTTA	TGCAGAATTATTTCTTAAATCTCTAGAATATATATTTCTTATTTCTTATACTGTTGCATTTCTTATTTA		0	0	999	0.885057	0.87013	0.226008	11.08163	5.97388	1.86632	1
100000463	TGCAGAATTATTTTCTATTACTAGATTTATCAAGAGTTACAAGAAATTTGGTGGCCCACTTGAAAGGTA	TGCAGAATTATTTTCTATTACTAGATTTATCAAGAGTTACAAGAAATTTGGTGGCCCACTTGAAAGGTA	NC_006126.4_chromosome_W	5001648	2	1.07E-28	0.850575	0.932432	0.126004	21.24762	7.90633	2.70832	1
100000464	TGCAGAATTCAAATAGAAAGGAAACACTGCTCTAAGGGAAAATGTGGATGCTCCCTTATGGCATGAGAT	TGCAGAATTCAAATAGAAAGGAAACACTGCTCTAAGGGAAAATGTGGATGCTCCCTTATGGCATG	NC_006090.4_chromosome_3	61252480	1	1.66E-26	0.931034	0.975309	0.048163	13.31193	5.78783	2.54737	1
100000465	TGCAGAATTCACTATTTTAATCTGAGAGGGAAAATTAAAGAAGCCTCACAATAAAACTTGGCTGCTACT	TGCAGAATTCACTATTTTAATCTGAGAGGGAAAATTAAAGAAGCCTCACAATAAAACTTGGCTGCTACT	NC_006088.4_chromosome_1	24017576	1	1.07E-28	0.873563	0.986842	0.02597	18.24545	7.2716	2.80499	1
100000467	TGCAGAATTCAGTTATGCTGAGTGTCTGTGCATGTAAGTACTCTTCTCAGTTGTTCAAAGACGGTACTT	TGCAGAATTCAGTTATGCTGAGTGTCTGTGCATGTAAGTACTCTTCTCAGTTGTTCAAAGACGGTACTT	NC_006088.4_chromosome_1	35229721	1	1.07E-28	0.954023	0.674699	0.438961	13.42857	7.20827	1.97309	1
100000468	TGCAGAATTCATATGAGGTGTGGATTATATGTTGGAATACCTTGAGAATTTTAGGTGGCAAACAATGGC	TGCAGAATTCATATGAGGTGTGGATTATATGTTGGAATACCTTGAGAATTTTAGGTGGCAAACAATGGC	NC_006088.4_chromosome_1	117199523	1	1.07E-28	0.885057	0.987013	0.025637	15.05455	5.84004	2.72458	1
100000469	TGCAGAATTCATCTAGTTCCACATCTCTTAGAGAACATTATAAGACTATTGTGCTGTCAGGGTTGAGCA	TGCAGAATTCATCTAGTTCCACATCTCTTAGAGAACATTATAAGACTATTGTGCTGTCAGGGTTGAGCA	NC_006105.4_chromosome_18	3573707	1	1.38E-27	0.977011	0.270588	0.39474	33.15152	13.93518	2.77734	1
100000470	TGCAGAATTCTTTAGGAGATCCAGTTGTTCCTTCGAATTGTTGTAAATGAAAGCAGAGCCCTTTTGGAA	TGCAGAATTCTTTAGGAGATCCAGTTGTTCCTTCGAATTGTTGTAAATGAAAGCAGAGCCCTTTTGGAA	NC_006100.4_chromosome_13	10855370	1	1.07E-28	0.896552	0.961538	0.073964	11.32407	4.78197	2.57061	1
100000472	TGCAGAATTTACACGTAAATCCAGAGGATTAAAGCTCCAGTTAACTCCACACCTACAAGTAGCTACTCA	TGCAGAATTTACACGTAAATCCAGAGGATTAAAGCTCCAGTTAACTCCACACCTACAAGTAGCTACTCA	NC_006127.4_chromosome_Z	57340089	1	1.07E-28	0.91954	0.9875	0.024687	11.89908	4.87823	2.65429	1
100000473	TGCAGAATTTAGCTCCACGGAGACTCAAGTCCAACCTCTCCAGTTTGACCTAAATATTGTCTGCATGAG	TGCAGAATTTAGCTCCACGGAGACTCAAGTCCAACCTCTCCAGTTTGACCTAAATATTGTCTGCATGAG	NC_006127.4_chromosome_Z	62640661	1	1.38E-27	0.908046	0.987342	0.024996	14.29091	5.99749	2.61776	1
100000474	TGCAGAATTTCATTAACTGACACTGAATTTTTTTTCCCTTAGCATCTCAGATAATAATTAGGTCTCCAG	TGCAGAATTTCATTAACTGACACTGAATTTTTTTTCCCTTAGCATCTCAGATAATAATTAGGTCTCCAG	NC_006089.4_chromosome_2	28359220	1	1.07E-28	0.885057	0.987013	0.025637	19.20909	6.94013	3.09167	1
100000475	TGCAGAATTTCTCACAGGTGAGATGTCCGTGCTGTGATGTGACACTGCATGTGCAGGATTTTGTATCTG	TGCAGAATTTCTCACAGGTGAGATGTCCGTGCTGTGATGTGACACTGCATGTGCAGGATTTTGTATCTG	NC_006095.4_chromosome_8	28069881	1	1.07E-28	0.850575	0.986486	0.026662	16.24545	7.48476	2.38194	1
100000476	TGCAGAATTTCTTTCAGTGTTTCCCAATACTTGAAACATCTTTTCATTTATGTAAATATGAAATTGCAG	TGCAGAATTTCTTTCAGTGTTTCCCAATACTTGAAACATCTTTTCATTTATGTAAATATGAAATTGCAG	NC_006092.4_chromosome_5	10158352	1	1.07E-28	0.896552	0.987179	0.025312	12.09091	4.71852	2.74607	1
100000478	TGCAGAATTTGCTCTTCATTTCATTGGTGTTGTCTTAATATTAATGATAATTAATACAACAGATCCTTC	TGCAGAATTTGCTCTTCATTTCATTGGTGTTGTCTTAATATTAATGATAATTAATACAACAGATCCTTC	NC_006092.4_chromosome_5	56598217	1	4.98E-27	0.977011	0.270588	0.39474	10.2	5.74108	1.57576	1
100000479	TGCAGAATTTTATTTGGTTAAAGATTGATCTTGTGATTGTACAGTAGAAATAAATAATCTGTTTCTACA	TGCAGAATTTTATTTGGTTAAAGATTGATCTTGTGATTGTACAGTAGAAATAAATAATCTGTTTCTACA	NC_006095.4_chromosome_8	9862253	1	1.07E-28	0.83908	0.972603	0.053293	28.69725	11.88979	2.54843	1
100000480	TGCAGAATTTTCTCCTCCCTTCCCATCTCCATCTCCCATCTTTGCTTTGAAGATGTCATCTGCAGCTGC	TGCAGAATTTTCTCCTCCCTTCCCATCTCCATCTCCCATCTTTGCTTTGAAGATGTCATCTGCAGCTGC	NC_006092.4_chromosome_5	52653466	1	1.07E-28	0.931034	0.419753	0.487121	7.13725	4.65693	1.48313	0.954545
100000481	TGCAGAATTTTGAATGTATCTCTGGCTCTTTCTGACTGACATCAGCTTCACAATTAGTGACACAAATGA	TGCAGAATTTTGAATGTATCTCTGGCTCTTTCTGACTGACATCAGCTTCACAATTAGTGACACAAATGA	NC_006127.4_chromosome_Z	59991153	1	1.07E-28	0.931034	0.987654	0.024387	10.82727	5.62439	2.12731	1
100000482	TGCAGACAAAAATATGTACAAATGAACAGTTACTGTATATTAACCAAAGATAAACTGCAATAATTTGAT	TGCAGACAAAAATATGTACAAATGAACAGTTACTGTATATTAACCAAAGATAAACTGCAATAATTTGAT	NC_006088.4_chromosome_1	32409616	1	4.98E-27	0.873563	0.723684	0.399931	10.45679	6.07169	1.841	1
100000483	TGCAGACAAAAGCGGTGCCTACCCCACAGCTGTGCCACGTCCCTGTCCCCATCCTCGCGCCTCTCCCAT	TGCAGACAAAAGCGGTGCCTACCCCACAGCTGTGCCACGTCCCTGTCCCCATCCTCGCGCCTCTCCCAT	NC_006096.4_chromosome_9	16003933	1	1.07E-28	0.965517	0.607143	0.477041	10.56338	5.81579	1.82414	1
100000484	TGCAGACAAAAGTGCCGTACCTAGGTCTTAATTTCCTCCCTCGCCAAACCATTACTACTAATTACCGCT	TGCAGACAAAAGTGCCGTACCTAGGTCTTAATTTCCTCCCTCGCCAAACCATTACTACTAATTACCGCT	NC_006088.4_chromosome_1	51739047	2	1.07E-28	0.862069	0.986667	0.026311	13.84545	6.08454	2.442	1
100000486	TGCAGACAAAATATAAGCTGGAATCCTTCCTGTTTCCCCCTCAAATTCAACCCCAGCTCTGGATTTTGC	TGCAGACAAAATATAAGCTGGAATCCTTCCTGTTTCCCCCTCAAATTCAACCCCAGCTCTGGATTTTGC	NC_006099.4_chromosome_12	2944185	1	1.07E-28	0.896552	0.948718	0.097304	16.29524	7.91012	2.18413	1
100000487	TGCAGACAAACGGGCTGACCATACCCTGGATGCCTCAGGTACAGCACTGCCACTGGGTGAGGGGAAGGG	TGCAGACAAACGGGCTGACCATACCCTGGATGCCTCAGGTACAGCACTGCCACTGGGTGAGGGGAAGGG	NC_006127.4_chromosome_Z	10697487	1	1.07E-28	0.954023	0.843373	0.264189	8.92391	4.66307	2.0437	1
100000488	TGCAGACAAAGAGTGAGGATGCAACAACCCTAATCCCCAATTCACCCATCACCTGCTGGCATGAGATCG	TGCAGACAAAGAGTGAGGATGCAACAACCCTAATCCCCAATTCACCCATCACCTGCTGGCATG	NC_006088.4_chromosome_1	125003726	1	2.05E-25	0.885057	0.961039	0.074886	10.60185	4.5439	2.30373	1
100000489	TGCAGACAAAGGGCTGTCTGAATGGGTTATTTCAGGAAACGTGATCAATATGATTGATTCATGATTATC	TGCAGACAAAGGGCTGTCTGAATGGGTTATTTCAGGAAACGTGATCAATATGATTGATTCATGATTATC	NC_006094.4_chromosome_7	29852992	1	1.07E-28	0.908046	0.987342	0.024996	27.84545	8.25523	3.70363	1
100000492	TGCAGACAAGAAGAAAACAACAAGAAGCTTTTCCGTACCTCTTACACACCTTGTTCTCTGGTTTAGGAC	TGCAGACAAGAAGAAAACAACAAGAAGCTTTTCCGTACCTCTTACACACCTTGTTCTCTGGTTTAGGAC	NC_006100.4_chromosome_13	12682449	1	1.07E-28	0.850575	0.972973	0.052593	14.06481	6.05419	2.64882	1
100000494	TGCAGACAAGAGAAATCCTATCCCTGTGAGTGAGGTAAGGTACCTCTTAGCAATCATCAACGGTCCAGG	TGCAGACAAGAGAAATCCTATCCCTGTGAGTGAGGTAAGGTACCTCTTAGCAATCATCAACGGTCCAGG	NT_461892.1_chromosome_11 chr11random_Scaffold4154	8251	7	1.07E-28	0.954023	0.879518	0.211932	16.44	7.66723	2.26789	1
100000495	TGCAGACAAGCAGACCACTAGACACTTTCAAAATGGTTTACATCAACCCAACATTCAAACATGGTTGGT	TGCAGACAAGCAGACCACTAGACACTTTCAAAATGGTTTACATCAACCCAACATTCAAACATGGTTGGT	NC_006088.4_chromosome_1	94929825	1	1.07E-28	0.988506	0.348837	0.4543	19.88095	6.62679	3.15862	1
100000496	TGCAGACAAGCATAAGAAAAGGGCAAATTTTCTGGACTCACAGTGGAGAAGGTCTGCTGCATAGTTAAA	TGCAGACAAGCATAAGAAAAGGGCAAATTTTCTGGACTCACAGTGGAGAAGGTCTGCTGCATAGTTAAA	NC_006097.4_chromosome_10	8230593	1	1.07E-28	0.862069	0.84	0.2688	14.06122	7.92029	1.8071	1
100000497	TGCAGACAAGCATGTAGAATAAATCTCTCACTCCGCAACTCTTCAGATCAATTAGAAGGTCTATTCTCT	TGCAGACAAGCATGTAGAATAAATCTCTCACTCCGCAACTCTTCAGATCAATTAGAAGGTCTATTCTCT	NT_457223.1_chromosome_1 chr1random_Scaffold16881	3095	2	1.07E-28	0.965517	0.559524	0.492914	9.7619	5.07629	1.87921	1
100000498	TGCAGACAAGCATGTAGAATACATCTCTCACTCCGCAACTCTTCAGATCAATTAGAAGGTCTTTCTCTG	TGCAGACAAGCATGTAGAATACATCTCTCACTCCGCAACTCTTCAGATCAATTAGAAGGTCTTTCTCTG	NC_006088.4_chromosome_1	3622920	2	1.07E-28	0.91954	0.8375	0.272188	12.3617	6.27872	2.05374	1
100000499	TGCAGACAAGCCAGACAATCCCACCCAAGTAAGTACAATCACATTAAGTGTAAATCAGAGAATCTAATC	TGCAGACAAGCCAGACAATCCCACCCAAGTAAGTACAATCACATTAAGTGTAAATCAGAGAATCTAATC	NC_006096.4_chromosome_9	8290765	1	1.07E-28	0.850575	0.797297	0.323229	5.17978	3.04484	1.74233	1
100000501	TGCAGACAAGTAAACTTGTGTTTTGTTTGTGTGATGCTGCTGTTGGAATAGACAAAGCTTTCCAACCTG	TGCAGACAAGTAAACTTGTGTTTTGTTTGTGTGATGCTGCTGTTGGAATAGACAAAGCTTTCCAACCTG	NC_006094.4_chromosome_7	23883648	1	2.31E-25	0.83908	0.917808	0.150873	9.7451	5.34989	1.91168	1
100000504	TGCAGACAATGTAGGAAGCAACTCTGGGTCTGTCCCTTTCAGTGGTTCGAGGAGAAGCTTCAGGAGGTG	TGCAGACAATGTAGGAAGCAACTCTGGGTCTGTCCCTTTCAGTGGTTCGAGGAGAAGCTTCAGGAGGTG	NC_006097.4_chromosome_10	1239718	1	1.07E-28	0.896552	0.987179	0.025312	10.66364	5.31768	2.24528	1
100000505	TGCAGACAATTGATAACAATGGGATTTAATTGTGTTTTAAAATAGCACAGCTATCTGTGATCAGCAGGT	TGCAGACAATTGATAACAATGGGATTTAATTGTGTTTTAAAATAGCACAGCTATCTGTGATCAGCAGGT	NC_006089.4_chromosome_2	114587012	1	1.07E-28	0.908046	0.987342	0.024996	10.11818	5.2323	2.08347	1
100000506	TGCAGACAATTTCAAGAATATGAAAGTGTCAGCTAAAATAAAAGCTCCAACATATCACACAAATCTAAA	TGCAGACAATTTCAAGAATATGAAAGTGTCAGCTAAAATAAAAGCTCCAACATATCACACAAATCTAAA	NT_458032.1_chromosome_2 chr2random_Scaffold6256	7843	2	1.07E-28	0.862069	0.986667	0.026311	13.1	5.47382	2.46897	1
100000508	TGCAGACACAAAATGTTTAGAGGGTATTTCTTCTCAGAACCAAATAAAAACTGGACATTTTAAGCATGA	TGCAGACACAAAATGTTTAGAGGGTATTTCTTCTCAGAACCAAATAAAAACTGGACATTTTAAGCATGA	NC_006089.4_chromosome_2	140061430	1	3.85E-28	0.885057	0.961039	0.074886	56.47222	19.16568	3.09932	1
100000509	TGCAGACACAAACAGTGAAGATATTTGAAATAATTGAACTAAGAACAAAAGATGAAAAAGCATGAGATC	TGCAGACACAAACAGTGAAGATATTTGAAATAATTGAACTAAGAACAAAAGATGAAAAAGCATG	NC_006094.4_chromosome_7	28251639	1	5.84E-26	0.942529	0.987805	0.024093	17.33636	7.14814	2.89309	1
100000514	TGCAGACACATGCATTCCTGAGTCTGAATTAAACAAGTGAAGTGATGCTTGACAACATGAGCCAGAGCA	TGCAGACACATGCATTCCTGAGTCTGAATTAAACAAGTGAAGTGATGCTTGACAACATGAGCCAGAGCA	NC_006093.4_chromosome_6	5844124	1	4.98E-27	0.954023	0.481928	0.499347	10.76786	5.997	1.88866	1
100000515	TGCAGACACATTTAACAAGAGAGATTTTCCCTCACATTAATATACCTCAAAGACACATACAGAAGAAAG	TGCAGACACATTTAACAAGAGAGATTTTCCCTCACATTAATATACCTCAAAGACACATACAGAAGAAAG	NC_006088.4_chromosome_1	126614395	1	1.07E-28	0.91954	0.9875	0.024687	21.19091	6.95896	3.42607	1
100000516	TGCAGACACCACTCCCCATGTTTTTTCCCCATTAATTGACTTAAGTGACAGCTCTCTCTGTGAGTAAGG	TGCAGACACCACTCCCCATGTTTTTTCCCCATTAATTGACTTAAGTGACAGCTCTCTCTGTGAGTAAGG	NC_006088.4_chromosome_1	175576274	1	1.38E-27	0.988506	0.139535	0.24013	7.16667	3.62476	2.08908	1
100000518	TGCAGACACCAGCCTGAAAATAGCTCAGCTCATGTCTTGTGAACGCTGGTCTCAGCTGGAGAGTATCGA	TGCAGACACCAGCCTGAAAATAGCTCAGCTCATGTCTTGTGAACGCTGGTCTCAGCTGGAGAGTATCGA	NC_006108.4_chromosome_21	4796012	1	1.38E-27	0.862069	0.813333	0.303644	9.30851	5.21256	1.87232	1
100000519	TGCAGACACCAGTGTCTGTGACTGCACACAGAGAGGGATCTGACTGGGGCAGCGTGGGCATGAGATCGG	TGCAGACACCAGTGTCTGTGACTGCACACAGAGAGGGATCTGACTGGGGCAGCGTGGGCATG	NC_006104.4_chromosome_17	4769025	1	7.16E-25	0.873563	0.986842	0.02597	15.88182	6.56261	2.77769	1
100000521	TGCAGACACCTGAAAAAATAAGAGAAATAGGAATCAACAGAATAACTTCATATAAATAACATTTATAAC	TGCAGACACCTGAAAAAATAAGAGAAATAGGAATCAACAGAATAACTTCATATAAATAACATTTATAAC	NC_006098.4_chromosome_11	11290350	1	4.98E-27	0.942529	0.609756	0.475907	5.42647	3.54515	1.54915	1
100000522	TGCAGACACCTGACTCATGCTGAAGGGGCTATCTTTCCATATCAAGCATGGAGACTTCTGTCAGCATGA	TGCAGACACCTGACTCATGCTGAAGGGGCTATCTTTCCATATCAAGCATGGAGACTTCTGTCAGCATGA	NC_006127.4_chromosome_Z	70967494	1	3.85E-28	0.896552	0.987179	0.025312	12.22727	6.10612	2.15433	1
100000523	TGCAGACACCTGCTCTTCTCCTTAACTTTACATGTAAAGCAGATGGCAGCAAATTGGGAATTGCACTGT	TGCAGACACCTGCTCTTCTCCTTAACTTTACATGTAAAGCAGATGGCAGCAAATTGGGAATTGCACTGT	NC_006088.4_chromosome_1	73513026	1	1.07E-28	0.908046	0.987342	0.024996	13.10092	5.58495	2.59413	1
100000525	TGCAGACACGGGTGACTTTCAAGTCATGATTCTGCACACTCCCTTTACCCTCCGTGTATGAGTAGGAAG	TGCAGACACGGGTGACTTTCAAGTCATGATTCTGCACACTCCCTTTACCCTCCGTGTATGAGTAGGAAG	NC_006092.4_chromosome_5	58804032	1	1.07E-28	0.896552	0.987179	0.025312	15.78182	5.49608	3.40213	1
100000526	TGCAGACACTAATGCAATAAATAATTTCTGCATTTCTCCTTGCTGGGTACAGAGAGGCTTGCGTTGATG	TGCAGACACTAATGCAATAAATAATTTCTGCATTTCTCCTTGCTGGGTACAGAGAGGCTTGCGTTGATG	NC_006094.4_chromosome_7	3966147	1	1.07E-28	0.908046	0.974684	0.049351	15.55963	6.74221	2.31768	1
100000527	TGCAGACACTAGTAGAGCAGTGCAATTTAGTTTATTGGAAAGGTACATTACAGTTTAAACTATCCATGC	TGCAGACACTAGTAGAGCAGTGCAATTTAGTTTATTGGAAAGGTACATTACAGTTTAAACTATCCATGC	NC_006089.4_chromosome_2	101783249	1	1.07E-28	0.862069	0.986667	0.026311	15.53636	5.95693	2.71701	1
100000530	TGCAGACACTGTTTTAGCCTTACGTTCTCAACTCTTTGTGAGATGATAAAAATGTTACCTGCTAGCATG	TGCAGACACTGTTTTAGCCTTACGTTCTCAACTCTTTGTGAGATGATAAAAATGTTACCTGCTAGCATG	NC_006092.4_chromosome_5	11158620	1	1.07E-28	0.873563	0.986842	0.02597	17.02727	6.46031	2.92171	1
100000531	TGCAGACACTTTAAGCTAGATTTTATTCTTCTTCAGAATAGTGATACATTATCATCTAGAAATGCACGC	TGCAGACACTTTAAGCTAGATTTTATTCTTCTTCAGAATAGTGATACATTATCATCTAGAAATGCACGC	NC_006088.4_chromosome_1	41435355	1	1.07E-28	0.908046	0.987342	0.024996	14.2	5.5314	2.71831	1
100000532	TGCAGACAGAAAACAATTTTGCTGTTTAAAAGAGTAAGAGGTCAACTGTCAACTGATTTTCCACTTCTA	TGCAGACAGAAAACAATTTTGCTGTTTAAAAGAGTAAGAGGTCAACTGTCAACTGATTTTCCACTTCTA	NC_006089.4_chromosome_2	85523528	1	1.07E-28	0.896552	0.987179	0.025312	12.11818	4.74769	2.92107	1
100000533	TGCAGACAGAAAGCCACTACACTTCAGCTCTTTTTCCACAGAGATTCTTGAAGTATTTTAGACTTCCCT	TGCAGACAGAAAGCCACTACACTTCAGCTCTTTTTCCACAGAGATTCTTGAAGTATTTTAGACTTCCCT	NC_006092.4_chromosome_5	18459992	1	1.07E-28	0.83908	0.849315	0.255958	9.87629	5.18972	2.10022	1
100000534	TGCAGACAGAAGATGGTGCTGTTGGCACTGACATGTGCCTTCCACTTTTCTTTCTGGTGAAAAGCATGA	TGCAGACAGAAGATGGTGCTGTTGGCACTGACATGTGCCTTCCACTTTTCTTTCTGGTGAAAAGCATGA	NC_006090.4_chromosome_3	38569259	1	3.85E-28	0.862069	0.986667	0.026311	10.93636	4.89949	2.47021	1
100000535	TGCAGACAGAAGCAAAGAGCTCCTGCTCACAGGAGTCAGATCTCCTTAGATGGATTCTAAGTGAAACAA	TGCAGACAGAAGCAAAGAGCTCCTGCTCACAGGAGTCAGATCTCCTTAGATGGATTCTAAGTGAAACAA	NC_006112.3_chromosome_25	2318645	1	1.07E-28	0.965517	0.988095	0.023526	12.79091	5.2364	2.80822	1
100000536	TGCAGACAGAAGCTCAAGGCATTCACAGAACAGGTACAGTATACACAATTGCAGTTAAAAGAAAAAAAG	TGCAGACAGAAGCTCAAGGCATTCACAGAACAGGTACAGTATACACAATTGCAGTTAAAAGAAAAAAAG	NC_006104.4_chromosome_17	7218156	1	1.07E-28	0.850575	0.851351	0.253104	16.45918	7.74487	2.23845	1
100000537	TGCAGACAGACAGACCTTCCTGGAGCTTGCCTTGCATCAGGCTGCATTAACCTAGGGATAGCCTGGTGA	TGCAGACAGACAGACCTTCCTGGAGCTTGCCTTGCATCAGGCTGCATTAACCTAGGGATAGCCTGGTGA	NC_006090.4_chromosome_3	45263927	1	3.85E-28	0.896552	0.884615	0.204142	7.21212	3.68528	1.91534	1
100000539	TGCAGACAGATCATGGCCTTCAATGAAGGAGGAAGGCACATGTGTGTAACATGGAAGAATCAAACTGTA	TGCAGACAGATCATGGCCTTCAATGAAGGAGGAAGGCACATGTGTGTAACATGGAAGAATCAAACTGTA	NC_006094.4_chromosome_7	11243657	1	1.07E-28	0.862069	0.973333	0.051911	22.02752	8.47821	2.73434	1
100000540	TGCAGACAGCAACTGATTTAACACATTTCCTTTGCAAGCCTTTCAAGACACATTACCAGGCTTCCTCAC	TGCAGACAGCAACTGATTTAACACATTTCCTTTGCAAGCCTTTCAAGACACATTACCAGGCTTCCTCAC	NC_006099.4_chromosome_12	17454691	1	8.33E-25	0.942529	0.597561	0.480964	23.2029	9.7855	2.4312	1
100000541	TGCAGACAGCACAGTTAGATATGTATTGAATCCTGAGCTGGCACAGACTGTAGTGACCTTGGACAAGTT	TGCAGACAGCACAGTTAGATATGTATTGAATCCTGAGCTGGCACAGACTGTAGTGACCTTGGACAAGTT	NC_006090.4_chromosome_3	106446848	1	1.07E-28	0.91954	0.9875	0.024687	16.02727	7.00709	2.41754	1
100000543	TGCAGACAGCAGCACGGACCCAAGCCAACAAGCCCCTGGGAGGTGGTCCTGCCAGATCCTCCCAGCTGC	TGCAGACAGCAGCACGGACCCAAGCCAACAAGCCCCTGGGAGGTGGTCCTGCCAGATCCTCCCAGCTGC	NC_006088.4_chromosome_1	185378408	1	1.07E-28	0.816092	0.971831	0.054751	20.43119	6.87018	2.97452	1
100000544	TGCAGACAGCGACGTGGGGGCACAGCCCTGCATGGGTCCACTGTCACCGGACACATTGCAGCCACTGGC	TGCAGACAGCGACGTGGGGGCACAGCCCTGCATGGGTCCACTGTCACCGGACACATTGCAGCCACTGGC		0	0	999	0.954023	0.289157	0.41109	9.66667	5.41603	2.03138	1
100000545	TGCAGACAGCGGGTGGAAGGGGCTGGTAGGAGACCTGAGTGCTTCACTTGCAAGGGATTGGGAGAGAAA	TGCAGACAGCGGGTGGAAGGGGCTGGTAGGAGACCTGAGTGCTTCACTTGCAAGGGATTGGGAGAGAAA	NC_006113.4_chromosome_26	4971864	1	1.07E-28	0.954023	0.722892	0.400639	7.5	5.12823	1.55497	1
100000546	TGCAGACAGCTACAAGCAGGAGGATTCATAGGCAGGAGAAAAGCCTGGGCTGTTACATGGTTATGCTTT	TGCAGACAGCTACAAGCAGGAGGATTCATAGGCAGGAGAAAAGCCTGGGCTGTTACATGGTTATGCTTT	NT_461217.1_chromosome_7 chr7random_Scaffold16181	952	2	1.07E-28	0.896552	0.974359	0.049967	10.89908	5.8403	2.04951	1
100000547	TGCAGACAGGAAAATATATCATTTCCACTACTTAGAACAATTAAATTGCCATTTCCCTTTTGTCTCCTG	TGCAGACAGGAAAATATATCATTTCCACTACTTAGAACAATTAAATTGCCATTTCCCTTTTGTCTCCTG	NT_458150.1_chromosome_2 chr2random_Scaffold9237	4950	2	1.07E-28	0.804598	0.957143	0.082041	18.49074	7.15373	2.71156	1
100000549	TGCAGACAGGAGATTAAGTGCCATCTGAAGACTTGATGTCTTTCCAGATGCATGTACTACTAAAGGCAA	TGCAGACAGGAGATTAAGTGCCATCTGAAGACTTGATGTCTTTCCAGATGCATGTACTACTAAAGGCAA	NC_006092.4_chromosome_5	39020686	1	1.38E-27	0.942529	0.560976	0.492564	10.95161	7.1919	1.58647	1
100000554	TGCAGACAGGGCTTTGCTTCTCCAAAATCTTAATGAGGAATCAAAAACTGCCCAGAAAGATGGAGGAGG	TGCAGACAGGGCTTTGCTTCTCCAAAATCTTAATGAGGAATCAAAAACTGCCCAGAAAGATGGAGGAGG	NC_006091.4_chromosome_4	14498257	1	1.07E-28	0.988506	0.337209	0.446998	10.47368	5.86128	1.91687	1
100000555	TGCAGACAGGTAAATTAAAACAAAGAAGGATTAACAGACACCCTGTGAATGAGTAAAGGAGTGAAGATC	TGCAGACAGGTAAATTAAAACAAAGAAGGATTAACAGACACCCTGTGAATGAGTAAAGGAGTGAAGATC	NC_006098.4_chromosome_11	14483641	1	1.07E-28	0.885057	0.987013	0.025637	15.59091	6.65008	2.55033	1
100000556	TGCAGACAGGTGTTTGCTATAGCTGGGAATCCTCTTTAATCCTCTGCTTGCAAATCACAGAGGGTGGCA	TGCAGACAGGTGTTTGCTATAGCTGGGAATCCTCTTTAATCCTCTGCTTGCAAATCACAGAGGGTGGCA	NC_006091.4_chromosome_4	48286637	1	1.07E-28	0.954023	0.987952	0.023806	19.73636	7.77137	2.79226	1
100000557	TGCAGACAGTAGCCTTAACTGCTTCACCAGTTAAGCAGTTCATGACTTAAACTGAAATAGCTGCTGCAA	TGCAGACAGTAGCCTTAACTGCTTCACCAGTTAAGCAGTTCATGACTTAAACTGAAATAGCTGCTGCAA	NT_460682.1_chromosome_5 chr5random_Scaffold18142	3675	2	4.98E-27	0.83908	0.849315	0.255958	18.28571	9.65845	2.08949	1
100000558	TGCAGACAGTGCCTTGGCAGGAAAGATCTCTGAGGGCCTTGCTCAGCGGGCTGGAAGTCCCTCCACATT	TGCAGACAGTGCCTTGGCAGGAAAGATCTCTGAGGGCCTTGCTCAGCGGGCTGGAAGTCCCTCCACATT	NC_006091.4_chromosome_4	3394712	1	1.38E-27	0.954023	0.554217	0.494121	14.74242	8.93971	1.7376	1
100000559	TGCAGACAGTGGCCTACAGGCTCTAGCAGAATATAGTTTTCTGCCAGCTCTCCCCAGGCATGAGATCGG	TGCAGACAGTGGCCTACAGGCTCTAGCAGAATATAGTTTTCTGCCAGCTCTCCCCAGGCATG	NC_006100.4_chromosome_13	14891821	1	7.16E-25	0.83908	0.945205	0.103584	12.78302	5.46516	2.15089	1
100000560	TGCAGACATAAAACCTTCTGAAATAGAGATGGCAAATTCACAAAACAATAGAATCATAGAATGGCTTGG	TGCAGACATAAAACCTTCTGAAATAGAGATGGCAAATTCACAAAACAATAGAATCATAGAATGGCTTGG	NC_006088.4_chromosome_1	86036269	1	1.07E-28	0.873563	0.986842	0.02597	13.35455	5.41477	2.51752	1
100000561	TGCAGACATAAATATGAATACATTAGTCCAAACTTGTTAATGGCCAGTAAAGTATCCTTTTTCTGAATT	TGCAGACATAAATATGAATACATTAGTCCAAACTTGTTAATGGCCAGTAAAGTATCCTTTTTCTGAATT	NC_006089.4_chromosome_2	63810582	1	1.07E-28	0.885057	0.961039	0.074886	10.27778	4.86643	2.344	1
100000563	TGCAGACATACACAAATGAGCTTTTAATTGATAACTTGGTTATACTGGTCTAGACACGGTGGCACTGTC	TGCAGACATACACAAATGAGCTTTTAATTGATAACTTGGTTATACTGGTCTAGACACGGTGGCACTGTC	NC_006097.4_chromosome_10	12391258	1	1.07E-28	0.91954	0.875	0.21875	5.83505	3.64587	1.64841	1
100000564	TGCAGACATAGCCCAGGGGTTTATTGCTGTCTCCCATACAAACAAGCCCCGTTCAGAGCTTGCACAGGG	TGCAGACATAGCCCAGGGGTTTATTGCTGTCTCCCATACAAACAAGCCCCGTTCAGAGCTTGCACAGGG	NT_462415.1_chromosome_14 chr14random_Scaffold17282	1551	2	1.07E-28	0.942529	0.987805	0.024093	46.3	13.17611	4.08139	1
100000566	TGCAGACATATCTATAGTGGAAATGCTAAGTCATGGCTTGAACCAAAGATTGAGCACCTGGTAGGAAGG	TGCAGACATATCTATAGTGGAAATGCTAAGTCATGGCTTGAACCAAAGATTGAGCACCTGGTAGGAAGG	NC_006088.4_chromosome_1	61429160	1	1.07E-28	0.850575	0.986486	0.026662	21.22936	8.41322	2.85254	1
100000567	TGCAGACATATCTCTGTGCTAGACATGGACTGTACTCAGCTCTGCTCCCATCCCAAGGTTTTGAGCAAA	TGCAGACATATCTCTGTGCTAGACATGGACTGTACTCAGCTCTGCTCCCATCCCAAGGTTTTGAGCAAA	NC_006090.4_chromosome_3	14854446	1	1.07E-28	0.908046	0.987342	0.024996	12.92727	4.83117	2.58369	1
100000568	TGCAGACATATCTTGTGAAGAAGGATGCCACACGTAGCTGACCATGGAAGTGTCTGGTGAGGATATAGC	TGCAGACATATCTTGTGAAGAAGGATGCCACACGTAGCTGACCATGGAAGTGTCTGGTGAGGATATAGC	NC_006089.4_chromosome_2	3380294	1	4.98E-27	1	0.367816	0.465055	14.86842	5.67159	2.61276	1
100000569	TGCAGACATCAAAATAGAAAGAATACCAAAATCTAAATTATTTGTATATAAAAATTAGGAATAGCTCAA	TGCAGACATCAAAATAGAAAGAATACCAAAATCTAAATTATTTGTATATAAAAATTAGGAATAGCTCAA	NC_006098.4_chromosome_11	13832323	1	8.38E-20	0.83908	0.849315	0.255958	22.38542	9.54198	2.28834	1
100000570	TGCAGACATCAACAACAAAGAAAATATACAACTATTGCCAAGCATTTAATGATAGCCTAAGGACTACTG	TGCAGACATCAACAACAAAGAAAATATACAACTATTGCCAAGCATTTAATGATAGCCTAAGGACTACTG	NC_006092.4_chromosome_5	39087495	1	1.07E-28	0.954023	0.987952	0.023806	10.19091	4.64268	2.50407	1
100000571	TGCAGACATCACGTGTCTTCAGTGAGAGGTAAAGAATAAACTGTAGTTCTGAGAATTGCCTCAGGTCGT	TGCAGACATCACGTGTCTTCAGTGAGAGGTAAAGAATAAACTGTAGTTCTGAGAATTGCCTCAGGTCGT	NT_458604.1_chromosome_2 chr2random_Scaffold17162	1513	2	1.07E-28	0.931034	0.666667	0.444444	11.80519	5.95446	2.15476	1
100000572	TGCAGACATCCAAATTCACTGCATCCTTTCTGCACGGTGCTGCTGGCATCAGACAGAAGCATGAGATCG	TGCAGACATCCAAATTCACTGCATCCTTTCTGCACGGTGCTGCTGGCATCAGACAGAAGCATG	NC_006107.4_chromosome_20	9765842	1	2.05E-25	0.931034	0.962963	0.071331	12.73148	6.9743	2.02132	1
100000574	TGCAGACATCTGGGGTACCCACTGCACTTACAATTAGCAATGGATAGCTTACCCCACCATCTCCCCTAC	TGCAGACATCTGGGGTACCCACTGCACTTACAATTAGCAATGGATAGCTTACCCCACCATCTCCCCTAC	NC_006108.4_chromosome_21	6758070	1	1.07E-28	0.931034	0.987654	0.024387	20.36364	7.31589	3.04574	1
100000575	TGCAGACATCTGTGGTCTTCTCCTGGGGAAGACTCAAAGAGTTGCATATTCCAGATCCTCATGAGCAGT	TGCAGACATCTGTGGTCTTCTCCTGGGGAAGACTCAAAGAGTTGCATATTCCAGATCCTCATGAGCAGT	NC_006104.4_chromosome_17	2517848	1	1.07E-28	0.942529	0.987805	0.024093	19.75455	8.3385	2.78751	1
100000578	TGCAGACATCTTTGCAGGATGAGACTGGGCAGTACACCCTGGAAACATGCTCTCTATCTCCAAGACACT	TGCAGACATCTTTGCAGGATGAGACTGGGCAGTACACCCTGGAAACATGCTCTCTATCTCCAAGACACT	NC_006101.4_chromosome_14	11937807	1	1.07E-28	0.83908	0.821918	0.292738	10.40206	5.72327	2.01124	1
100000579	TGCAGACATGAAGTTTTATGGTATCTCTCATTAACATCAACACAGGAAGTGTCTGGCCTGTGGTCACAT	TGCAGACATGAAGTTTTATGGTATCTCTCATTAACATCAACACAGGAAGTGTCTGGCCTGTGGTCACAT	NC_006089.4_chromosome_2	121871377	1	1.07E-28	0.885057	0.974026	0.050599	14.77982	6.12314	2.71369	1
100000580	TGCAGACATGACAAAAATTACGCGCTGCATTTCTGTAGCACCTTTCCTCTTGAAAAATGCCAGAACACT	TGCAGACATGACAAAAATTACGCGCTGCATTTCTGTAGCACCTTTCCTCTTGAAAAATGCCAGAACACT	NC_006092.4_chromosome_5	48334772	1	1.07E-28	0.873563	0.947368	0.099723	33.12264	13.61582	2.57115	1
100000581	TGCAGACATGGGGATTTAAAATCCTTGCTTGAATTATAACTTTAGAGTAAATACCTGGCATGAGATCGG	TGCAGACATGGGGATTTAAAATCCTTGCTTGAATTATAACTTTAGAGTAAATACCTGGCATG	NC_006090.4_chromosome_3	60662702	1	7.16E-25	0.908046	0.974684	0.049351	13.38532	5.34654	2.83611	1
100000582	TGCAGACATGGTGTGAAACAGCCTGCCCAAATGCAGCTTTTCCTCCTGCTACTAAAGACCATGCTTACA	TGCAGACATGGTGTGAAACAGCCTGCCCAAATGCAGCTTTTCCTCCTGCTACTAAAGACCATGCTTACA	NC_006089.4_chromosome_2	39460023	1	1.07E-28	0.908046	0.987342	0.024996	16.44545	6.35408	3.13267	1
100000583	TGCAGACATGTGAGAAATCACTGAATAACAAATGACTAACAGTCTGGTCTGACAAAGATATTCTTCTCA	TGCAGACATGTGAGAAATCACTGAATAACAAATGACTAACAGTCTGGTCTGACAAAGATATTCTTCTCA	NC_006092.4_chromosome_5	4356947	1	1.07E-28	0.91954	0.775	0.34875	20.03448	9.9371	2.22968	1
100000584	TGCAGACATTAGTAGTATTTAGGAAAACAGCTATGATTCTCTTGAAAATGTCTTGCTTAGTAAATGATA	TGCAGACATTAGTAGTATTTAGGAAAACAGCTATGATTCTCTTGAAAATGTCTTGCTTAGTAAATGATA	NC_006095.4_chromosome_8	12264905	1	1.07E-28	0.908046	0.987342	0.024996	28.58182	9.3258	3.81889	1
100000585	TGCAGACATTCAAAGTCAGGCGGGATGGGACTCTGAGCACCTGATGAAGCTGTAGATGTCCCTGTTCAC	TGCAGACATTCAAAGTCAGGCGGGATGGGACTCTGAGCACCTGATGAAGCTGTAGATGTCCCTGTTCAC	NC_006100.4_chromosome_13	6477229	1	4.98E-27	0.931034	0.567901	0.490779	5.06944	3.39659	1.64927	1
100000586	TGCAGACATTCAATGTCAAGGTTAGGGCAAAAGTTATATTCTTGTACAGTGCCTAAACCAGGTGTTGGA	TGCAGACATTCAATGTCAAGGTTAGGGCAAAAGTTATATTCTTGTACAGTGCCTAAACCAGGTGTTGGA	NC_006089.4_chromosome_2	87819815	1	1.07E-28	0.896552	0.987179	0.025312	11.68182	5.39348	2.33885	1
100000587	TGCAGACATTGGTTGGGAGTTGTTGCCTTTCACCTTTCATGGGGCTAATTCCTACTAAAAGAGCATCTT	TGCAGACATTGGTTGGGAGTTGTTGCCTTTCACCTTTCATGGGGCTAATTCCTACTAAAAGAGCATCTT	NC_006104.4_chromosome_17	5563316	1	1.07E-28	0.885057	0.987013	0.025637	15.07273	6.31551	2.58044	1
100000588	TGCAGACATTTCAAGGACTTCAGAGTAGATGTATTCATAGCAATGAAGGGTTTTCAGAAACATTTCAAA	TGCAGACATTTCAAGGACTTCAGAGTAGATGTATTCATAGCAATGAAGGGTTTTCAGAAACATTTCAAA	NC_006091.4_chromosome_4	21558252	1	1.07E-28	0.83908	0.986301	0.027022	11.95455	5.04414	2.59795	1
100000589	TGCAGACATTTCACTAGGAGAAAAAAAATAATCTCTGTACTTTTGCAGATAATAGTCATAGTTCTGATG	TGCAGACATTTCACTAGGAGAAAAAAAATAATCTCTGTACTTTTGCAGATAATAGTCATAGTTCTGATG	NC_006094.4_chromosome_7	12008097	1	1.07E-28	0.873563	0.947368	0.099723	30.72642	10.87019	3.29628	1
100000590	TGCAGACATTTCTTTTCTGCACTACTTTAATCTTGAGTGAAAGTCATATGGAAGTACCACTTGAAATTT	TGCAGACATTTCTTTTCTGCACTACTTTAATCTTGAGTGAAAGTCATATGGAAGTACCACTTGAAATTT	NC_006089.4_chromosome_2	111549136	1	8.33E-25	0.977011	0.152941	0.2591	7.15789	3.4681	2.08216	1
100000591	TGCAGACATTTTAGAAACAAATGAACTGGGAAACAAAGCACACATGCTATTCTTATCTCTATCTGTATG	TGCAGACATTTTAGAAACAAATGAACTGGGAAACAAAGCACACATGCTATTCTTATCTCTATCTGTATG	NC_006088.4_chromosome_1	141211005	1	1.07E-28	0.91954	0.9875	0.024687	12.16364	4.94796	2.58482	1
100000592	TGCAGACCAAAATAACAGATAGGTTATTCTGAAAAAAAGAACCAAGCAGTTTGACAGCTTAAGAGGAAA	TGCAGACCAAAATAACAGATAGGTTATTCTGAAAAAAAGAACCAAGCAGTTTGACAGCTTAAGAGGAAA	NC_006093.4_chromosome_6	19635178	1	1.07E-28	0.827586	0.861111	0.239198	38.0303	16.05197	2.58728	1
100000593	TGCAGACCAAATCAGACAACTCCTGGGAGATGTGACAACAATTCCAGGTAAGATGCTGTCATTGCCAGC	TGCAGACCAAATCAGACAACTCCTGGGAGATGTGACAACAATTCCAGGTAAGATGCTGTCATTGCCAGC	NC_006094.4_chromosome_7	4835035	1	1.07E-28	0.977011	0.482353	0.499377	14.17857	7.84471	1.95403	1
100000594	TGCAGACCAACTGTGGCCTGGCAGACAATAGCCAGGGAACCACTGCTTTCAGCAAGGTCCAGCTTGTTG	TGCAGACCAACTGTGGCCTGGCAGACAATAGCCAGGGAACCACTGCTTTCAGCAAGGTCCAGCTTGTTG	NT_456334.1_chromosome_1 chr1random_Scaffold5509	11927	2	1.07E-28	0.850575	0.959459	0.077794	14.64486	6.61244	2.34379	1
100000595	TGCAGACCAAGAGCAGAGGAAGTATAAAAAAAACACATCCAGCACACCCAAGGCTACCTTCTCTCTGCA	TGCAGACCAAGAGCAGAGGAAGTATAAAAAAAACACATCCAGCACACCCAAGGCTACCTTCTCTCTGCA	NC_006114.4_chromosome_27	5138117	1	1.07E-28	0.908046	0.987342	0.024996	10.63636	4.92069	2.16524	1
100000596	TGCAGACCAATAGAAGGAACAAGGCCACGTGCACAGACTCCAGCTTGTTTGCTCATGCTTTCCATATGC	TGCAGACCAATAGAAGGAACAAGGCCACGTGCACAGACTCCAGCTTGTTTGCTCATGCTTTCCATATGC	NC_006089.4_chromosome_2	139919679	1	1.07E-28	0.908046	0.987342	0.024996	10.0367	4.47404	2.43431	1
100000598	TGCAGACCACTCCCACGTCCTCGGTGTGTTTGCAGTCTGTCACTCCCCATCCATTGGAGGTGCATGAGA	TGCAGACCACTCCCACGTCCTCGGTGTGTTTGCAGTCTGTCACTCCCCATCCATTGGAGGTGCATGAGA	NC_006109.4_chromosome_22	1222534	1	4.98E-27	0.885057	0.987013	0.025637	14.83636	5.68495	2.94646	1
100000599	TGCAGACCACTGCTACTAGGGCAATATAAACTCATTTTCAAATTCAGTCATCCTATCCAACTAAAGAAT	TGCAGACCACTGCTACTAGGGCAATATAAACTCATTTTCAAATTCAGTCATCCTATCCAACTAAAGAAT		0	0	999	0.977011	0.152941	0.2591	18.19048	9.30754	2.27244	1
100000600	TGCAGACCAGACAAATGGAGGCAGTGAGGATGGGTGGCATGGAAGCTGCCATTGGATGACTTGGTTACT	TGCAGACCAGACAAATGGAGGCAGTGAGGATGGGTGGCATGGAAGCTGCCATTGGATGACTTGGTTACT	NC_006089.4_chromosome_2	145113835	1	4.98E-27	0.862069	0.96	0.0768	19.33962	8.15636	2.55773	1
100000601	TGCAGACCAGAGGAACATCCTACCAAAGAATATACTTCCAGGTAAGCCCAAATGATCACAGCTAGAATT	TGCAGACCAGAGGAACATCCTACCAAAGAATATACTTCCAGGTAAGCCCAAATGATCACAGCTAGAATT	NC_006090.4_chromosome_3	25280828	1	1.07E-28	0.885057	0.987013	0.025637	10.91818	4.70422	2.48889	1
100000603	TGCAGACCAGCAGTTTAAATTGCAACTTATCTGGGTGGACATCTGCTGCTGCTTTCTGCCCTTAGTTAC	TGCAGACCAGCAGTTTAAATTGCAACTTATCTGGGTGGACATCTGCTGCTGCTTTCTGCCCTTAGTTAC	NT_461590.1_chromosome_9 chr9random_Scaffold4935	1566	2	1.07E-28	0.931034	0.691358	0.426764	19.67089	10.75942	1.86873	1
100000605	TGCAGACCATGGAACAGTGAGCTCTCCTGCCTCAGGGCAGGATATATGCCCTGCTACCTCAGGAACCCA	TGCAGACCATGGAACAGTGAGCTCTCCTGCCTCAGGGCAGGATATATGCCCTGCTACCTCAGGAACCCA	NC_006089.4_chromosome_2	129643160	1	1.07E-28	0.873563	0.986842	0.02597	10.57273	5.07124	2.16981	1
100000606	TGCAGACCATGTAGGAAGTTGCTCTGAAGAGACATAAGCCAAACCTGTCTCTTGGCAAAGCCTATCAGT	TGCAGACCATGTAGGAAGTTGCTCTGAAGAGACATAAGCCAAACCTGTCTCTTGGCAAAGCCTATCAGT	NC_006096.4_chromosome_9	17123886	1	1.07E-28	0.885057	0.987013	0.025637	16.03636	6.61393	2.85112	1
100000609	TGCAGACCATTGACCACTTTTCAGCCTAAAAGCAAACTTTCAGAAGAACTGAATTTTGAAAATGCCTGA	TGCAGACCATTGACCACTTTTCAGCCTAAAAGCAAACTTTCAGAAGAACTGAATTTTGAAAATGCCTGA	NC_006104.4_chromosome_17	1072422	2	1.07E-28	0.862069	0.853333	0.250311	11.68041	7.30985	1.56803	1
100000610	TGCAGACCCAAGCCTGAAGATATAAGAACTTTAGAGCACTAAAAACAAATCTTTTGGTGGCATGAGATC	TGCAGACCCAAGCCTGAAGATATAAGAACTTTAGAGCACTAAAAACAAATCTTTTGGTGGCATG	NC_006088.4_chromosome_1	7698638	1	5.84E-26	0.885057	0.987013	0.025637	10.15596	4.70053	2.33818	1
100000611	TGCAGACCCAGAAATAATAAACAGCAGCATACAATTTAGAAGAAAGATACTACGCTGCTTAATCATGGC	TGCAGACCCAGAAATAATAAACAGCAGCATACAATTTAGAAGAAAGATACTACGCTGCTTAATCATGGC	NC_006127.4_chromosome_Z	23800296	1	1.07E-28	0.896552	0.987179	0.025312	15.60909	7.26898	2.26486	1
100000612	TGCAGACCCAGAAGATTTGACTACTGATTGAATGGCAAACAGAAAGGCCACTCAGATAATAACCTTAGC	TGCAGACCCAGAAGATTTGACTACTGATTGAATGGCAAACAGAAAGGCCACTCAGATAATAACCTTAGC	NC_006089.4_chromosome_2	122696191	1	1.38E-27	0.827586	0.861111	0.239198	11.91919	5.84596	2.2633	1
100000614	TGCAGACCCATCCATCTGCCACCTTTACCCAACCTGAGGACTAGGAAGCCCACCTCAAGGAAATGGAAA	TGCAGACCCATCCATCTGCCACCTTTACCCAACCTGAGGACTAGGAAGCCCACCTCAAGGAAATGGAAA	NC_006088.4_chromosome_1	46454158	1	1.07E-28	0.896552	0.987179	0.025312	10.18182	4.55708	2.50609	1
100000615	TGCAGACCCCAAAATATGTGAGTTAGGTCATCTGTGTCTCTACAGGATTTGAAATCTGCTGGAGCAAAT	TGCAGACCCCAAAATATGTGAGTTAGGTCATCTGTGTCTCTACAGGATTTGAAATCTGCTGGAGCAAAT	NC_008465.3_chromosome_33	1237941	1	1.07E-28	0.873563	0.986842	0.02597	13.30909	5.31164	2.66497	1
100000618	TGCAGACCCTGTATCACCCATAAACCAGCTGACATTACACAATATACGTAGCACAGAATGTGATAAGCA	TGCAGACCCTGTATCACCCATAAACCAGCTGACATTACACAATATACGTAGCACAGAATGTGATAAGCA	NC_006127.4_chromosome_Z	46720374	1	1.07E-28	0.896552	0.897436	0.184089	15.11	6.37479	2.57109	1
100000620	TGCAGACCGGGTTTTTGCACGTCAGTTTTGTCTGCTGGGTTTTGAGCGTTGGGATCGGACATTTGCATG	TGCAGACCGGGTTTTTGCACGTCAGTTTTGTCTGCTGGGTTTTGAGCGTTGGGATCGGACATTTGCATG	NC_006109.4_chromosome_22	1199619	1	1.07E-28	0.91954	0.9375	0.117188	13.52885	8.3895	1.65082	1
100000623	TGCAGACCTGATAAGTTTAATTAGGACCACCAAATAAAGGGCATGAAGAAAACTGAGACAAGTAACAAC	TGCAGACCTGATAAGTTTAATTAGGACCACCAAATAAAGGGCATGAAGAAAACTGAGACAAGTAACAAC	NC_006127.4_chromosome_Z	34495670	1	1.07E-28	0.908046	0.987342	0.024996	13.86364	6.21944	2.48768	1
100000624	TGCAGACCTGCACTCACTGCAATTTAAATGCTTTGCTATTAACATTGAAACTGAGCCAATTAAGTAAGT	TGCAGACCTGCACTCACTGCAATTTAAATGCTTTGCTATTAACATTGAAACTGAGCCAATTAAGTAAGT	NC_006102.4_chromosome_15	8420732	2	1.07E-28	0.908046	0.987342	0.024996	24.99091	8.54559	3.29778	1
100000626	TGCAGACCTGCTGGCTGTATCTGAACTCAGGCCATCTGTATCACCCTAACAATGGCGCTCCTAAAAGAA	TGCAGACCTGCTGGCTGTATCTGAACTCAGGCCATCTGTATCACCCTAACAATGGCGCTCCTAAAAGAA	NT_460593.1_chromosome_5 chr5random_Scaffold13311	3475	2	6.44E-26	0.885057	0.883117	0.206443	19.20202	8.89442	2.15065	1
100000627	TGCAGACCTGGGCAAACTCTATGAGAGGGTCCTGAATGCGACGAGCAAGGGAAACTGCTTGACGTAACA	TGCAGACCTGGGCAAACTCTATGAGAGGGTCCTGAATGCGACGAGCAAGGGAAACTGCTTGACGTAACA	NC_006106.4_chromosome_19	5783819	1	1.07E-28	0.896552	0.987179	0.025312	13.29091	4.86424	3.04732	1
100000628	TGCAGACCTTAAAGAAAACGCTTTTAATGAGGAAAATTTAAAAAACAAACAAAAAAGCCCAAAACAACT	TGCAGACCTTAAAGAAAACGCTTTTAATGAGGAAAATTTAAAAAACAAACAAAAAAGCCCAAAACAACT	NC_006091.4_chromosome_4	88408513	1	1.80E-21	0.83908	0.808219	0.310002	28.64516	13.13589	2.22827	1
100000629	TGCAGACCTTCATGGGTCAGCTCCTGCAGAGGCTCATTCTTACTCAAGAGTACAATTACAGTAACTCTT	TGCAGACCTTCATGGGTCAGCTCCTGCAGAGGCTCATTCTTACTCAAGAGTACAATTACAGTAACTCTT	NC_006098.4_chromosome_11	5699736	1	1.07E-28	0.885057	0.987013	0.025637	10.20909	5.04362	2.19855	1
100000630	TGCAGACCTTGGGTTGTGCCAGACTAGGTATGTAGTGTCTGGTCATCTCTTTAGGAGGGAAAGGAACTT	TGCAGACCTTGGGTTGTGCCAGACTAGGTATGTAGTGTCTGGTCATCTCTTTAGGAGGGAAAGGAACTT	NC_006105.4_chromosome_18	692594	1	1.07E-28	0.896552	0.884615	0.204142	23.26733	9.83617	2.5426	1
100000632	TGCAGACGAAAGTGCCGTGCTGCTGTCAAGTCCAATGTTTTCTACTGGTTGGTGATCTTCCTTGTGTTT	TGCAGACGAAAGTGCCGTGCTGCTGTCAAGTCCAATGTTTTCTACTGGTTGGTGATCTTCCTTGTGTTT	NC_006088.4_chromosome_1	61566195	1	1.07E-28	0.965517	0.333333	0.444444	5.90244	3.81783	1.69917	1
100000633	TGCAGACGCAAGCAAGGAGCCTACAGCACCTCACCAGCCTGCTCATCACCAGATCATGCACCTTCAACC	TGCAGACGCAAGCAAGGAGCCTACAGCACCTCACCAGCCTGCTCATCACCAGATCATGCACCTTCAACC	NC_006101.4_chromosome_14	11609969	1	1.07E-28	0.942529	0.256098	0.381023	6.60606	4.19913	1.63011	0.952381
100000634	TGCAGACGCAGAGGAATAACTTTTCCCCGCAGGTGGAGCTTGTCTAAGGTGGGTGTCCTTGCTAGGTGA	TGCAGACGCAGAGGAATAACTTTTCCCCGCAGGTGGAGCTTGTCTAAGGTGGGTGTCCTTGCTAGGTGA	NC_006127.4_chromosome_Z	80381481	8	1.07E-28	0.965517	0.261905	0.386621	6.37931	3.58554	1.79309	1
100000635	TGCAGACGGTGAAATCAAGAAAACAGCAAAATCAAGTAGTTCTTCAAATCCAAAGTGGGATGAACAGCT	TGCAGACGGTGAAATCAAGAAAACAGCAAAATCAAGTAGTTCTTCAAATCCAAAGTGGGATGAACAGCT	NC_006089.4_chromosome_2	123625504	1	1.07E-28	0.977011	0.258824	0.383668	6.24138	3.35955	2.01696	1
100000636	TGCAGACGTCAACATGGAAGCACTGCAAAGTAATCATCTACAAATTGTATCAGAAATAACAGATATTTT	TGCAGACGTCAACATGGAAGCACTGCAAAGTAATCATCTACAAATTGTATCAGAAATAACAGATATTTT	NC_006090.4_chromosome_3	79688147	1	1.07E-28	0.885057	0.844156	0.263114	8.73684	4.50312	2.0188	1
100000637	TGCAGACGTGAAAAGCAAAGACATTTTTCCTTTCTCTGGGGAAAAAATATCACTGCATCTGCTGAATTA	TGCAGACGTGAAAAGCAAAGACATTTTTCCTTTCTCTGGGGAAAAAATATCACTGCATCTGCTGAATTA	NC_006089.4_chromosome_2	7576648	1	8.33E-25	0.931034	0.851852	0.252401	5.94845	3.72888	1.71709	1
100000638	TGCAGACGTGAAAAGCAAAGACATTTTTCCTTTCTCTGGGGAAAAATATCACTGCATCTGCTGAATTAG	TGCAGACGTGAAAAGCAAAGACATTTTTCCTTTCTCTGGGGAAAAATATCACTGCATCTGCTGAATTAG	NC_006089.4_chromosome_2	7576648	1	4.98E-27	0.91954	0.5625	0.492188	5.10938	3.26973	1.62056	1
100000639	TGCAGACGTGGAGGGATGGATTATTATTATTATGCCCAGAATTGGCATGGTTGTGGCTGCCTGACTTTT	TGCAGACGTGGAGGGATGGATTATTATTATTATGCCCAGAATTGGCATGGTTGTGGCTGCCTGACTTTT	NC_006089.4_chromosome_2	18246755	1	1.07E-28	0.954023	0.614458	0.473799	9.21739	5.01554	1.87537	1
100000640	TGCAGACGTGGGGGTGAACAAGCTGTGGCGCAGGCAACAGCTTTGTCCCACAGCCTAAGGAATAAAAGG	TGCAGACGTGGGGGTGAACAAGCTGTGGCGCAGGCAACAGCTTTGTCCCACAGCCTAAGGAATAAAAGG		0	0	999	0.954023	0.313253	0.430251	5.02703	2.64561	1.95178	1
100000642	TGCAGACTAAATTTAACCTGAATTGCCCAGCTGCCAGTAGACTTTATGGCATCAGGAGGCTTTGCAGGT	TGCAGACTAAATTTAACCTGAATTGCCCAGCTGCCAGTAGACTTTATGGCATCAGGAGGCTTTGCAGGT	NC_006127.4_chromosome_Z	1316443	2	1.07E-28	0.862069	0.906667	0.169244	7.0495	3.3725	2.13786	1
100000643	TGCAGACTAACAGGCCCACAGTCATGGAGAGAGCTGGCTTCCCTTCTGGATAACATTGATGCAGAACAT	TGCAGACTAACAGGCCCACAGTCATGGAGAGAGCTGGCTTCCCTTCTGGATAACATTGATGCAGAACAT	NC_006098.4_chromosome_11	4736974	1	1.07E-28	0.91954	0.975	0.04875	13.08257	6.68989	2.17566	1
100000644	TGCAGACTACATTTTTTTGTATTTTATGAATAAACCTCCTTTCTAATTCTAGAAACTCTGCAGATATCC	TGCAGACTACATTTTTTTGTATTTTATGAATAAACCTCCTTTCTAATTCTAGAAACTCTGCAGATATCC		0	0	999	0.942529	0.695122	0.423855	7.35897	4.73929	1.48262	1
100000645	TGCAGACTACTACGGAGGTAGCCAAAGCTGATTGTTCTCAGGTAAAAACTTAGTGTTATTGTATTTTCT	TGCAGACTACTACGGAGGTAGCCAAAGCTGATTGTTCTCAGGTAAAAACTTAGTGTTATTGTATTTTCT	NC_006127.4_chromosome_Z	34187785	1	1.07E-28	0.931034	0.987654	0.024387	10.42202	4.4563	2.56962	1
100000646	TGCAGACTACTTATCACAAAGGCAGCTATTTCACTTTACATGGTTTTTAAACTCTACAAATTAAAAACT	TGCAGACTACTTATCACAAAGGCAGCTATTTCACTTTACATGGTTTTTAAACTCTACAAATTAAAAACT	NC_006091.4_chromosome_4	55978623	1	4.98E-27	0.988506	0.22093	0.34424	13.5	6.6289	2.18402	1
100000648	TGCAGACTAGATCAAATGTCCGTGCTGCTGTATTATTCAAATCTTGGGGAGAGACATGGAGAAAATTGA	TGCAGACTAGATCAAATGTCCGTGCTGCTGTATTATTCAAATCTTGGGGAGAGACATGGAGAAAATTGA	NC_006094.4_chromosome_7	16961512	1	1.07E-28	1	0.114943	0.203461	7.625	3.83854	1.85583	1
100000649	TGCAGACTAGGCCTGGACTCAACAAGGCTCAGCTGGCAGAAGTAAGTGATGATGAAGCGTTAGTATTCT	TGCAGACTAGGCCTGGACTCAACAAGGCTCAGCTGGCAGAAGTAAGTGATGATGAAGCGTTAGTATTCT	NC_006100.4_chromosome_13	12148938	1	1.07E-28	1	0.505747	0.499934	10.82143	6.409	1.84051	1
100000650	TGCAGACTAGGTTGTAGTGGTTGTGCCAGACTAGGTATGTAGTGTCTGGTCATCTCTTTAGGAGGGAAA	TGCAGACTAGGTTGTAGTGGTTGTGCCAGACTAGGTATGTAGTGTCTGGTCATCTCTTTAGGAGGGAAA		0	0	999	0.942529	0.47561	0.49881	23.49057	10.30776	2.37879	1
100000651	TGCAGACTATAAATGTTGTCACAGTGTAAGCTGAGTTATTCAGTCACAGAAGGTGGTGTTAGGAAAAGC	TGCAGACTATAAATGTTGTCACAGTGTAAGCTGAGTTATTCAGTCACAGAAGGTGGTGTTAGGAAAAGC	NC_006094.4_chromosome_7	3673164	1	1.07E-28	0.942529	0.987805	0.024093	15.51818	5.61772	2.94687	1
100000652	TGCAGACTATAACGTTAAGCCTGTTTTGAGGAATTCCATTTTCAACTCTTCCCATAAAGAATTTCCATG	TGCAGACTATAACGTTAAGCCTGTTTTGAGGAATTCCATTTTCAACTCTTCCCATAAAGAATTTCCATG	NC_006089.4_chromosome_2	58058690	1	1.07E-28	0.931034	0.962963	0.071331	10.88785	5.95203	1.93518	1
100000653	TGCAGACTATCTTGGCAAGCGTTTTCTAAGACTGGGAAGCTGCACGAGTGTCTGAACTCTCAGGTTGGC	TGCAGACTATCTTGGCAAGCGTTTTCTAAGACTGGGAAGCTGCACGAGTGTCTGAACTCTCAGGTTGGC	NC_006127.4_chromosome_Z	81881895	1	1.07E-28	0.988506	0.465116	0.497566	12.57143	4.35011	2.76879	1
100000654	TGCAGACTATTTCATTGTTTTAAAAAAAGCCCAGGCTATAACATCAGGCAAGTTGTTGCCATTTTATTA	TGCAGACTATTTCATTGTTTTAAAAAAAGCCCAGGCTATAACATCAGGCAAGTTGTTGCCATTTTATTA	NC_006088.4_chromosome_1	138354948	1	1.07E-28	0.850575	0.986486	0.026662	10.60909	4.54092	2.453	1
100000655	TGCAGACTCAAAGCTCCACCCTCACATTGCCAAACTGATCCTGATCCCAGCCCAGTGCATTGCTGGGAT	TGCAGACTCAAAGCTCCACCCTCACATTGCCAAACTGATCCTGATCCCAGCCCAGTGCATTGCTGGGAT	NC_006109.4_chromosome_22	1192468	1	1.07E-28	0.908046	0.987342	0.024996	12.06364	7.08812	1.71235	1
100000657	TGCAGACTCAGTTTCAAGGCCTGGATTTCTTTTTCCTGTAATTTCAGCTGATCTTTCTGTTAAGAACCC	TGCAGACTCAGTTTCAAGGCCTGGATTTCTTTTTCCTGTAATTTCAGCTGATCTTTCTGTTAAGAACCC	NC_006104.4_chromosome_17	7204338	1	1.07E-28	0.896552	0.987179	0.025312	11.39091	4.7138	2.86043	1
100000659	TGCAGACTCATCAAAATGAGAGTATTATGTTTTTGCAGAATTAACTTGTCCTGCAAAATGAAGAACACG	TGCAGACTCATCAAAATGAGAGTATTATGTTTTTGCAGAATTAACTTGTCCTGCAAAATGAAGAACACG	NC_006092.4_chromosome_5	2293532	1	1.07E-28	0.908046	0.987342	0.024996	11.88182	4.86309	2.54756	1
100000660	TGCAGACTCATTCTTCACACATCAAAAACACTAAACCACAAAACAACAACTTGTTTCCATATTCTTTTA	TGCAGACTCATTCTTCACACATCAAAAACACTAAACCACAAAACAACAACTTGTTTCCATATTCTTTTA	NC_006094.4_chromosome_7	16946429	1	1.07E-28	0.862069	0.853333	0.250311	9.23158	4.73832	2.02845	1
100000661	TGCAGACTCATTGTAGGACCCTATAATTATCTTGCCCTTCCTCATCAAGAACCCTGCTAAAATTAATAA	TGCAGACTCATTGTAGGACCCTATAATTATCTTGCCCTTCCTCATCAAGAACCCTGCTAAAATTAATAA	NC_006091.4_chromosome_4	6712678	1	1.07E-28	0.885057	0.987013	0.025637	25.63636	8.58405	3.42518	1
100000662	TGCAGACTCCCTCCTACATGATTTTCAGTGTTGTTTTTTTCCATTTGATCCACAGAACCTGATTTCCAG	TGCAGACTCCCTCCTACATGATTTTCAGTGTTGTTTTTTTCCATTTGATCCACAGAACCTGATTTCCAG	NT_458412.1_chromosome_2 chr2random_Scaffold13888	4978	2	1.07E-28	0.862069	0.986667	0.026311	18.30909	6.4888	3.08021	1
100000663	TGCAGACTCCGGCACTCTGAGGCCTACAGCCAATCCCAAGGATGTGTAGAGGAGTGTGGAAGCATAAAA	TGCAGACTCCGGCACTCTGAGGCCTACAGCCAATCCCAAGGATGTGTAGAGGAGTGTGGAAGCATAAAA	NT_463284.1_chromosome_26 chr26random_Scaffold2397	20242	2	4.98E-27	0.988506	0.313953	0.430773	10	5.04975	1.91468	1
100000664	TGCAGACTCCTTTTTTACTGAACCCTTTCTTACTCTTCAAGCCTCTTCCCCACGTTATCATTGTCCAAC	TGCAGACTCCTTTTTTACTGAACCCTTTCTTACTCTTCAAGCCTCTTCCCCACGTTATCATTGTCCAAC	NC_006091.4_chromosome_4	21799285	1	1.07E-28	0.896552	0.987179	0.025312	17.99091	7.75359	2.477	1
100000665	TGCAGACTCTCATAACTAGCACCATGCCAAACATTCGAAGATTGGATTATGGCCTGTCGTACTTGATTA	TGCAGACTCTCATAACTAGCACCATGCCAAACATTCGAAGATTGGATTATGGCCTGTCGTACTTGATTA	NC_006088.4_chromosome_1	66315335	1	1.07E-28	0.862069	0.986667	0.026311	12.98182	5.05781	2.73374	1
100000666	TGCAGACTCTGAGACTGAGAGTTCATTGTTTCTTCCTTGCTGATAGAGTAATTTAGCTTCCTTAGTGAA	TGCAGACTCTGAGACTGAGAGTTCATTGTTTCTTCCTTGCTGATAGAGTAATTTAGCTTCCTTAGTGAA	NC_006104.4_chromosome_17	6706117	1	1.07E-28	0.873563	0.986842	0.02597	10.07273	4.66264	2.42857	1
100000667	TGCAGACTCTGCATATCGAGTACCTATGTGTGTATGTGTGTATGTGTGTATGTGTGTACTAAGCGTGTT	TGCAGACTCTGCATATCGAGTACCTATGTGTGTATGTGTGTATGTGTGTATGTGTGTACTAAGCGTGTT		0	0	999	0.977011	0.305882	0.424637	12.07692	4.84839	3.01005	1
100000668	TGCAGACTCTGTAAATTAGAAAGTGCAAGAGAAAGGAGGGGAGAACTTGTCTCAGAATTCACACCAAAT	TGCAGACTCTGTAAATTAGAAAGTGCAAGAGAAAGGAGGGGAGAACTTGTCTCAGAATTCACACCAAAT	NC_006090.4_chromosome_3	74204961	1	1.07E-28	0.896552	0.987179	0.025312	19.84545	7.65291	2.7164	1
100000669	TGCAGACTGAAAACTTGTGGCTCAGAAAGAGTTATGCGTTAGACCTTAAGCATCAGATGCAGGCCTCTC	TGCAGACTGAAAACTTGTGGCTCAGAAAGAGTTATGCGTTAGACCTTAAGCATCAGATGCAGGCCTCTC	NC_006127.4_chromosome_Z	65147087	1	6.44E-26	1	0.057471	0.108337	7.14286	4.94046	1.43557	1
100000670	TGCAGACTGAAGAACCCCAGCTCCCTCAGCTGCTCCTCCTAAGACTCGTGCTCCAGCCCCTCACAGCTT	TGCAGACTGAAGAACCCCAGCTCCCTCAGCTGCTCCTCCTAAGACTCGTGCTCCAGCCCCTCACAGCTT	NC_006090.4_chromosome_3	32342537	4	2.99E-24	0.908046	0.721519	0.401859	8.34524	4.97253	1.75413	1
100000671	TGCAGACTGAATGAGCCGTGACGAAGTCATACGTGAAGCTTTTGGCTTTGGGGATAGCTGCTGTGCCAT	TGCAGACTGAATGAGCCGTGACGAAGTCATACGTGAAGCTTTTGGCTTTGGGGATAGCTGCTGTGCCAT	NC_006094.4_chromosome_7	6343210	1	4.98E-27	0.965517	0.321429	0.436224	7.83784	3.67249	1.88016	1
100000672	TGCAGACTGAATTGTCTTTTCAATTGGGGTATGGGGTTTTGTGGGTAATATCCCATTTTTTTCCTAGCG	TGCAGACTGAATTGTCTTTTCAATTGGGGTATGGGGTTTTGTGGGTAATATCCCATTTTTTTCCTAGCG	NC_006088.4_chromosome_1	20620330	1	2.99E-24	0.942529	0.634146	0.46401	11.05405	6.98433	1.72948	1
100000674	TGCAGACTGAGGTTTGAATAGCACCTCATGGTCAGCAACAGCAATCCGCCTTTGCCCTAACCTTTGCCA	TGCAGACTGAGGTTTGAATAGCACCTCATGGTCAGCAACAGCAATCCGCCTTTGCCCTAACCTTTGCCA	NC_006089.4_chromosome_2	8234417	1	1.07E-28	0.908046	0.886076	0.201891	6.9901	3.68162	2.05494	1
100000675	TGCAGACTGAGTTTGTAGTACGAACTGCTGCATTCCTCACTGATGCTTTTCTCCTCTTGATTTTTGCGT	TGCAGACTGAGTTTGTAGTACGAACTGCTGCATTCCTCACTGATGCTTTTCTCCTCTTGATTTTTGCGT	NC_006099.4_chromosome_12	5054642	1	1.07E-28	0.954023	0.710843	0.41109	11.05882	6.24472	1.95459	1
100000676	TGCAGACTGATAGAACCATCCTGATCTCCTCCTTACACAGAGCCCCACACTGATCAGACGGCCCCACTC	TGCAGACTGATAGAACCATCCTGATCTCCTCCTTACACAGAGCCCCACACTGATCAGACGGCCCCACTC	NC_006088.4_chromosome_1	13250067	1	4.98E-27	0.988506	0.209302	0.33099	6.5	3.27872	2.28594	1
100000677	TGCAGACTGCAATTTCATTGGAATAAATTATTTATTAGCTTTTGAGGTTTTTTTCCTTGAAGCTTATAA	TGCAGACTGCAATTTCATTGGAATAAATTATTTATTAGCTTTTGAGGTTTTTTTCCTTGAAGCTTATAA	NC_006088.4_chromosome_1	2544961	1	4.98E-27	0.862069	0.973333	0.051911	15.33028	7.77204	2.00344	1
100000678	TGCAGACTGCACCATCATCTAAGACAAAGGTAGAAAATAAGTGACACTGCTGCTCTGCAAAGCTACATA	TGCAGACTGCACCATCATCTAAGACAAAGGTAGAAAATAAGTGACACTGCTGCTCTGCAAAGCTACATA	NC_006102.4_chromosome_15	6206181	1	1.07E-28	0.942529	0.768293	0.356038	14.75294	8.69876	1.79623	1
100000680	TGCAGACTGCTGACAGTTGATAACACTGCTGCGACTGAAAGGGAGAACTGTAATAACAGAGCTCAGAAA	TGCAGACTGCTGACAGTTGATAACACTGCTGCGACTGAAAGGGAGAACTGTAATAACAGAGCTCAGAAA	NC_006093.4_chromosome_6	9475314	1	1.07E-28	0.896552	0.987179	0.025312	12.58182	5.42114	2.47031	1
100000685	TGCAGACTGTAAGGAGCAGAACTGTCTACTTCTCTGTTCCCTCTTGCCTTGAGTCATACCTTGGGTGAT	TGCAGACTGTAAGGAGCAGAACTGTCTACTTCTCTGTTCCCTCTTGCCTTGAGTCATACCTTGGGTGAT	NC_006090.4_chromosome_3	51203874	1	1.07E-28	0.931034	0.987654	0.024387	23.65455	8.18139	3.00456	1
100000686	TGCAGACTGTGAATGTTATGCATTTTCCTGTGCCCTTTTGGAACTCAAAACAGCTTGATTCCGCTAATA	TGCAGACTGTGAATGTTATGCATTTTCCTGTGCCCTTTTGGAACTCAAAACAGCTTGATTCCGCTAATA	NC_006088.4_chromosome_1	113556797	1	1.07E-28	0.965517	0.119048	0.209751	5.14286	1.72615	3.04251	1
100000687	TGCAGACTGTGGTGTGAGGAAGTACAGAAAAATTTCAGTGGTAAAAAGTGCTGATTCCCTCTGTGTTGG	TGCAGACTGTGGTGTGAGGAAGTACAGAAAAATTTCAGTGGTAAAAAGTGCTGATTCCCTCTGTGTTGG	NT_459030.1_chromosome_3 chr3random_Scaffold1943	11744	2	1.07E-28	0.873563	0.986842	0.02597	13.55455	5.82407	2.62041	1
100000689	TGCAGACTTAACTGCCACTTTTATCAGGAGTGGCATTAGGCTGAAGGCAGAAAGGTAGGGAGGACCTCA	TGCAGACTTAACTGCCACTTTTATCAGGAGTGGCATTAGGCTGAAGGCAGAAAGGTAGGGAGGACCTCA	NC_006092.4_chromosome_5	42875714	1	1.07E-28	0.885057	0.883117	0.206443	10.55556	6.1615	1.883	1
100000690	TGCAGACTTACTACTTGGAAAATCCCAGTTGTGTATGCTGAAAAACTCATATTCTTCTGACTACTCACA	TGCAGACTTACTACTTGGAAAATCCCAGTTGTGTATGCTGAAAAACTCATATTCTTCTGACTACTCACA	NC_006093.4_chromosome_6	12660306	1	1.07E-28	0.885057	0.987013	0.025637	10.21818	3.88793	2.80524	1
100000691	TGCAGACTTACTGAGGGTGCACTCAGTGCCCTCATCCAGGTCATCAACACAGATATTGAACAGGACAGT	TGCAGACTTACTGAGGGTGCACTCAGTGCCCTCATCCAGGTCATCAACACAGATATTGAACAGGACAGT	NC_006088.4_chromosome_1	8344637	68	4.98E-27	1	0.08046	0.147972	7.125	3.17952	2.61881	1
100000693	TGCAGACTTATTTCCTTCCATTCCCTGGAGCTTCAGTACTGCTTTGTTAAGCTCCCTGGACCACGCATG	TGCAGACTTATTTCCTTCCATTCCCTGGAGCTTCAGTACTGCTTTGTTAAGCTCCCTGGACCACGCATG	NC_006092.4_chromosome_5	40782813	1	1.07E-28	0.931034	0.740741	0.384088	11.87952	6.88004	1.70369	1
100000695	TGCAGACTTCTAACCACTTAATTTGAGTTGAACACCAGTGCAGCTGAATGACAGTTTCCAGCTCCAGAA	TGCAGACTTCTAACCACTTAATTTGAGTTGAACACCAGTGCAGCTGAATGACAGTTTCCAGCTCCAGAA	NC_006091.4_chromosome_4	15215055	1	1.07E-28	0.896552	0.974359	0.049967	12.90826	5.43442	2.6099	1
100000696	TGCAGACTTGTGGAGGGTGCACTTGATCCCACTGTCCATGTCACCTACGAAGATGTTAAATAACACCGA	TGCAGACTTGTGGAGGGTGCACTTGATCCCACTGTCCATGTCACCTACGAAGATGTTAAATAACACCGA	NC_006091.4_chromosome_4	80409584	7	4.98E-27	0.954023	0.409639	0.48367	6.88	3.29023	2.26634	1
100000698	TGCAGACTTTACTCTTTTACTAGTTTCCAGGAGCATCAGCATCAGTTGCAGGGCTAATGAATTCGCTCA	TGCAGACTTTACTCTTTTACTAGTTTCCAGGAGCATCAGCATCAGTTGCAGGGCTAATGAATTCGCTCA	NC_006098.4_chromosome_11	16073632	1	1.07E-28	0.954023	0.987952	0.023806	12.45455	4.68777	2.76589	1
100000699	TGCAGACTTTCCTTCGCTAAGTGCAACAGATTTACACTCACTGGTTGTAACAGCATAGCATTTAGGGCC	TGCAGACTTTCCTTCGCTAAGTGCAACAGATTTACACTCACTGGTTGTAACAGCATAGCATTTAGGGCC	NC_006090.4_chromosome_3	7116794	1	1.07E-28	0.862069	0.973333	0.051911	12.18519	6.4995	1.98539	1
100000700	TGCAGACTTTCTAATTCCTTTGGGATTTGTGTTGCCCACCTGCTCTTCAAAGGCGGAGGGCGAGGTCTG	TGCAGACTTTCTAATTCCTTTGGGATTTGTGTTGCCCACCTGCTCTTCAAAGGCGGAGGGCGAGGTCTG	NC_006113.4_chromosome_26	2340597	1	1.07E-28	0.862069	0.986667	0.026311	14.12727	6.96368	1.99329	1
100000703	TGCAGACTTTGGAGGTTGCTGTGAATAACTCATGTTCTGTCTATAAACTCCGTGCAGTCAGCATGAGAT	TGCAGACTTTGGAGGTTGCTGTGAATAACTCATGTTCTGTCTATAAACTCCGTGCAGTCAGCATG	NC_006108.4_chromosome_21	2547153	1	1.66E-26	0.931034	0.641975	0.459686	15.87324	7.60824	2.18926	1
100000706	TGCAGACTTTTCTTGTATGTCTTCAGAAAAGCTGTAATACTTGCTCTTCTGCCTGTTCCAAGCATGAGA	TGCAGACTTTTCTTGTATGTCTTCAGAAAAGCTGTAATACTTGCTCTTCTGCCTGTTCCAAGCATGAGA	NC_006094.4_chromosome_7	21722854	1	4.98E-27	0.931034	0.987654	0.024387	16.33636	6.66507	2.79035	1
100000709	TGCAGAGAAAAAGCAAGATTCCCCTTAGGAAAACCATACTGAATTTGTAGAGTGTAGGACCAAATTGCT	TGCAGAGAAAAAGCAAGATTCCCCTTAGGAAAACCATACTGAATTTGTAGAGTGTAGGACCAAATTGCT	NC_006089.4_chromosome_2	96437374	1	3.87E-23	0.954023	0.506024	0.499927	24.06667	11.01797	2.4203	1
100000710	TGCAGAGAAAATGATTTCTTCTGATTTGTAGTCAGAGGGACCATGCAGGAATACTGTGAGGAACACAGA	TGCAGAGAAAATGATTTCTTCTGATTTGTAGTCAGAGGGACCATGCAGGAATACTGTGAGGAACACAGA	NC_006089.4_chromosome_2	126905868	1	1.07E-28	0.931034	0.987654	0.024387	22.37273	8.20295	2.91857	1
100000712	TGCAGAGAAACCTTCAGTGCCTCCATTGCTGCTCGTGGCTGGGCTGGCTGTTCCAGTGCATGAGATCGG	TGCAGAGAAACCTTCAGTGCCTCCATTGCTGCTCGTGGCTGGGCTGGCTGTTCCAGTGCATG	NC_006110.4_chromosome_23	4335957	1	7.16E-25	0.896552	0.987179	0.025312	12.93636	6.29903	2.20309	1
100000713	TGCAGAGAAAGAAGAGAGACAACAGTCTTAAGGGAAGGAAAAAGCAGGCTGGAGCTATCCCCAGGGGGC	TGCAGAGAAAGAAGAGAGACAACAGTCTTAAGGGAAGGAAAAAGCAGGCTGGAGCTATCCCCAGGGGGC	NC_006106.4_chromosome_19	4541857	1	1.07E-28	0.91954	0.9875	0.024687	13.25455	5.98397	2.40858	1
100000714	TGCAGAGAAAGACACTTCCTTACCTTACGAAAAGTATATAAATTATGTCTTTCTTCCAATCAAAAACAG	TGCAGAGAAAGACACTTCCTTACCTTACGAAAAGTATATAAATTATGTCTTTCTTCCAATCAAAAACAG	NC_006092.4_chromosome_5	40601695	1	1.38E-27	0.977011	0.164706	0.275156	7.35	3.43911	2.20722	0.954545
100000716	TGCAGAGAAAGCACGACTCAGTGCAGAAGTTTTAAAGAGCTCCAGTGGAGTGTTTGCAATTATCGGACC	TGCAGAGAAAGCACGACTCAGTGCAGAAGTTTTAAAGAGCTCCAGTGGAGTGTTTGCAATTATCGGACC	NC_006091.4_chromosome_4	89855460	1	1.07E-28	0.873563	0.986842	0.02597	12.67273	4.54695	2.70093	1
100000720	TGCAGAGAAATTACAGTAGCTTAACTCTCCAACTCCCTCTAAAGGATTAATCTTCCAGTGAGCATGAGA	TGCAGAGAAATTACAGTAGCTTAACTCTCCAACTCCCTCTAAAGGATTAATCTTCCAGTGAGCATGAGA	NC_006104.4_chromosome_17	2500285	1	4.98E-27	0.908046	0.987342	0.024996	16.44545	6.40254	2.77641	1
100000721	TGCAGAGAACAAACCTCTTAAAAGAATACAATTACAAATAGCACCCTCAGTATTTCTAGTGGAGAGAGT	TGCAGAGAACAAACCTCTTAAAAGAATACAATTACAAATAGCACCCTCAGTATTTCTAGTGGAGAGAGT	NC_006093.4_chromosome_6	22903633	1	1.07E-28	0.91954	0.975	0.04875	18.41284	6.98256	2.88733	1
100000722	TGCAGAGAACAACCAGTCCAGCAGATTTAAAGTGTGTCCTCAACTGATAAAAATGAGTTTCAGATTTCA	TGCAGAGAACAACCAGTCCAGCAGATTTAAAGTGTGTCCTCAACTGATAAAAATGAGTTTCAGATTTCA	NC_006091.4_chromosome_4	327593	1	1.07E-28	0.873563	0.986842	0.02597	10.20909	4.63209	2.46629	1
100000723	TGCAGAGAACAAGCAAGCATATAAATCAGCAGTTTTATTAAGCCTTCTTCCTTAATCCACAAATTAAAT	TGCAGAGAACAAGCAAGCATATAAATCAGCAGTTTTATTAAGCCTTCTTCCTTAATCCACAAATTAAAT	NC_006091.4_chromosome_4	50779007	1	1.07E-28	0.942529	0.512195	0.499703	5.50877	2.96839	1.98354	1
100000731	TGCAGAGAAGAGCAGAGCTCCATTTAGGCTTCTGAGCTCGCAGTACTGGCATGTGGCAGGTGTGTGTTC	TGCAGAGAAGAGCAGAGCTCCATTTAGGCTTCTGAGCTCGCAGTACTGGCATGTGGCAGGTGTGTGTTC	NC_006100.4_chromosome_13	5499668	1	1.07E-28	0.977011	0.176471	0.290657	7.45	4.35287	1.8498	1
100000732	TGCAGAGAAGAGGTTTGTTTGCTGGTGTTTTGCCTTGTTGCTTGGGTGGTTGTGGTTTTGAAACCATGC	TGCAGAGAAGAGGTTTGTTTGCTGGTGTTTTGCCTTGTTGCTTGGGTGGTTGTGGTTTTGAAACCATGC	NC_006106.4_chromosome_19	3652221	1	1.07E-28	0.896552	0.987179	0.025312	27.97273	10.14303	3.31377	1
100000736	TGCAGAGAAGCTTATTTTAAAAGATGTTGAATATCCTTTCAGTCACTGGAAGTATCACAGTTGTTCCCA	TGCAGAGAAGCTTATTTTAAAAGATGTTGAATATCCTTTCAGTCACTGGAAGTATCACAGTTGTTCCCA	NC_006094.4_chromosome_7	13512433	1	1.07E-28	0.91954	0.9875	0.024687	11.7	5.50958	2.39119	1
100000740	TGCAGAGAAGGACTTTGGAGAATCCTTGTGGATGAAAAGTTAGTCAGCAGCCAGCAGTGCATGAGATCG	TGCAGAGAAGGACTTTGGAGAATCCTTGTGGATGAAAAGTTAGTCAGCAGCCAGCAGTGCATG		0	0	999	0.896552	0.884615	0.204142	8	4.24023	2.07286	1
100000741	TGCAGAGAAGGAGAGTATTTCTTGGGCAGCTCTGCTTTCTTTAATTGTAAGTTTAGATGTGCCATACAG	TGCAGAGAAGGAGAGTATTTCTTGGGCAGCTCTGCTTTCTTTAATTGTAAGTTTAGATGTGCCATACAG	NC_006102.4_chromosome_15	7590722	1	1.07E-28	0.91954	0.9875	0.024687	11.67273	4.67898	2.62143	1
100000742	TGCAGAGAAGGCTGGATGCTCAGTGGTGACACATCACCGGGAGCTGATCAGAGAAAGACATTTTGCCAG	TGCAGAGAAGGCTGGATGCTCAGTGGTGACACATCACCGGGAGCTGATCAGAGAAAGACATTTTGCCAG	NC_006091.4_chromosome_4	12145884	1	2.33E-20	0.931034	0.185185	0.301783	5.16	3.48345	1.61499	1
100000743	TGCAGAGAAGTCAGTGGTGTTCCTTTCTCTCCCGCTCGCTGTCTCATTGGAAAGGTCCCACAAGACAAG	TGCAGAGAAGTCAGTGGTGTTCCTTTCTCTCCCGCTCGCTGTCTCATTGGAAAGGTCCCACAAGACAAG	NC_006111.4_chromosome_24	1226499	1	1.07E-28	0.91954	0.9875	0.024687	13.38182	5.31889	2.88063	1
100000744	TGCAGAGAAGTCCAAGCTTGACTGAAGCAGCCTTGCAGGGGACAGCCACACCAGGGTGTTCAGCACAGC	TGCAGAGAAGTCCAAGCTTGACTGAAGCAGCCTTGCAGGGGACAGCCACACCAGGGTGTTCAGCACAGC	NC_006108.4_chromosome_21	2547243	1	1.07E-28	0.83908	0.917808	0.150873	26.17308	10.53606	2.6775	1
100000746	TGCAGAGAAGTGAAAGCAATTGGATTAACAAAATACCTTCATATCCAATGCTGAAGTCAAAATGAGTTG	TGCAGAGAAGTGAAAGCAATTGGATTAACAAAATACCTTCATATCCAATGCTGAAGTCAAAATGAGTTG	NC_006088.4_chromosome_1	115626846	1	1.07E-28	0.91954	0.5125	0.499687	10.21667	5.17072	2.19357	1
100000748	TGCAGAGAATAAATGTGAAAATGCATACTATGGTGTTTTTTAGTGCTAGAACTTCAACTGCATGAGATC	TGCAGAGAATAAATGTGAAAATGCATACTATGGTGTTTTTTAGTGCTAGAACTTCAACTGCATG	NC_006090.4_chromosome_3	88036560	1	4.54E-22	0.896552	0.705128	0.415845	13.81176	6.54126	2.14118	1
100000749	TGCAGAGAATATGAACAAAGTTTTTTTTATAAACCCAATCTACAAATACTTATGCATGTGATTCAGGAC	TGCAGAGAATATGAACAAAGTTTTTTTTATAAACCCAATCTACAAATACTTATGCATGTGATTCAGGAC	NC_006105.4_chromosome_18	7198159	1	1.07E-28	0.965517	0.547619	0.495465	6.17742	3.82489	1.63819	1
100000750	TGCAGAGAATATTTATCAAAAAAATCTTGCTGACTCTCAAAAATATGGAACAAATCTGTACAAAAACTC	TGCAGAGAATATTTATCAAAAAAATCTTGCTGACTCTCAAAAATATGGAACAAATCTGTACAAAAACTC	NC_006127.4_chromosome_Z	68532105	1	4.98E-27	0.91954	0.95	0.095	26.17925	9.67471	2.99748	1
100000752	TGCAGAGAATGAAAGGTAGAGGATACTGGGACTTTATTATAGAGTTATACAAGTTGTGCGTAATCATAG	TGCAGAGAATGAAAGGTAGAGGATACTGGGACTTTATTATAGAGTTATACAAGTTGTGCGTAATCATAG	NC_006097.4_chromosome_10	9390533	1	1.07E-28	0.885057	0.987013	0.025637	12.46364	4.9058	2.86667	1
100000753	TGCAGAGAATGAGTGGCAGCCAGGAAAAGCAGTGCTGGTGGGAAAAGGCGCTCTATTCTCCCCTTTTTC	TGCAGAGAATGAGTGGCAGCCAGGAAAAGCAGTGCTGGTGGGAAAAGGCGCTCTATTCTCCCCTTTTTC	NC_006091.4_chromosome_4	80442179	1	1.07E-28	0.931034	0.987654	0.024387	13	6.09322	2.37568	1
100000754	TGCAGAGAATGGATTTAGCACATGTGATTAAGCCCTGTGTAAGCATAAATCTCTCTCCAAGGAGGAAAA	TGCAGAGAATGGATTTAGCACATGTGATTAAGCCCTGTGTAAGCATAAATCTCTCTCCAAGGAGGAAAA	NC_006093.4_chromosome_6	21306845	1	1.07E-28	0.965517	0.392857	0.477041	11.97917	7.11363	1.7675	1
100000755	TGCAGAGAATGTTAAAGCGAGTTCAGGATCATCAGAAAGACAGCTTTGAAGCAAATTTTAGTGTAGTGA	TGCAGAGAATGTTAAAGCGAGTTCAGGATCATCAGAAAGACAGCTTTGAAGCAAATTTTAGTGTAGTGA	NC_006089.4_chromosome_2	136310257	1	1.07E-28	0.954023	0.445783	0.494121	8.42308	4.40867	1.8829	1
100000756	TGCAGAGAATGTTTGAAGAAAGAGTGAAATGAGATGAAACTTTGGCTTCCAGCAGGGAGTGCATGAGAT	TGCAGAGAATGTTTGAAGAAAGAGTGAAATGAGATGAAACTTTGGCTTCCAGCAGGGAGTGCATG	NC_006099.4_chromosome_12	5820458	1	5.99E-26	0.908046	0.987342	0.024996	14.23636	6.32014	2.41196	1
100000757	TGCAGAGAATTCTCAGCCTCATGTGCTGCAAATATTCATGCTAATGCCTCTAGGTGAGCAGGAGCTCCA	TGCAGAGAATTCTCAGCCTCATGTGCTGCAAATATTCATGCTAATGCCTCTAGGTGAGCAGGAGCTCCA	NC_006091.4_chromosome_4	15334816	2	1.07E-28	0.885057	0.987013	0.025637	18.2	6.5405	3.22194	1
100000758	TGCAGAGACAAAGAAGATGCTTTATCTTCTGTAATCCTCAAAGAAACACTGGCATAAAATGGGAAGAAT	TGCAGAGACAAAGAAGATGCTTTATCTTCTGTAATCCTCAAAGAAACACTGGCATAAAATGGGAAGAAT	NC_006089.4_chromosome_2	146269191	1	4.98E-27	0.931034	0.469136	0.498095	6.69091	4.19035	1.70049	1
100000759	TGCAGAGACAAGTGTTGCCTGCCCCTCTATTTGAAGAATTTATGCTTGTTCCCAGTGTCTGAACATGCT	TGCAGAGACAAGTGTTGCCTGCCCCTCTATTTGAAGAATTTATGCTTGTTCCCAGTGTCTGAACATGCT	NC_006092.4_chromosome_5	31159193	1	1.07E-28	0.896552	0.987179	0.025312	22.04545	7.70406	3.18989	1
100000760	TGCAGAGACACCGTGGGCCTACACTTTGCATTAGAAATAAGGGCTGCTGTAGGTGCTAACAGGACAGGA	TGCAGAGACACCGTGGGCCTACACTTTGCATTAGAAATAAGGGCTGCTGTAGGTGCTAACAGGACAGGA	NC_006113.4_chromosome_26	3784747	1	1.07E-28	0.862069	0.986667	0.026311	13.57273	6.63388	2.33092	1
100000761	TGCAGAGACAGAGTGCATTTACGTGTGCACTCAAAAATCCTCAGGCAGATCTGGGTCAGCACAGCTCCA	TGCAGAGACAGAGTGCATTTACGTGTGCACTCAAAAATCCTCAGGCAGATCTGGGTCAGCACAGCTCCA	NC_006088.4_chromosome_1	67301010	1	1.07E-28	0.885057	0.987013	0.025637	12.79091	5.86685	2.2992	1
100000764	TGCAGAGACATTGCAAGGCAGGGAAGTTAGAGTGAAGATTTCCTGAGGAGAAAGGAAAAGATCTGGTGT	TGCAGAGACATTGCAAGGCAGGGAAGTTAGAGTGAAGATTTCCTGAGGAGAAAGGAAAAGATCTGGTGT	NC_006088.4_chromosome_1	121106120	1	1.07E-28	0.954023	0.39759	0.479025	15.33333	7.89075	2.14572	1
100000766	TGCAGAGACCGTTACCTCTTGCTACCAGTCTTTGGCTGATAAGTCTGGCCTTGCTGTCCTTAGTAATTG	TGCAGAGACCGTTACCTCTTGCTACCAGTCTTTGGCTGATAAGTCTGGCCTTGCTGTCCTTAGTAATTG	NC_006091.4_chromosome_4	53565080	1	1.07E-28	0.862069	0.986667	0.026311	11.34862	4.73592	2.63874	1
100000769	TGCAGAGACGTGAGACATGACACTGGTTCTATTAAATAGGTCTCTGGGATTAAGTAGGGTTCCTTTGCT	TGCAGAGACGTGAGACATGACACTGGTTCTATTAAATAGGTCTCTGGGATTAAGTAGGGTTCCTTTGCT	NC_006102.4_chromosome_15	1707938	1	1.07E-28	0.988506	0.162791	0.27258	5.5625	3.82375	1.49753	1
100000771	TGCAGAGACTGTTCTTGAGATGTGTCATGACTCAGAGCTGGTACATTGATGAATAGTAACCAGGCATGA	TGCAGAGACTGTTCTTGAGATGTGTCATGACTCAGAGCTGGTACATTGATGAATAGTAACCAGGCATGA	NC_006095.4_chromosome_8	28399588	1	3.85E-28	0.885057	0.987013	0.025637	23.76364	9.39529	2.50302	1
100000772	TGCAGAGAGAAAGTATAATTTTGTCATAACTGTCTGCAAAATGCAGTTCTGTGGGCTGAGTATAGCATG	TGCAGAGAGAAAGTATAATTTTGTCATAACTGTCTGCAAAATGCAGTTCTGTGGGCTGAGTATAGCATG	NC_006127.4_chromosome_Z	69522902	1	1.07E-28	0.908046	0.987342	0.024996	11.22727	5.4517	2.27132	1
100000776	TGCAGAGAGAATATGATTTGAGGAGGAATCAAAGTTGTTCTGTGCAGCAGAATTGAGTAGTTGTTTCCT	TGCAGAGAGAATATGATTTGAGGAGGAATCAAAGTTGTTCTGTGCAGCAGAATTGAGTAGTTGTTTCCT	NC_006106.4_chromosome_19	253341	1	4.98E-27	0.965517	0.22619	0.350057	6.79167	4.29126	1.62739	1
100000777	TGCAGAGAGAATTCTTCTAACGAGTCTCTTTGGCTATGTATCTCGATTTGCACTTTTCCACAGCTCTCA	TGCAGAGAGAATTCTTCTAACGAGTCTCTTTGGCTATGTATCTCGATTTGCACTTTTCCACAGCTCTCA	NC_006090.4_chromosome_3	7567567	1	1.07E-28	0.931034	0.901235	0.178022	11.73267	7.72022	1.47613	1
100000778	TGCAGAGAGAGTCCTAATGCATATCTACAAATTGCAAAAGGGAAATTACAAATGCATTAAATGCCTCAT	TGCAGAGAGAGTCCTAATGCATATCTACAAATTGCAAAAGGGAAATTACAAATGCATTAAATGCCTCAT	NC_006094.4_chromosome_7	34825265	1	1.08E-23	0.977011	0.141176	0.242491	5.93333	4.02437	1.54761	1
100000782	TGCAGAGAGGCAAATTAATATTCTTACAAATGTTACCCTTTCTTAAAAACTCAGAAATGTTACCATCCA	TGCAGAGAGGCAAATTAATATTCTTACAAATGTTACCCTTTCTTAAAAACTCAGAAATGTTACCATCCA	NC_006107.4_chromosome_20	124550	1	1.07E-28	0.896552	0.987179	0.025312	11.98165	5.93386	2.29122	1
100000783	TGCAGAGAGGGTTTGTACACATGTCTTTTGATCTCAGTTAGAAGTGGGGGGAAGTTTTGAGTGAATTAC	TGCAGAGAGGGTTTGTACACATGTCTTTTGATCTCAGTTAGAAGTGGGGGGAAGTTTTGAGTGAATTAC	NC_006090.4_chromosome_3	52037755	1	1.07E-28	0.885057	0.987013	0.025637	13.00909	6.085	2.4641	1
100000784	TGCAGAGAGTGTGCTGGGAGGTCATTTCCTCTCACAGACATTGGCTGAAAACCTTCTGAGGCATGAGAT	TGCAGAGAGTGTGCTGGGAGGTCATTTCCTCTCACAGACATTGGCTGAAAACCTTCTGAGGCATG	NC_006088.4_chromosome_1	17980519	1	1.66E-26	0.885057	0.987013	0.025637	17.36364	6.60816	2.79218	1
100000790	TGCAGAGATGATAAGAAGAAGTGTTATTTATTAGTCTATTTATTTGGTTATAGCTGGTAAAGGAGAAAT	TGCAGAGATGATAAGAAGAAGTGTTATTTATTAGTCTATTTATTTGGTTATAGCTGGTAAAGGAGAAAT	NC_006088.4_chromosome_1	18355226	1	1.07E-28	0.850575	0.986486	0.026662	17.93636	6.30047	3.04682	1
100000791	TGCAGAGATGCCCAAAATATTGCACTGGCACCACTGAGGAGATGGTGCAGAGGTAGGAACAAGGAGACA	TGCAGAGATGCCCAAAATATTGCACTGGCACCACTGAGGAGATGGTGCAGAGGTAGGAACAAGGAGACA	NC_006088.4_chromosome_1	57177877	1	4.98E-27	0.896552	0.897436	0.184089	12.31683	6.13694	2.1651	1
100000793	TGCAGAGATGGACGTAGCGAGGCTTAAATGCCTGTAAATGCTATTTGCTACTTGCAGGCATTGCATGAG	TGCAGAGATGGACGTAGCGAGGCTTAAATGCCTGTAAATGCTATTTGCTACTTGCAGGCATTGCATGAG	NT_459928.1_chromosome_4 chr4random_Scaffold9199	3577	2	1.38E-27	0.942529	0.963415	0.070494	10.37963	4.76623	2.35079	1
100000795	TGCAGAGATTACTCTTCTTTTCCCCAATCCATATTGTTTCTGCTCACAGAAGCCCTTCCCTATTAGAAC	TGCAGAGATTACTCTTCTTTTCCCCAATCCATATTGTTTCTGCTCACAGAAGCCCTTCCCTATTAGAAC	NC_006088.4_chromosome_1	86935650	1	1.07E-28	0.896552	0.987179	0.025312	11.20909	4.98925	2.55191	1
100000798	TGCAGAGATTTTCTAGGGATCAAAGTCCTGAGCAATAAATTACAGTTGCTTATGCCTTTACAGCATGAG	TGCAGAGATTTTCTAGGGATCAAAGTCCTGAGCAATAAATTACAGTTGCTTATGCCTTTACAGCATGAG		0	0	999	0.885057	0.974026	0.050599	12.24771	6.48379	2.09003	1
100000800	TGCAGAGCAAAGAGTGGGAAAAATTTGATTAAATCTGCAATTTGGTGTGAGTATTGCAGGTAAATGGAA	TGCAGAGCAAAGAGTGGGAAAAATTTGATTAAATCTGCAATTTGGTGTGAGTATTGCAGGTAAATGGAA	NC_006106.4_chromosome_19	8949470	1	1.07E-28	1	0.022989	0.04492	13.5	2.5	6.45275	1
100000802	TGCAGAGCAACTCTGACACAGATACGATTTGATTGAAAAAAAATCCTTACAACATTGAGGCATGAGATC	TGCAGAGCAACTCTGACACAGATACGATTTGATTGAAAAAAAATCCTTACAACATTGAGGCATG	NC_006090.4_chromosome_3	58577157	1	9.77E-24	0.908046	0.708861	0.412754	10.41463	6.17025	1.74013	0.95
100000803	TGCAGAGCAACTCTGACACAGATACGATTTGATTGAAAAAAATCCTTACAACTTTGAGGCATGAGATCG	TGCAGAGCAACTCTGACACAGATACGATTTGATTGAAAAAAATCCTTACAACTTTGAGGCATG	NC_006090.4_chromosome_3	58577157	1	9.52E-24	0.965517	0.72619	0.397676	9.03846	6.68224	1.2668	0.952381
100000804	TGCAGAGCAACTGAAGGCAACCTGTTTACTGTGGGCAGCAGATAAAGACTGCCTGCCTGCTCCTGTTAA	TGCAGAGCAACTGAAGGCAACCTGTTTACTGTGGGCAGCAGATAAAGACTGCCTGCCTGCTCCTGTTAA	NC_006089.4_chromosome_2	79346929	1	1.07E-28	1	0.114943	0.203461	5.4	3.79122	1.60717	1
100000806	TGCAGAGCAAGCACAGCAACATTTTCTTGACTTCTGTAGATACAGTAAAAATCACCCTAAAACAGGTTG	TGCAGAGCAAGCACAGCAACATTTTCTTGACTTCTGTAGATACAGTAAAAATCACCCTAAAACAGGTTG	NC_006088.4_chromosome_1	186599236	1	1.07E-28	0.942529	0.987805	0.024093	12.92727	4.7553	2.95517	1
100000810	TGCAGAGCACAAAAAGACACCAAAGTAAATGGAATGCAGATGGCAGCATTTCACTAGTCCAGCTTAGAG	TGCAGAGCACAAAAAGACACCAAAGTAAATGGAATGCAGATGGCAGCATTTCACTAGTCCAGCTTAGAG	NC_006098.4_chromosome_11	19052237	1	1.07E-28	0.942529	0.987805	0.024093	13.04545	5.60582	2.66587	1
100000811	TGCAGAGCACACACTGATGTAAGTCTGTCTTGGACTGAACTGAGGTGAGGAAACCGATCCCAAAATGTT	TGCAGAGCACACACTGATGTAAGTCTGTCTTGGACTGAACTGAGGTGAGGAAACCGATCCCAAAATGTT	NC_006088.4_chromosome_1	195929292	1	1.07E-28	0.954023	0.168675	0.280447	8.69565	3.97202	2.19292	1
100000812	TGCAGAGCACACAGCTTTCATCACTGTCTATTTCTGATGTCCCTTACCTATATGGCTTTTTGACTTCCT	TGCAGAGCACACAGCTTTCATCACTGTCTATTTCTGATGTCCCTTACCTATATGGCTTTTTGACTTCCT	NC_006127.4_chromosome_Z	66231477	1	1.07E-28	0.908046	0.974684	0.049351	12.92661	6.33428	2.3142	1
100000814	TGCAGAGCACATGTTAACACCAATAACGTGAATAATACAGCCAACCACAACTGGGTTAAACTATGGAAT	TGCAGAGCACATGTTAACACCAATAACGTGAATAATACAGCCAACCACAACTGGGTTAAACTATGGAAT	NC_006091.4_chromosome_4	35790935	1	1.07E-28	0.908046	0.987342	0.024996	21.93636	8.33751	2.94222	1
100000815	TGCAGAGCACCAGGCGTCCTCTGCCTTGTAGGGTTGCTGCTCTCAAGAGACATCACAAATGCCACCTCT	TGCAGAGCACCAGGCGTCCTCTGCCTTGTAGGGTTGCTGCTCTCAAGAGACATCACAAATGCCACCTCT	NC_006107.4_chromosome_20	352778	1	1.07E-28	0.908046	0.987342	0.024996	15.24545	5.77799	2.89224	1
100000817	TGCAGAGCACCATTCTCCTCCAGGACGATTCTGGGCTGATAGAGTGTGGTCTGCCACCAGCATGAGATC	TGCAGAGCACCATTCTCCTCCAGGACGATTCTGGGCTGATAGAGTGTGGTCTGCCACCAGCATG	NC_006088.4_chromosome_1	118539408	1	7.55E-25	0.954023	0.46988	0.498186	7.03846	4.04285	1.63732	0.954545
100000818	TGCAGAGCACGTGGATTGGGCAGGAGCTGCTCGGTGCCTCTGGATGAGCATGGCAGCTTGGCATGAGAT	TGCAGAGCACGTGGATTGGGCAGGAGCTGCTCGGTGCCTCTGGATGAGCATGGCAGCTTGGCATG	NC_006114.4_chromosome_27	1769224	1	2.79E-24	0.954023	0.216867	0.339672	6.08	3.94887	1.55144	1
100000820	TGCAGAGCAGAAGAAAATAGAGCAATTCCATATGCTAGGAACCTTCTAATGGAAACAGTTAATTTACCA	TGCAGAGCAGAAGAAAATAGAGCAATTCCATATGCTAGGAACCTTCTAATGGAAACAGTTAATTTACCA	NC_006089.4_chromosome_2	128383275	1	1.07E-28	0.908046	0.936709	0.118571	15.00943	7.94734	2.03823	1
100000821	TGCAGAGCAGACCTCCGCATCTCCTGCCTTGGAGTTCTGCTGTTCCCCTGATGGCAGAAGAGCTGCTCT	TGCAGAGCAGACCTCCGCATCTCCTGCCTTGGAGTTCTGCTGTTCCCCTGATGGCAGAAGAGCTGCTCT	NC_006127.4_chromosome_Z	23154625	1	6.44E-26	0.954023	0.710843	0.41109	11.28571	5.50291	2.22273	0.95
100000823	TGCAGAGCAGAGCTCACAGGGAGGTTCACTTCATTAAAGGCAGAATGAAAAGTGCCTGAGATTGGAGAA	TGCAGAGCAGAGCTCACAGGGAGGTTCACTTCATTAAAGGCAGAATGAAAAGTGCCTGAGATTGGAGAA	NC_006110.4_chromosome_23	4156720	1	1.07E-28	0.885057	0.987013	0.025637	11.19266	5.68835	2.14866	1
100000824	TGCAGAGCAGAGGATTCAGTCTCAGGATGTTGCTTCCAACCACAATTTCCATAACTCTAATGTTACAAG	TGCAGAGCAGAGGATTCAGTCTCAGGATGTTGCTTCCAACCACAATTTCCATAACTCTAATGTTACAAG	NC_006088.4_chromosome_1	109609790	1	1.07E-28	0.896552	0.987179	0.025312	15.18182	7.24905	2.33284	1
100000826	TGCAGAGCAGCCGTGGGAATGGGTATTTCCTATATGTGCGACTTGACCCACTCAGCCCCTGCTCAGCTC	TGCAGAGCAGCCGTGGGAATGGGTATTTCCTATATGTGCGACTTGACCCACTCAGCCCCTGCTCAGCTC	NC_006113.4_chromosome_26	5152988	1	1.07E-28	0.896552	0.987179	0.025312	15.23636	6.70539	2.46644	1
100000828	TGCAGAGCAGGAAAGCACAACTGATGGCAGGAATAAGCCCTTAATATTTCAGTCTTGGCAGCCCCCAGT	TGCAGAGCAGGAAAGCACAACTGATGGCAGGAATAAGCCCTTAATATTTCAGTCTTGGCAGCCCCCAGT	NC_006100.4_chromosome_13	15400095	1	6.44E-26	0.942529	0.890244	0.195419	6.44444	3.99298	1.70775	1
100000829	TGCAGAGCAGGGCCTGAACCAACATTACCTGTGCTGCTGCGGGTGCTGCATGCTTTCCCCAGCCTCCTG	TGCAGAGCAGGGCCTGAACCAACATTACCTGTGCTGCTGCGGGTGCTGCATGCTTTCCCCAGCCTCCTG	NT_460429.1_chromosome_5 chr5random_Scaffold2155	15383	9	1.07E-28	0.931034	0.987654	0.024387	18.30909	10.11097	1.8256	1
100000831	TGCAGAGCAGTACTGCTGAATAGCCAGCAGCACAGCATGGATGATGGGGCGCTCTGGATACCTTTTCTG	TGCAGAGCAGTACTGCTGAATAGCCAGCAGCACAGCATGGATGATGGGGCGCTCTGGATACCTTTTCTG	NC_006088.4_chromosome_1	112800811	1	1.07E-28	0.908046	0.987342	0.024996	11.3	5.52605	2.29463	1
100000832	TGCAGAGCAGTCACAACAGCTTTCCATTTGATTTAGGAAACCTTTGATCTGATAAGGAAGCATGAGATC	TGCAGAGCAGTCACAACAGCTTTCCATTTGATTTAGGAAACCTTTGATCTGATAAGGAAGCATG	NC_006088.4_chromosome_1	6829325	1	5.84E-26	0.91954	0.9875	0.024687	28.17273	13.41631	2.43376	1
100000837	TGCAGAGCATGCTTACAAGCAGCTTGGCTCAACTCTTAATTCTCAGCAACTGAAAAACTTTTCTCATGT	TGCAGAGCATGCTTACAAGCAGCTTGGCTCAACTCTTAATTCTCAGCAACTGAAAAACTTTTCTCATGT	NC_006091.4_chromosome_4	52899563	1	1.07E-28	0.91954	0.9875	0.024687	14.72727	4.97979	2.88607	1
100000839	TGCAGAGCATGGCTTGTAGTACTGTTCTTCATTCTTAGCATCATCTCTTGCTTTTGTGAAAACTACCTC	TGCAGAGCATGGCTTGTAGTACTGTTCTTCATTCTTAGCATCATCTCTTGCTTTTGTGAAAACTACCTC	NC_006089.4_chromosome_2	56674688	1	1.07E-28	0.896552	0.820513	0.294543	12.40217	6.62023	1.97537	1
100000840	TGCAGAGCATGGTCAATATGGCCATTCCCTGAAAGAGAGGGTGCAGGTCAAAAGGCTGTTTTGACAAAG	TGCAGAGCATGGTCAATATGGCCATTCCCTGAAAGAGAGGGTGCAGGTCAAAAGGCTGTTTTGACAAAG	NC_006088.4_chromosome_1	181421883	1	1.07E-28	0.862069	0.973333	0.051911	12.84404	5.89693	2.32139	1
100000841	TGCAGAGCATTACCCACAAATGCAGTCCACTGTGCATGAAAACAGGTAACCCAGAAAGCATGAGATCGG	TGCAGAGCATTACCCACAAATGCAGTCCACTGTGCATGAAAACAGGTAACCCAGAAAGCATG	NC_006091.4_chromosome_4	6839386	1	7.16E-25	0.942529	0.97561	0.047591	16.84404	6.99695	2.72302	1
100000842	TGCAGAGCATTTTAGCATACAAACCCACACACAGGTTGGCTCTCCTCAAGACTAATTGCACTACTGCTC	TGCAGAGCATTTTAGCATACAAACCCACACACAGGTTGGCTCTCCTCAAGACTAATTGCACTACTGCTC	NC_006089.4_chromosome_2	52956687	1	1.07E-28	0.942529	0.987805	0.024093	14.31818	5.89905	2.72687	1
100000843	TGCAGAGCATTTTTCTGTACGGTTTCTTATTGTCATATATTGCTAATCCTTCACTGAAAATGCAAACCA	TGCAGAGCATTTTTCTGTACGGTTTCTTATTGTCATATATTGCTAATCCTTCACTGAAAATGCAAACCA	NC_006096.4_chromosome_9	16341360	1	4.98E-27	0.862069	0.746667	0.378311	23.93103	12.14169	2.20141	1
100000849	TGCAGAGCCTGTCCCTTTAGCTCACCTCTGGCTATGAAAAATCTAGTCCTTCTGCCTTTCCAGAGAGCA	TGCAGAGCCTGTCCCTTTAGCTCACCTCTGGCTATGAAAAATCTAGTCCTTCTGCCTTTCCAGAGAGCA	NT_457600.1_chromosome_1 chr1random_Scaffold22378	1067	2	1.07E-28	0.908046	0.987342	0.024996	10.33636	4.59501	2.35517	1
100000851	TGCAGAGCGCGTATTAAAAGTGGAGTGGTTCCTCCCTGGCAGCAGATTTTGCTGTAATGTTTCTGTTAC	TGCAGAGCGCGTATTAAAAGTGGAGTGGTTCCTCCCTGGCAGCAGATTTTGCTGTAATGTTTCTGTTAC	NC_006099.4_chromosome_12	13666894	1	4.98E-27	0.91954	0.7875	0.334688	8.22222	4.47903	1.98158	1
100000853	TGCAGAGCGTGAGCCTGGAGCCCACAGGCACCAGCACAGCCTTTGCAGCAGGGCTCTTGGTTGATTGCC	TGCAGAGCGTGAGCCTGGAGCCCACAGGCACCAGCACAGCCTTTGCAGCAGGGCTCTTGGTTGATTGCC	NC_006095.4_chromosome_8	16289243	1	1.07E-28	0.908046	0.974684	0.049351	12.65138	5.35934	2.53149	1
100000855	TGCAGAGCTACAGGTAGGTGGCAGGGGCAAAACTTGGGTTGGTGGCACCAACTGGCTAATTGTGAAAGC	TGCAGAGCTACAGGTAGGTGGCAGGGGCAAAACTTGGGTTGGTGGCACCAACTGGCTAATTGTGAAAGC	NC_006094.4_chromosome_7	17135959	1	4.98E-27	0.977011	0.176471	0.290657	5.22222	2.32273	2.30058	1
100000858	TGCAGAGCTCAGGCCTGGACACAGTACTCCAGATGTGACCTCACCAGGGCAGAGTAGAGGGGCAGGACC	TGCAGAGCTCAGGCCTGGACACAGTACTCCAGATGTGACCTCACCAGGGCAGAGTAGAGGGGCAGGACC	NC_006127.4_chromosome_Z	26817977	3	1.07E-28	0.908046	0.987342	0.024996	13.13636	6.88672	2.05491	1
100000862	TGCAGAGCTCGTGGGTGCCTCATCTCAGCTCTGCTCCGGAGGTCCCTCAGCACCAAGGGAAACTGTGGC	TGCAGAGCTCGTGGGTGCCTCATCTCAGCTCTGCTCCGGAGGTCCCTCAGCACCAAGGGAAACTGTGGC	NC_006095.4_chromosome_8	4932082	1	1.07E-28	0.91954	0.7125	0.409687	5.96429	3.72395	1.72243	1
100000865	TGCAGAGCTGAACAAGAAACATCTCTTGTCCTGAGTCATTAAGGTTACACTTAAGGAAAACTCCTATAG	TGCAGAGCTGAACAAGAAACATCTCTTGTCCTGAGTCATTAAGGTTACACTTAAGGAAAACTCCTATAG	NC_006091.4_chromosome_4	9407350	1	3.87E-23	0.988506	0.244186	0.369118	12.11111	6.8871	1.8777	1
100000869	TGCAGAGCTGCGCTGGCAGCCAGCCTGTTTGAAAAGATCACGGTTTCAAAACAATGTCAGTCCTGACCA	TGCAGAGCTGCGCTGGCAGCCAGCCTGTTTGAAAAGATCACGGTTTCAAAACAATGTCAGTCCTGACCA	NC_006092.4_chromosome_5	39056631	1	4.98E-27	0.873563	0.986842	0.02597	13.36697	6.73708	2.20564	1
100000872	TGCAGAGCTGGGTGGGCATTTCGATGAGATGCGAGCTGAATGGGGAAGGGCCAGTATAAGGCAGTGACA	TGCAGAGCTGGGTGGGCATTTCGATGAGATGCGAGCTGAATGGGGAAGGGCCAGTATAAGGCAGTGACA	NC_006090.4_chromosome_3	47877150	1	1.38E-27	0.862069	0.8	0.32	17.77419	9.27261	2.12177	1
100000873	TGCAGAGCTGTATAACACCTTGATTATAAACGTACCTTGAGTGTCTGCTTCCTTCTGTGCTAATGGGTG	TGCAGAGCTGTATAACACCTTGATTATAAACGTACCTTGAGTGTCTGCTTCCTTCTGTGCTAATGGGTG	NC_006101.4_chromosome_14	2323866	1	4.98E-27	0.931034	0.62963	0.466392	7.08451	4.55559	1.60505	1
100000875	TGCAGAGCTGTCTGTGGTTTCATTTCCCTAATACACTTTCAATAACTACTTCCAATACAATCTAAGCAT	TGCAGAGCTGTCTGTGGTTTCATTTCCCTAATACACTTTCAATAACTACTTCCAATACAATCTAAGCAT	NC_006090.4_chromosome_3	35975803	1	3.85E-28	0.988506	0.081395	0.14954	7.11111	3.28107	2.28017	1
100000876	TGCAGAGCTGTTATTAAATCACTCATGACTCATTCTTCTCTTGCTTGCATGAGTGAAATACGCCTGCTA	TGCAGAGCTGTTATTAAATCACTCATGACTCATTCTTCTCTTGCTTGCATGAGTGAAATACGCCTGCTA	NC_006090.4_chromosome_3	53099739	1	1.07E-28	0.873563	0.986842	0.02597	13.16364	5.30442	2.82112	1
100000879	TGCAGAGCTGTTTTAGGGTTTTGTAGCTGTGAAAAATAGCCGTGGTTCTGTTTTTTAAAAAGCATTCTC	TGCAGAGCTGTTTTAGGGTTTTGTAGCTGTGAAAAATAGCCGTGGTTCTGTTTTTTAAAAAGCATTCTC	NC_006089.4_chromosome_2	62005036	1	4.98E-27	0.965517	0.333333	0.444444	11.41026	6.80014	1.77969	1
100000883	TGCAGAGGAAAATGGTCACTTTTAAATTGTGTGGAAGAACTGTGAAAAGCTAGCCCGTGGCAAACTAGC	TGCAGAGGAAAATGGTCACTTTTAAATTGTGTGGAAGAACTGTGAAAAGCTAGCCCGTGGCAAACTAGC	NC_006091.4_chromosome_4	62390994	1	4.98E-27	0.977011	0.164706	0.275156	7.63158	3.65931	2.28458	1
100000885	TGCAGAGGAAATGCTGTCCCAGTTCCAAAATGCTACCACAGACGTCCATGACATTTCCTCGTATTGCTG	TGCAGAGGAAATGCTGTCCCAGTTCCAAAATGCTACCACAGACGTCCATGACATTTCCTCGTATTGCTG	NC_006102.4_chromosome_15	8563396	1	1.07E-28	0.931034	0.987654	0.024387	19.73636	7.07194	3.11393	1
100000888	TGCAGAGGAATACTGTCATGTTGTCATGGCCCTTTCTCACAGTGCATCATTTGCTATTGTTTTTCTGCT	TGCAGAGGAATACTGTCATGTTGTCATGGCCCTTTCTCACAGTGCATCATTTGCTATTGTTTTTCTGCT	NC_006092.4_chromosome_5	43852274	1	1.07E-28	0.91954	0.9875	0.024687	13.41818	5.90744	2.53867	1
100000890	TGCAGAGGAATTCCCAACAATCAGGAACATTTCTCAGCACCTGTCTTGCTTTGCTGAGCAGGGACCTGC	TGCAGAGGAATTCCCAACAATCAGGAACATTTCTCAGCACCTGTCTTGCTTTGCTGAGCAGGGACCTGC	NC_006089.4_chromosome_2	42725848	1	1.07E-28	0.965517	0.547619	0.495465	9.53226	4.91777	2.02657	1
100000891	TGCAGAGGACAGAATGGAATGAGACAAGATGGGATGGGTGGCACTGCTCATCCTGTGTGGCGCACAGCG	TGCAGAGGACAGAATGGAATGAGACAAGATGGGATGGGTGGCACTGCTCATCCTGTGTGGCGCACAGCG		0	0	999	0.942529	0.292683	0.414039	6.58824	3.26404	2.00748	1
100000892	TGCAGAGGACAGACAGGCATCAGTCATCACCACCCTCAAAACCCCCAGTCGGCTCAGGGTAGCATGAGA	TGCAGAGGACAGACAGGCATCAGTCATCACCACCCTCAAAACCCCCAGTCGGCTCAGGGTAGCATGAGA	NC_006090.4_chromosome_3	30991049	1	4.98E-27	0.862069	0.973333	0.051911	10.02752	5.79379	1.89591	1
100000893	TGCAGAGGACAGACTTCACCTTGGTTTTGTCCAGATTCCAGAGAGAATTGAAAATCTTGTGGAGGTCAT	TGCAGAGGACAGACTTCACCTTGGTTTTGTCCAGATTCCAGAGAGAATTGAAAATCTTGTGGAGGTCAT	NC_006102.4_chromosome_15	7202256	1	1.07E-28	0.977011	0.317647	0.433495	6.65714	4.1123	1.753	1
100000895	TGCAGAGGACCTATAAGCAGAAAATCCTGCATAGGAAATATGCCTGAGATTGCACTTGTGACGTACACA	TGCAGAGGACCTATAAGCAGAAAATCCTGCATAGGAAATATGCCTGAGATTGCACTTGTGACGTACACA	NC_006089.4_chromosome_2	109350529	1	1.07E-28	0.885057	0.987013	0.025637	10.69091	5.58528	2.0902	1
100000897	TGCAGAGGAGAAAAGCCATACAAGCTATTCCTTCCTGGTCACCCACTTGAACATGGAAAGACAGCATGA	TGCAGAGGAGAAAAGCCATACAAGCTATTCCTTCCTGGTCACCCACTTGAACATGGAAAGACAGCATGA	NC_006098.4_chromosome_11	1795090	1	3.85E-28	0.908046	0.987342	0.024996	22.03636	8.70729	2.93296	1
100000898	TGCAGAGGAGAATGCCTCATCACTTCTGGTTCTGTGATTTCATGTATATCTTTATAAGCTTTTGAATAC	TGCAGAGGAGAATGCCTCATCACTTCTGGTTCTGTGATTTCATGTATATCTTTATAAGCTTTTGAATAC	NC_006089.4_chromosome_2	116367706	1	1.07E-28	0.862069	0.866667	0.231111	11.66667	6.64542	1.88056	1
100000900	TGCAGAGGAGACATGCCCAAGTGGCAAGAGCAAATAAACCACTCAGCCAAGACTGCTTCCTTCTTCATA	TGCAGAGGAGACATGCCCAAGTGGCAAGAGCAAATAAACCACTCAGCCAAGACTGCTTCCTTCTTCATA	NC_006107.4_chromosome_20	955340	1	1.07E-28	0.862069	0.946667	0.100978	14.47573	6.15471	2.62182	1
100000901	TGCAGAGGAGACTCCTAGAGCCACATTGAAGGCCCTGGGACCAGGCCTGGTTTTGATGCCTTTGCAGAG	TGCAGAGGAGACTCCTAGAGCCACATTGAAGGCCCTGGGACCAGGCCTGGTTTTGATGCCTTTGCAGAG	NC_006096.4_chromosome_9	2881891	1	1.07E-28	0.862069	0.986667	0.026311	10.94545	5.10051	2.11719	1
100000902	TGCAGAGGAGATCACGTCTGTCTGCACCCATCTGCATAGACGTGCCTTCTGCACATGACTTTGGTTCTT	TGCAGAGGAGATCACGTCTGTCTGCACCCATCTGCATAGACGTGCCTTCTGCACATGACTTTGGTTCTT	NC_006088.4_chromosome_1	45015361	1	1.07E-28	0.896552	0.987179	0.025312	11.61818	4.34005	2.82779	1
100000905	TGCAGAGGAGCAAAGGAGGGCAACCTCGTGAAAGCTCATGGAAATCCCCTTCCACATTCCCAGCAGTGG	TGCAGAGGAGCAAAGGAGGGCAACCTCGTGAAAGCTCATGGAAATCCCCTTCCACATTCCCAGCAGTGG	NC_006089.4_chromosome_2	146424382	1	1.07E-28	0.885057	0.974026	0.050599	13.18349	6.71868	2.1573	1
100000908	TGCAGAGGAGGAAGCATGTAATGTTAGTGTGTGCTCTGTGCTTTTAAGAAAGAAAGCGCGCAAGCACTC	TGCAGAGGAGGAAGCATGTAATGTTAGTGTGTGCTCTGTGCTTTTAAGAAAGAAAGCGCGCAAGCACTC	NC_006088.4_chromosome_1	96918968	1	4.98E-27	0.896552	0.974359	0.049967	15.7156	7.02955	2.48458	1
100000913	TGCAGAGGATTTCCTCCCACCAGGTTTGGACATGTATGGAGCAGACCTCTCCAACCTAAGCATGAGATC	TGCAGAGGATTTCCTCCCACCAGGTTTGGACATGTATGGAGCAGACCTCTCCAACCTAAGCATG	NC_006097.4_chromosome_10	838852	1	5.84E-26	0.908046	0.987342	0.024996	13.4	5.27464	2.70319	1
100000923	TGCAGAGGGGACACATTTCATTTCTCAAACTAAAGAGGGAAGAAAATTCACTCATTCCAAAGCAGATAT	TGCAGAGGGGACACATTTCATTTCTCAAACTAAAGAGGGAAGAAAATTCACTCATTCCAAAGCAGATAT	NC_006091.4_chromosome_4	63184777	1	1.07E-28	0.988506	0.127907	0.223094	14.5	5.51297	2.65307	1
100000927	TGCAGAGGGTAATTCTGACCTTCTTCCACATACAGGAAAGGGGTGCATAAAGGATATTGCATTTCTTCC	TGCAGAGGGTAATTCTGACCTTCTTCCACATACAGGAAAGGGGTGCATAAAGGATATTGCATTTCTTCC	NC_006127.4_chromosome_Z	57911658	1	1.07E-28	0.931034	0.790123	0.331657	5.51724	3.16904	1.82768	1
100000928	TGCAGAGGGTCTGCATTTGTAGCAACTGTAGAGGGAGGCAAGACTGAGGGGAAGAACTATGCATGAGAT	TGCAGAGGGTCTGCATTTGTAGCAACTGTAGAGGGAGGCAAGACTGAGGGGAAGAACTATGCATG	NC_006088.4_chromosome_1	121749072	1	7.74E-25	0.977011	0.117647	0.207612	6.26667	2.86279	2.43637	1
100000934	TGCAGAGGTGAAACAAGGGATTTTTCCAGTTCTGCATATCCTTCATTACAGCTTGTTAATGCCAATGCT	TGCAGAGGTGAAACAAGGGATTTTTCCAGTTCTGCATATCCTTCATTACAGCTTGTTAATGCCAATGCT		0	0	999	0.954023	0.421687	0.487734	5.375	3.05931	1.9339	0.954545
100000937	TGCAGAGGTGGCTGCATTTCCAGGCATGGAGGGCTGCTCTCTGCCAAAAGCGTATGTGCATGAGATCGG	TGCAGAGGTGGCTGCATTTCCAGGCATGGAGGGCTGCTCTCTGCCAAAAGCGTATGTGCATG	NC_006104.4_chromosome_17	3736527	1	7.16E-25	0.908046	0.987342	0.024996	10.0367	4.6332	2.3019	1
100000942	TGCAGAGGTTATTGTTAAAACAACTTTGCTGATCTAGGGGTGGGTAAAAGATCTAACCCACATTCCTAA	TGCAGAGGTTATTGTTAAAACAACTTTGCTGATCTAGGGGTGGGTAAAAGATCTAACCCACATTCCTAA	NC_006126.4_chromosome_W	798553	7	1.07E-28	0.896552	0.923077	0.142012	8.59223	4.44478	2.04021	1
100000947	TGCAGAGTAAGATAAGAACACATCCCCCTCCCACCCCCAAGTTGCTACACCCTAGGAACAGCAAGTGCT	TGCAGAGTAAGATAAGAACACATCCCCCTCCCACCCCCAAGTTGCTACACCCTAGGAACAGCAAGTGCT	NC_006092.4_chromosome_5	6474166	1	1.07E-28	0.908046	0.987342	0.024996	15.70909	5.94879	2.76662	1
100000949	TGCAGAGTAAGTAATAGCGGAGCAGACTCTAGCCTTTAAAACAGCAGTGGTGTCCCTACTCACAGCATG	TGCAGAGTAAGTAATAGCGGAGCAGACTCTAGCCTTTAAAACAGCAGTGGTGTCCCTACTCACAGCATG	NC_006127.4_chromosome_Z	5761193	1	1.07E-28	0.873563	0.973684	0.051247	10.99083	5.03473	2.29338	1
100000952	TGCAGAGTAATTGGGGACTCTTAAATCCTGTGGATAGTTCAGCTGTTGTACATATGGACCAGCTACACT	TGCAGAGTAATTGGGGACTCTTAAATCCTGTGGATAGTTCAGCTGTTGTACATATGGACCAGCTACACT	NC_006127.4_chromosome_Z	2710848	1	1.07E-28	0.908046	0.886076	0.201891	17.69	6.98383	2.79834	1
100000953	TGCAGAGTACAAGATGATTTGGCTGCACTGCCATAACCTCTTTATCTATTCAAAGACAAATAGGAAGTC	TGCAGAGTACAAGATGATTTGGCTGCACTGCCATAACCTCTTTATCTATTCAAAGACAAATAGGAAGTC	NC_006091.4_chromosome_4	47908149	1	1.07E-28	0.873563	0.986842	0.02597	11.83636	5.48805	2.35295	1
100000954	TGCAGAGTACTCAGGTAAGTCTTGCTGGCTGAGCAATACAAGTAAGAAAATCTAACTGCAACCTCAAGA	TGCAGAGTACTCAGGTAAGTCTTGCTGGCTGAGCAATACAAGTAAGAAAATCTAACTGCAACCTCAAGA	NC_006127.4_chromosome_Z	53534568	1	1.07E-28	0.977011	0.458824	0.496609	5.83636	3.70633	1.75816	1
100000955	TGCAGAGTAGAAGGGCAGGATCACCTCCCCCACCCTGCTGGCCACGCTTCTTTTGATGCAGCCCAGGAT	TGCAGAGTAGAAGGGCAGGATCACCTCCCCCACCCTGCTGGCCACGCTTCTTTTGATGCAGCCCAGGAT	NC_006093.4_chromosome_6	15804718	34	1.08E-23	0.896552	0.641026	0.460224	6.54667	3.85156	1.72864	1
100000956	TGCAGAGTAGAGAATGAGAATCTGCTTGGAGCAGAATGGGGAAGGCAGTGCCAGACAGAAAATGCATGA	TGCAGAGTAGAGAATGAGAATCTGCTTGGAGCAGAATGGGGAAGGCAGTGCCAGACAGAAAATGCATGA	NC_006090.4_chromosome_3	45343095	1	3.85E-28	0.988506	0.255814	0.380746	12.93103	8.5053	1.64906	1
100000959	TGCAGAGTAGGTCAGGAAAAAACAATACCTGTCTGGTATGCTGAGAGAATCTCTCCAAGTGCTCCCACT	TGCAGAGTAGGTCAGGAAAAAACAATACCTGTCTGGTATGCTGAGAGAATCTCTCCAAGTGCTCCCACT	NC_006089.4_chromosome_2	112980119	1	1.07E-28	0.896552	0.987179	0.025312	23.43636	8.88873	2.9871	1
100000962	TGCAGAGTATCCAACAAGAGAGCGGAGAGCCTCTTATGTCAGGCAGTTTGGCAAAGCCCGGGCTAAATT	TGCAGAGTATCCAACAAGAGAGCGGAGAGCCTCTTATGTCAGGCAGTTTGGCAAAGCCCGGGCTAAATT	NC_006094.4_chromosome_7	2239919	1	1.07E-28	0.988506	0.360465	0.46106	5.76316	3.96985	1.4435	0.95
100000964	TGCAGAGTATGACTTTGGACCTATTGTGGAAAACACCAAACACCAGGAGAGTACAGCCACAGAGTGAAT	TGCAGAGTATGACTTTGGACCTATTGTGGAAAACACCAAACACCAGGAGAGTACAGCCACAGAGTGAAT	NC_006092.4_chromosome_5	49463910	1	1.07E-28	0.908046	0.987342	0.024996	14.46364	6.81399	2.29981	1
100000968	TGCAGAGTCTGATTTATACTCTGACATCTCCCACACTGAGCTTATTATAATTGTCTATAAACTGCCCTT	TGCAGAGTCTGATTTATACTCTGACATCTCCCACACTGAGCTTATTATAATTGTCTATAAACTGCCCTT	NC_006091.4_chromosome_4	5521221	1	1.07E-28	0.908046	0.987342	0.024996	10.64545	4.53789	2.50706	1
100000969	TGCAGAGTCTTGACATCCCACATACCTGGTTTGCTGGTTACGCAACTGCTGGAAACAATTCTTTACAAG	TGCAGAGTCTTGACATCCCACATACCTGGTTTGCTGGTTACGCAACTGCTGGAAACAATTCTTTACAAG	NC_006089.4_chromosome_2	130296797	1	1.07E-28	0.908046	0.683544	0.432623	9.37179	5.28449	1.777	1
100000970	TGCAGAGTGAAATGGAAGATGAAATTCAGCACTGGTAAATGCTAAGTAATGTGCATGGGGGAAGCAATC	TGCAGAGTGAAATGGAAGATGAAATTCAGCACTGGTAAATGCTAAGTAATGTGCATGGGGGAAGCAATC	NC_006088.4_chromosome_1	176258383	1	1.07E-28	0.873563	0.986842	0.02597	10.04545	4.60511	2.25533	1
100000978	TGCAGAGTGTCTCCACTTCTCATCCACACAACCTCTTGTGGTGCTGTGACTTTATTAAGATGCCAATGA	TGCAGAGTGTCTCCACTTCTCATCCACACAACCTCTTGTGGTGCTGTGACTTTATTAAGATGCCAATGA	NC_006092.4_chromosome_5	2545381	1	1.07E-28	0.908046	0.987342	0.024996	10.4	5.41916	2.05735	1
100000981	TGCAGAGTTAATTTCCACTGTGAAGAAGCTATAGCTTTAAAAAAAAATACATTAATTGTTTTCAGAATT	TGCAGAGTTAATTTCCACTGTGAAGAAGCTATAGCTTTAAAAAAAAATACATTAATTGTTTTCAGAATT	NC_006092.4_chromosome_5	42921346	1	1.07E-28	1	0.264368	0.388955	9.13793	3.72988	2.9735	1
100000984	TGCAGAGTTCACATCCAAACCCCAAATTCTCAGAGCAGTCCCCATTCAGTATGACATATGGGCATGAGA	TGCAGAGTTCACATCCAAACCCCAAATTCTCAGAGCAGTCCCCATTCAGTATGACATATGGGCATGAGA	NC_006093.4_chromosome_6	22804188	1	4.98E-27	0.954023	0.277108	0.400639	5.61765	3.47271	1.6543	0.954545
100000985	TGCAGAGTTCACTAAGAAGAGTGAGCACAGTTTCCTGTGTTATACTGCATGTACGATAGAGAACTGTAG	TGCAGAGTTCACTAAGAAGAGTGAGCACAGTTTCCTGTGTTATACTGCATGTACGATAGAGAACTGTAG	NC_006106.4_chromosome_19	9237663	1	1.07E-28	0.885057	0.987013	0.025637	20.47273	7.86443	2.93791	1
100000988	TGCAGAGTTGACTTTCTAACAGGAATATCTATAAATTTCTCTGTCATACTAATTCTTTATGGAAGATGA	TGCAGAGTTGACTTTCTAACAGGAATATCTATAAATTTCTCTGTCATACTAATTCTTTATGGAAGATGA	NC_006089.4_chromosome_2	72558931	1	1.07E-28	0.931034	0.395062	0.477976	10.25532	6.66674	1.65381	1
100000989	TGCAGAGTTGGATTTTGAAACGTGAGGTGATTATTTTTCATGCTGAAAATAATCAAGATTACAGCATGA	TGCAGAGTTGGATTTTGAAACGTGAGGTGATTATTTTTCATGCTGAAAATAATCAAGATTACAGCATGA	NC_006090.4_chromosome_3	42321727	1	3.85E-28	0.862069	0.986667	0.026311	25.06364	11.91201	2.1591	1
100000990	TGCAGAGTTGTGAGAACTAGGAGATGACAAGACAGCGTGGTTTTCCTGCACAGCAATTTCTGCAAGACT	TGCAGAGTTGTGAGAACTAGGAGATGACAAGACAGCGTGGTTTTCCTGCACAGCAATTTCTGCAAGACT	NC_006090.4_chromosome_3	17139008	1	2.99E-24	0.91954	0.675	0.43875	17.8	9.58958	2.08876	1
100000991	TGCAGAGTTTAAAGTGCTAGAGGCTCTCAAACTGTTATCCAGTAATGACCAGCCTCAGATTTGATCTAA	TGCAGAGTTTAAAGTGCTAGAGGCTCTCAAACTGTTATCCAGTAATGACCAGCCTCAGATTTGATCTAA	NC_006089.4_chromosome_2	47117931	1	1.07E-28	0.873563	0.973684	0.051247	21.88991	8.79777	2.63594	1
100000995	TGCAGAGTTTGTAATAGCAGGAATAACAAACTGTACTGTAGCAGTTCTGAAATGGAACTTGTTTTACTT	TGCAGAGTTTGTAATAGCAGGAATAACAAACTGTACTGTAGCAGTTCTGAAATGGAACTTGTTTTACTT	NC_006089.4_chromosome_2	134675620	1	1.07E-28	0.965517	0.880952	0.209751	9.29592	5.46456	1.63375	1
100000999	TGCAGATAAAATTGAAAAGCCTTTTCCACTGAGCTGTACCTAGTTTAAAATCCATTAGCTAATACTGCA	TGCAGATAAAATTGAAAAGCCTTTTCCACTGAGCTGTACCTAGTTTAAAATCCATTAGCTAATACTGCA	NC_006096.4_chromosome_9	21129806	1	1.07E-28	1	0.068966	0.128419	12	4.34613	3.18669	1
100001000	TGCAGATAAAATTGCTGTGTCAGATTTCATGGCAGAGAGAGCTGTTGCCCTTGTTCAGAAAATTGCATG	TGCAGATAAAATTGCTGTGTCAGATTTCATGGCAGAGAGAGCTGTTGCCCTTGTTCAGAAAATTGCATG	NC_006089.4_chromosome_2	16548998	1	1.07E-28	0.908046	0.987342	0.024996	49.23636	15.36106	3.27146	1
100001001	TGCAGATAAACTGAATCGGTATCTTGAAATGTATCATTCCTTACTTCCAGGCATTATTAGCATTAGAGG	TGCAGATAAACTGAATCGGTATCTTGAAATGTATCATTCCTTACTTCCAGGCATTATTAGCATTAGAGG	NC_006097.4_chromosome_10	16214173	1	1.07E-28	0.896552	0.987179	0.025312	12.12727	5.03101	2.70615	1
100001002	TGCAGATAAAGGACAAGATCAAAGCCTAGCCCTCAAGCATCTGCTTTTAGAATCATTATCTTTTGTTCA	TGCAGATAAAGGACAAGATCAAAGCCTAGCCCTCAAGCATCTGCTTTTAGAATCATTATCTTTTGTTCA	NT_462467.1_chromosome_15 chr15random_Scaffold1295	8442	2	1.07E-28	0.91954	0.9875	0.024687	12.43636	5.1142	2.5588	1
100001003	TGCAGATAAATGAGGGCATGATTTAATCAGACTGAAGGACTCAGATCAGTACTGTGATGCAAGTCAAAG	TGCAGATAAATGAGGGCATGATTTAATCAGACTGAAGGACTCAGATCAGTACTGTGATGCAAGTCAAAG	NC_006090.4_chromosome_3	66968556	1	1.07E-28	0.988506	0.476744	0.498918	17.55102	7.43149	2.38494	1
100001005	TGCAGATAAATTATGGCACTTATTTAAGAGTTTGAATATGCAATTAAGCATCTAATTTTAAACTTGCAT	TGCAGATAAATTATGGCACTTATTTAAGAGTTTGAATATGCAATTAAGCATCTAATTTTAAACTTGCAT	NC_006089.4_chromosome_2	40526190	1	1.07E-28	0.896552	0.987179	0.025312	18.69091	6.48319	2.82197	1
100001006	TGCAGATAAATTTCAGAGTTTCTATAGGTATACATATAACTTTAGTAATAAGCAAATTATGACATACTG	TGCAGATAAATTTCAGAGTTTCTATAGGTATACATATAACTTTAGTAATAAGCAAATTATGACATACTG	NC_006098.4_chromosome_11	9848707	1	1.07E-28	0.873563	0.986842	0.02597	10.34545	4.62097	2.3501	1
100001007	TGCAGATAACAAGGCTCTGTTTGTGATTCTGACTCCCTGACTCCTAAAGCAACAGCTAAAGTCAGCAGA	TGCAGATAACAAGGCTCTGTTTGTGATTCTGACTCCCTGACTCCTAAAGCAACAGCTAAAGTCAGCAGA	NC_006127.4_chromosome_Z	81967927	1	1.07E-28	0.965517	0.440476	0.492914	8.78431	4.15066	2.13661	1
100001008	TGCAGATAACAATTTATTATTGGTGTTTAATGTATTTATGGGAAGTGTTTTAAGTGCACTGATTTCAGT	TGCAGATAACAATTTATTATTGGTGTTTAATGTATTTATGGGAAGTGTTTTAAGTGCACTGATTTCAGT	NC_006091.4_chromosome_4	30941312	1	4.98E-27	0.977011	0.235294	0.359862	11.3	4.96756	2.5626	1
100001009	TGCAGATAACAGCTTTGGAGAAGCTGTTGTCCTTGGACAGCCTTGTATCTATTTGTATGTAGCACATGC	TGCAGATAACAGCTTTGGAGAAGCTGTTGTCCTTGGACAGCCTTGTATCTATTTGTATGTAGCACATGC	NC_006091.4_chromosome_4	56518353	1	1.07E-28	0.908046	0.974684	0.049351	10	3.9585	2.68617	1
100001010	TGCAGATAAGAGCACGCACAGGACAGCATATAATTTCAACACCACATAGGCTGCAAATACTTGGCTGCT	TGCAGATAAGAGCACGCACAGGACAGCATATAATTTCAACACCACATAGGCTGCAAATACTTGGCTGCT	NC_006095.4_chromosome_8	10018845	1	1.07E-28	0.862069	0.986667	0.026311	14.14545	5.42023	2.73249	1
100001011	TGCAGATAAGAGTGCTAATTTGTTTTTTAAGTGTATCTCAATTATTTACTGGGTATATTGTCTATTTTT	TGCAGATAAGAGTGCTAATTTGTTTTTTAAGTGTATCTCAATTATTTACTGGGTATATTGTCTATTTTT	NC_006088.4_chromosome_1	20989309	1	4.98E-27	0.954023	0.325301	0.438961	7.60976	4.39999	1.74554	1
100001012	TGCAGATAAGATCTCTTCTTTGGATACTGTGGCTGCAGTGAGTGCTAGTAGCACATGCTACCTTAGGTG	TGCAGATAAGATCTCTTCTTTGGATACTGTGGCTGCAGTGAGTGCTAGTAGCACATGCTACCTTAGGTG	NC_006089.4_chromosome_2	92022848	1	1.07E-28	0.942529	0.463415	0.497323	9.28846	5.5551	1.75265	0.952381
100001013	TGCAGATAAGCACTGCAATTTTGCTGCACATTACCCTGGGTTCAGCTCGGCAAGGGACCAGGAACCAAC	TGCAGATAAGCACTGCAATTTTGCTGCACATTACCCTGGGTTCAGCTCGGCAAGGGACCAGGAACCAAC	NC_006092.4_chromosome_5	15930876	1	1.08E-23	0.988506	0.174419	0.287994	5.7619	4.35239	1.4466	1
100001014	TGCAGATAAGCTCCTAGGAAACTGCCCTTTACAACAAGTATGAGCAAAGAAATGCACAAATGCACCACA	TGCAGATAAGCTCCTAGGAAACTGCCCTTTACAACAAGTATGAGCAAAGAAATGCACAAATGCACCACA	NC_006089.4_chromosome_2	50029697	1	1.07E-28	0.896552	0.987179	0.025312	16.2	6.64119	2.59174	1
100001015	TGCAGATAAGTACCAGCACCACAGCCAATGCTTGTGAACATGGGAACTGCTGCCTGTCCAAACAAGCCA	TGCAGATAAGTACCAGCACCACAGCCAATGCTTGTGAACATGGGAACTGCTGCCTGTCCAAACAAGCCA	NT_460924.1_chromosome_6 chr6random_Scaffold12483	358	2	1.07E-28	0.83908	0.958904	0.078814	12.29907	5.95813	2.15245	1
100001016	TGCAGATAATCAACCCTGTGCGAACAGCTCTAGTACTTCAGCACATCATTTATTTCCACACATTAACAG	TGCAGATAATCAACCCTGTGCGAACAGCTCTAGTACTTCAGCACATCATTTATTTCCACACATTAACAG	NC_006106.4_chromosome_19	6547840	1	1.07E-28	0.896552	0.987179	0.025312	18.94545	9.09229	2.24178	1
100001017	TGCAGATAATGACTACTTAGTAGGAGTAAAGAGCATGAACCTCTACTATACTCTTGCAGAGCCTCACAT	TGCAGATAATGACTACTTAGTAGGAGTAAAGAGCATGAACCTCTACTATACTCTTGCAGAGCCTCACAT	NC_006094.4_chromosome_7	27509568	1	2.99E-24	0.954023	0.518072	0.499347	13.75	7.5006	1.93892	1
100001018	TGCAGATAATGGGGAGCACATCTGCCTGCCCCAGCCCTACAAGGTGACCAGGGGACCCCCATAGTGACC	TGCAGATAATGGGGAGCACATCTGCCTGCCCCAGCCCTACAAGGTGACCAGGGGACCCCCATAGTGACC	NC_006096.4_chromosome_9	16022976	1	1.07E-28	0.873563	0.986842	0.02597	11.88182	5.84921	2.18272	1
100001019	TGCAGATAATGTGCGGTGGTCTGACTCTTCTTCCTGTTTTTGAACCTTAAGCTATAAACACAGCAGATT	TGCAGATAATGTGCGGTGGTCTGACTCTTCTTCCTGTTTTTGAACCTTAAGCTATAAACACAGCAGATT	NC_006089.4_chromosome_2	16352099	1	1.07E-28	0.827586	0.986111	0.027392	34.11009	12.93054	2.85911	1
100001020	TGCAGATAATTCAAAGAAACTATTGTAGGAAATTTGTTTTACTCACTAAACGTGATACCCTCCTTGATA	TGCAGATAATTCAAAGAAACTATTGTAGGAAATTTGTTTTACTCACTAAACGTGATACCCTCCTTGATA	NC_006088.4_chromosome_1	151011684	1	1.07E-28	0.896552	0.987179	0.025312	10.69091	5.22537	2.10292	1
100001021	TGCAGATACAAAAATAATAGGAAGAAAAAATCCCCAAGTAATACAACAACAAATTTAAGCTAACGTGTT	TGCAGATACAAAAATAATAGGAAGAAAAAATCCCCAAGTAATACAACAACAAATTTAAGCTAACGTGTT	NC_006088.4_chromosome_1	139240759	1	1.07E-28	0.83908	0.986301	0.027022	12.71818	5.91475	2.31486	1
100001022	TGCAGATACAAAACATTACTTTTCAATACAGATGCCACCATTAGCAACGCATTTCTGCCAGTGATGAAC	TGCAGATACAAAACATTACTTTTCAATACAGATGCCACCATTAGCAACGCATTTCTGCCAGTGATGAAC	NC_006089.4_chromosome_2	92048132	2	5.01E-22	0.954023	0.542169	0.496444	15.21212	7.90956	1.84083	1
100001023	TGCAGATACAAAGGATAAAAAGAAAGGTGTAGAAGAGTTGTCCTGTATGACCAGCAGAAAGCAGACCCA	TGCAGATACAAAGGATAAAAAGAAAGGTGTAGAAGAGTTGTCCTGTATGACCAGCAGAAAGCAGACCCA	NC_006088.4_chromosome_1	175758907	1	2.99E-24	0.977011	0.388235	0.475017	5.97872	3.71592	1.80803	1
100001024	TGCAGATACACAATGAAAACAGTAGCTTAACTCCAGATAATCTCACTATCGCTGCTGGAACGAGCTTAT	TGCAGATACACAATGAAAACAGTAGCTTAACTCCAGATAATCTCACTATCGCTGCTGGAACGAGCTTAT	NC_006091.4_chromosome_4	9032455	1	1.07E-28	0.91954	0.7875	0.334688	23.22581	12.55108	1.94716	1
100001028	TGCAGATACATCCCAGGTTTGGAGGGCTTGGGCATCCGCAAGTCCTGCTGGCTGTCCCCACACAAGAAA	TGCAGATACATCCCAGGTTTGGAGGGCTTGGGCATCCGCAAGTCCTGCTGGCTGTCCCCACACAAGAAA	NC_006099.4_chromosome_12	14262618	1	1.07E-28	0.908046	0.708861	0.412754	5.5375	3.53887	1.69071	1
100001029	TGCAGATACATCTCTGGGATGCTGGCATTCAGAAATGAGTTTGGCACTCAGGTAGTGTACATCACATCA	TGCAGATACATCTCTGGGATGCTGGCATTCAGAAATGAGTTTGGCACTCAGGTAGTGTACATCACATCA	NC_006097.4_chromosome_10	12813444	1	1.07E-28	0.91954	0.9875	0.024687	18.89091	6.33797	2.87977	1
100001030	TGCAGATACATGAGTGCAATGTAACCTGTTGAGATCTTAGCTTACTAGAAAAATATCAAAGGTCAGATT	TGCAGATACATGAGTGCAATGTAACCTGTTGAGATCTTAGCTTACTAGAAAAATATCAAAGGTCAGATT		0	0	999	0.91954	0.5625	0.492188	9.13043	4.69632	1.94781	1
100001031	TGCAGATACATTCTATCGCTCCAGTTTTCCTGTCAATTTAATATACTGGATCATATTAACAGTACTGGC	TGCAGATACATTCTATCGCTCCAGTTTTCCTGTCAATTTAATATACTGGATCATATTAACAGTACTGGC	NC_006088.4_chromosome_1	163508203	1	1.07E-28	0.885057	0.974026	0.050599	11.37615	4.78873	2.57278	1
100001033	TGCAGATACCATGGAAATAGGAAGCATTACTTTCAGAGCAACTGACATGGTTTTCCTGTTGAAGTAACA	TGCAGATACCATGGAAATAGGAAGCATTACTTTCAGAGCAACTGACATGGTTTTCCTGTTGAAGTAACA	NC_006088.4_chromosome_1	87923311	1	1.07E-28	0.965517	0.428571	0.489796	23.06122	11.03132	2.26475	1
100001035	TGCAGATACCCTTCATCTCATCTAAGTTTGGGCCCTACCAGCAAATTTCAAACCCACACTTAAGCATGA	TGCAGATACCCTTCATCTCATCTAAGTTTGGGCCCTACCAGCAAATTTCAAACCCACACTTAAGCATGA	NC_006107.4_chromosome_20	4719539	1	3.85E-28	0.873563	0.947368	0.099723	23.53271	11.7627	2.13654	1
100001036	TGCAGATACCTCAGGATTAGATTCTGTCTGTGAATTAGGCCACTGCAAGGTTTCTGGTTGCTTCTGTAT	TGCAGATACCTCAGGATTAGATTCTGTCTGTGAATTAGGCCACTGCAAGGTTTCTGGTTGCTTCTGTAT	NC_006089.4_chromosome_2	51268061	1	1.07E-28	0.91954	0.65	0.455	6.67105	4.00128	1.72048	1
100001037	TGCAGATACGGACTTTATTTGAAAGCTGCCTTTATTGACATAATAGCACTTAAATTGGTGCACGGCTCT	TGCAGATACGGACTTTATTTGAAAGCTGCCTTTATTGACATAATAGCACTTAAATTGGTGCACGGCTCT	NC_006104.4_chromosome_17	8592392	1	1.07E-28	0.908046	0.303797	0.423009	17.13158	11.6216	1.5167	1
100001038	TGCAGATACTCTTTAACCCTGCTCTACCAAAGTATTACAAGTTTAGCTTGAACAACTTGTTCCTTTCTT	TGCAGATACTCTTTAACCCTGCTCTACCAAAGTATTACAAGTTTAGCTTGAACAACTTGTTCCTTTCTT	NC_006089.4_chromosome_2	100796861	1	2.99E-24	0.977011	0.611765	0.475017	7.5	3.85728	2.08598	1
100001040	TGCAGATACTTTCCCACCCTGCTTTGTGGAGTTTGCCTACAAAAGGGAAGGAGACTACAGCCAATTATT	TGCAGATACTTTCCCACCCTGCTTTGTGGAGTTTGCCTACAAAAGGGAAGGAGACTACAGCCAATTATT	NC_006092.4_chromosome_5	14577012	1	3.87E-23	0.850575	0.932432	0.126004	8.64423	4.99792	1.77851	1
100001041	TGCAGATAGAAAAGCATTGATTTTAACTGCTAGAAAAATAACCTACAGCAAATGCTGTGTACATGGATG	TGCAGATAGAAAAGCATTGATTTTAACTGCTAGAAAAATAACCTACAGCAAATGCTGTGTACATGGATG	NC_006096.4_chromosome_9	13388762	1	4.98E-27	0.954023	0.337349	0.44709	9.67568	4.41162	2.40706	1
100001042	TGCAGATAGATGAGAGGGGGAAGCGGGAACAAGAATTCATACTATCTTCTATGAGTGTCATTGCCTTTT	TGCAGATAGATGAGAGGGGGAAGCGGGAACAAGAATTCATACTATCTTCTATGAGTGTCATTGCCTTTT	NC_006094.4_chromosome_7	23084924	1	5.01E-22	0.954023	0.493976	0.499927	5.4386	3.60807	1.54097	0.95
100001043	TGCAGATAGCAAGAAACCACCATCTCAGCACCTCCCAGCCAGACCCTGTGATGCAGCGAATTTGCATGA	TGCAGATAGCAAGAAACCACCATCTCAGCACCTCCCAGCCAGACCCTGTGATGCAGCGAATTTGCATGA	NC_006091.4_chromosome_4	38486915	1	3.85E-28	0.862069	0.88	0.2112	11.35354	5.48886	2.05957	1
100001044	TGCAGATAGCCACCGTCAGAAGCCAAAATCATTGTAGATTATCTCATGTATGAGACAGGCATGAGATCG	TGCAGATAGCCACCGTCAGAAGCCAAAATCATTGTAGATTATCTCATGTATGAGACAGGCATG	NC_006095.4_chromosome_8	22615759	1	2.05E-25	0.873563	0.986842	0.02597	36.67273	11.85067	3.47786	1
100001045	TGCAGATAGCTACTGAAATACTGTTTCCAGCAGAATGTTTACACAGTAGTCAGCAAGCATATTGTTTGC	TGCAGATAGCTACTGAAATACTGTTTCCAGCAGAATGTTTACACAGTAGTCAGCAAGCATATTGTTTGC	NC_006088.4_chromosome_1	165557587	1	1.07E-28	0.862069	0.986667	0.026311	16.50459	6.72476	2.81629	1
100001046	TGCAGATAGCTCAAACTGTGCAAAGCTAATCCATACCTATGTTGAAAACAATCAAAAACCAAGCTGAAA	TGCAGATAGCTCAAACTGTGCAAAGCTAATCCATACCTATGTTGAAAACAATCAAAAACCAAGCTGAAA	NC_006090.4_chromosome_3	3932714	1	1.07E-28	0.931034	0.975309	0.048163	16.33028	6.62087	2.67268	1
100001048	TGCAGATAGGAGCTTCTTTGCTTGGATAACACATGTCCATGGAATGAAGAATTAAAAGATGAACTTATG	TGCAGATAGGAGCTTCTTTGCTTGGATAACACATGTCCATGGAATGAAGAATTAAAAGATGAACTTATG	NC_006098.4_chromosome_11	5383589	1	1.07E-28	0.908046	0.987342	0.024996	17.74545	7.23556	2.68086	1
100001050	TGCAGATAGGGCAGGAGAGCGTACGAGCAAAACTTTTATTGCTCTTTCAGAACTTCTTCTGCCGTACTT	TGCAGATAGGGCAGGAGAGCGTACGAGCAAAACTTTTATTGCTCTTTCAGAACTTCTTCTGCCGTACTT	NC_006115.4_chromosome_28	3492463	1	1.07E-28	0.885057	0.987013	0.025637	12.29091	5.08535	2.75529	1
100001051	TGCAGATAGTAACTGAAAACACTCCGAGCCACTGCCATTGTCCATCAGCTAGAGCCCCATCATAGTGAA	TGCAGATAGTAACTGAAAACACTCCGAGCCACTGCCATTGTCCATCAGCTAGAGCCCCATCATAGTGAA	NC_006097.4_chromosome_10	20244553	1	1.07E-28	0.965517	0.678571	0.436224	22	12.90766	1.80728	1
100001052	TGCAGATAGTTCTGCTGGATCATGTTATAGGAAGAAGTGACCTCTGGCTGCCTATCTTGCATGAGATCG	TGCAGATAGTTCTGCTGGATCATGTTATAGGAAGAAGTGACCTCTGGCTGCCTATCTTGCATG	NC_006089.4_chromosome_2	128586630	1	2.05E-25	0.908046	0.987342	0.024996	14.66972	5.85146	2.74332	1
100001053	TGCAGATAGTTTCAAGTGGTTTACAGCCTACAGCGCATTCCCAAATAATACTATTAATTTCTGGAGCCA	TGCAGATAGTTTCAAGTGGTTTACAGCCTACAGCGCATTCCCAAATAATACTATTAATTTCTGGAGCCA	NC_006091.4_chromosome_4	58217350	1	6.44E-26	0.988506	0.162791	0.27258	14.58824	3.88146	3.50979	1
100001057	TGCAGATATAGCTTCAGGCACAGCAGATCCAACAGATGTCTTTAAAGCATAGGTGAAAAAATCCCATTA	TGCAGATATAGCTTCAGGCACAGCAGATCCAACAGATGTCTTTAAAGCATAGGTGAAAAAATCCCATTA	NC_006090.4_chromosome_3	52182543	1	1.07E-28	0.954023	0.39759	0.479025	16.82979	6.66307	2.51457	1
100001059	TGCAGATATAGGCTGAACTAATACATAATCAGTAGTTGACAGAAATTCGGATACATATTCATTACATTC	TGCAGATATAGGCTGAACTAATACATAATCAGTAGTTGACAGAAATTCGGATACATATTCATTACATTC	NT_474941.1_chrUn_Scaffold18715	2145	36	1.07E-28	0.931034	0.925926	0.137174	9.86408	4.76852	1.93783	1
100001060	TGCAGATATATGTAGATGTTCAGTTGGCATATCACCCAAAAAAGTGGAAGCGATGCAACATGCCAGCAT	TGCAGATATATGTAGATGTTCAGTTGGCATATCACCCAAAAAAGTGGAAGCGATGCAACATGCCAGCAT	NC_006102.4_chromosome_15	6685905	1	2.31E-25	0.91954	0.675	0.43875	8.01266	4.68094	1.8684	1
100001061	TGCAGATATCACTGGTTGAAGACACATAAATATATAAGTTGAAATGTGTGGGAAGCTAAGATTTTAGTA	TGCAGATATCACTGGTTGAAGACACATAAATATATAAGTTGAAATGTGTGGGAAGCTAAGATTTTAGTA	NC_006088.4_chromosome_1	69694355	1	4.98E-27	0.896552	0.871795	0.223537	8.63542	5.23633	1.76085	1
100001062	TGCAGATATCAGCTATTAACATTGATGAAGTGACAGCTTTAATTATCTAATGCAGCTTTGAAGCTGGTG	TGCAGATATCAGCTATTAACATTGATGAAGTGACAGCTTTAATTATCTAATGCAGCTTTGAAGCTGGTG	NC_006098.4_chromosome_11	12309031	1	4.98E-27	0.908046	0.78481	0.337766	7.43182	4.99499	1.56	1
100001063	TGCAGATATCCAAGACTTGGGCCTGATCAGCACCAACAAGGCCATTAGCCCAGAGCAAACACTGAAGTG	TGCAGATATCCAAGACTTGGGCCTGATCAGCACCAACAAGGCCATTAGCCCAGAGCAAACACTGAAGTG	NC_006088.4_chromosome_1	66667612	1	1.07E-28	0.850575	0.986486	0.026662	13.31818	5.03069	2.89897	1
100001064	TGCAGATATCCATTTGTCTCTGAACTAAGACAATATGGATTTGAAAGGAAAAAATGTTTACATCAAATC	TGCAGATATCCATTTGTCTCTGAACTAAGACAATATGGATTTGAAAGGAAAAAATGTTTACATCAAATC	NC_006088.4_chromosome_1	168486396	1	1.07E-28	0.908046	0.696203	0.423009	21.16456	11.50391	1.91885	1
100001065	TGCAGATATCGATGTGTTCTCACCCTCTGAACTATGCAGCACTTATTTTTCACATGAGTAAACTAGCTT	TGCAGATATCGATGTGTTCTCACCCTCTGAACTATGCAGCACTTATTTTTCACATGAGTAAACTAGCTT	NC_006088.4_chromosome_1	135331217	1	1.07E-28	0.83908	0.931507	0.127604	21.15534	9.49477	2.24561	1
100001067	TGCAGATATCTTAAAAATGCCTCTGCCTCGATCACAACACTGCGTCATGCAGCTGTTTTGCTTGGCATG	TGCAGATATCTTAAAAATGCCTCTGCCTCGATCACAACACTGCGTCATGCAGCTGTTTTGCTTGGCATG	NC_006100.4_chromosome_13	10300253	1	1.38E-27	0.931034	0.580247	0.487121	27.76471	14.70106	1.97163	1
100001068	TGCAGATATGAAGGAATAATCACAGAATTTAATTATACAGAGCAGACTATTTCATCTGCATCTTTTCTT	TGCAGATATGAAGGAATAATCACAGAATTTAATTATACAGAGCAGACTATTTCATCTGCATCTTTTCTT	NC_006089.4_chromosome_2	107563468	1	1.07E-28	0.862069	0.986667	0.026311	22.51818	8.48178	2.99754	1
100001069	TGCAGATATGCAGTGTTCAGTAGCTTTGTTAACTCTTGGCAGGTTTTCCTGTGCCATCTTTCTCCTAGG	TGCAGATATGCAGTGTTCAGTAGCTTTGTTAACTCTTGGCAGGTTTTCCTGTGCCATCTTTCTCCTAGG	NC_006095.4_chromosome_8	7373592	1	4.98E-27	0.988506	0.360465	0.46106	7.46154	4.31958	1.76086	1
100001070	TGCAGATATGCTAGTAAAGAGTACTTTGTGATGTATTTATGGGTGCTAATTGCTGAGTTATTTCACACA	TGCAGATATGCTAGTAAAGAGTACTTTGTGATGTATTTATGGGTGCTAATTGCTGAGTTATTTCACACA	NC_006089.4_chromosome_2	51735184	1	1.07E-28	0.873563	0.986842	0.02597	10.58182	4.81736	2.30501	1
100001072	TGCAGATATTAGTGTAGGAGTACTCAGAGAGGCACCCATCCAATTCCCCTGCACAAGATTGAGAGCTTT	TGCAGATATTAGTGTAGGAGTACTCAGAGAGGCACCCATCCAATTCCCCTGCACAAGATTGAGAGCTTT	NC_006089.4_chromosome_2	133067074	1	1.07E-28	0.885057	0.987013	0.025637	12.50909	5.4685	2.57603	1
100001073	TGCAGATATTCTGCATCTGCCAGCAACCGTAGCACACTGTGGCTAGGAAATATTTTCTACGTATGTCAG	TGCAGATATTCTGCATCTGCCAGCAACCGTAGCACACTGTGGCTAGGAAATATTTTCTACGTATGTCAG	NC_006091.4_chromosome_4	4818787	1	1.07E-28	0.83908	0.945205	0.103584	16.14151	7.57533	2.26619	1
100001074	TGCAGATATTGAGTGTGTTCACTTGCAGTTTTGGGTCTCTGCTCGCAGTATTACCAGTGAGTGGCTGCA	TGCAGATATTGAGTGTGTTCACTTGCAGTTTTGGGTCTCTGCTCGCAGTATTACCAGTGAGTGGCTGCA	NC_006114.4_chromosome_27	170840	1	1.07E-28	0.942529	0.987805	0.024093	45.76364	13.17431	4.16503	1
100001075	TGCAGATATTTACATGATATGTATTACATGTTTCTGCCTGATACTTGAGTCCTGTATTGTCTGTCTCAT	TGCAGATATTTACATGATATGTATTACATGTTTCTGCCTGATACTTGAGTCCTGTATTGTCTGTCTCAT	NC_006088.4_chromosome_1	163963341	1	1.07E-28	0.885057	0.922078	0.1437	8.49515	4.51722	1.97252	1
100001076	TGCAGATCAAAAGCCGAATGAGAAGAGTGGAAGTTCCCCTGGGCAAACTGGAAAGACTGTGCTTACTGT	TGCAGATCAAAAGCCGAATGAGAAGAGTGGAAGTTCCCCTGGGCAAACTGGAAAGACTGTGCTTACTGT	NC_006095.4_chromosome_8	19467994	1	1.07E-28	0.885057	0.987013	0.025637	15.57273	5.74371	2.97329	1
100001077	TGCAGATCAAACCATTCATGTAATTCAAAAGCAGTATGTCAATAAAGGATGAAATCCTCTCATACGCAC	TGCAGATCAAACCATTCATGTAATTCAAAAGCAGTATGTCAATAAAGGATGAAATCCTCTCATACGCAC	NC_006098.4_chromosome_11	15215518	1	2.31E-25	0.988506	0.22093	0.34424	27.30769	12.07276	2.50378	1
100001079	TGCAGATCACAGCTGTCTCTTTCAAATACTGCCATGTCAGATACTGCCTGTGTTTTCTGCAGGAGCCAA	TGCAGATCACAGCTGTCTCTTTCAAATACTGCCATGTCAGATACTGCCTGTGTTTTCTGCAGGAGCCAA	NC_006089.4_chromosome_2	120572568	1	1.07E-28	0.83908	0.972603	0.053293	23.55046	11.97052	1.89348	1
100001080	TGCAGATCACGAACTCCACCAGGGCATGATCTCTATAGCCCAGGCTCCCTCCAATCTTAACTTCCTTTA	TGCAGATCACGAACTCCACCAGGGCATGATCTCTATAGCCCAGGCTCCCTCCAATCTTAACTTCCTTTA	NC_006127.4_chromosome_Z	43019274	1	1.07E-28	0.908046	0.974684	0.049351	14.70642	6.89808	2.23874	1
100001082	TGCAGATCACGTTACAAGGGCAGTAGTTAACGTGGGCTCAGCAGATGTGCCTGCAAGCTGTGATTTTTG	TGCAGATCACGTTACAAGGGCAGTAGTTAACGTGGGCTCAGCAGATGTGCCTGCAAGCTGTGATTTTTG	NC_006109.4_chromosome_22	935220	1	1.07E-28	0.91954	0.9875	0.024687	21.45455	7.15241	3.32286	1
100001083	TGCAGATCACTAATACTTTCTCTGTAGTCTCCAGAATGGCTTCAGGCAAAATAGTATAGATCGTATCAG	TGCAGATCACTAATACTTTCTCTGTAGTCTCCAGAATGGCTTCAGGCAAAATAGTATAGATCGTATCAG	NC_006092.4_chromosome_5	43561448	1	1.07E-28	0.896552	0.987179	0.025312	10.42727	4.77009	2.52945	1
100001084	TGCAGATCACTTCTCAGCCTGTCATTACTTTCACATCTGCTGCTGCTGATAGAATCTTCTGCAATTGGA	TGCAGATCACTTCTCAGCCTGTCATTACTTTCACATCTGCTGCTGCTGATAGAATCTTCTGCAATTGGA	NC_006089.4_chromosome_2	73156365	1	1.07E-28	0.850575	0.986486	0.026662	28.28182	9.72451	3.44534	1
100001086	TGCAGATCAGATGCAACTTTTCAGCAACATGGAAAAGCTTGCGCAGCATTTACCTTTATTAAGTCTGGC	TGCAGATCAGATGCAACTTTTCAGCAACATGGAAAAGCTTGCGCAGCATTTACCTTTATTAAGTCTGGC	NC_006091.4_chromosome_4	39824850	1	1.07E-28	0.896552	0.987179	0.025312	29.43636	8.71835	4.43422	1
100001087	TGCAGATCAGGATCCTTATAACCTCTAGAATCTAACCTATAACCTTAGAATCTCTGTTTCTAATCTGAA	TGCAGATCAGGATCCTTATAACCTCTAGAATCTAACCTATAACCTTAGAATCTCTGTTTCTAATCTGAA		0	0	999	0.908046	0.759494	0.365326	13.15476	7.1987	1.7644	1
100001088	TGCAGATCAGGTCACTGTCTGGGTTTCCAGCACAACTCCACAAACACTTGTGCTCCACAGCTCCATGGA	TGCAGATCAGGTCACTGTCTGGGTTTCCAGCACAACTCCACAAACACTTGTGCTCCACAGCTCCATGGA	NT_458486.1_chromosome_2 chr2random_Scaffold15159	455	3	1.07E-28	0.896552	0.717949	0.404997	6.17442	3.50147	1.89159	1
100001089	TGCAGATCATATCACCTATACAAGAGGAGGTCTGTAGAACAAATTGGTTGATACTGAGGATTGGCACTC	TGCAGATCATATCACCTATACAAGAGGAGGTCTGTAGAACAAATTGGTTGATACTGAGGATTGGCACTC	NC_006092.4_chromosome_5	8229691	1	1.07E-28	0.896552	0.974359	0.049967	10.65138	5.51458	2.034	1
100001090	TGCAGATCATATGCATATACTATTTCCTTGCTTTGGTATGAATAACTCCCCAAAGAATAAGCTGTCATT	TGCAGATCATATGCATATACTATTTCCTTGCTTTGGTATGAATAACTCCCCAAAGAATAAGCTGTCATT	NC_006088.4_chromosome_1	52671723	1	1.07E-28	0.873563	0.986842	0.02597	18.14545	6.84482	3.09286	1
100001093	TGCAGATCATTGCAGAAGCTATTTGTTTGCACACTGTAACTTGACATTATTTGTCAAGAATATATTTGT	TGCAGATCATTGCAGAAGCTATTTGTTTGCACACTGTAACTTGACATTATTTGTCAAGAATATATTTGT	NC_006088.4_chromosome_1	187077884	1	2.31E-25	0.977011	0.176471	0.290657	11.80952	5.34183	2.03274	1
100001094	TGCAGATCATTGGTGGAACTTAGTGGCACCTTTCAAGCAGCTGTAGGAAATCGTGCTTTTACAGCATGA	TGCAGATCATTGGTGGAACTTAGTGGCACCTTTCAAGCAGCTGTAGGAAATCGTGCTTTTACAGCATGA		0	0	999	0.965517	0.142857	0.244898	20.77778	9.64685	2.27647	1
100001095	TGCAGATCCAAATTCGTTTTCAGCAACACATTTAAATATTCCAGAATCCTCTGGAAAAGCTTCTGTAAT	TGCAGATCCAAATTCGTTTTCAGCAACACATTTAAATATTCCAGAATCCTCTGGAAAAGCTTCTGTAAT	NC_006100.4_chromosome_13	14448584	1	1.07E-28	0.885057	0.987013	0.025637	16.78182	8.57309	2.16386	1
100001099	TGCAGATCCATATATGTTTCCACAATAAGGTACTATGACAGCACATGAAGGAATTTATAGTTGTGCTGA	TGCAGATCCATATATGTTTCCACAATAAGGTACTATGACAGCACATGAAGGAATTTATAGTTGTGCTGA	NC_006088.4_chromosome_1	105745310	1	1.07E-28	0.83908	0.986301	0.027022	14.73636	6.70506	2.4674	1
100001100	TGCAGATCCATTGTACAAATGAAGCAATTTCATCTCCGCTGGCTCTGGGGGGTGGGATTTAAGTGGCCA	TGCAGATCCATTGTACAAATGAAGCAATTTCATCTCCGCTGGCTCTGGGGGGTGGGATTTAAGTGGCCA	NC_006098.4_chromosome_11	19390856	1	1.07E-28	0.931034	0.987654	0.024387	11.80909	4.74915	2.55968	1
100001101	TGCAGATCCCAAGCGTGCAGGGATAAGTATATTCTACAGCAAAGCTTTACCCTGAGCAGCATGAGATCG	TGCAGATCCCAAGCGTGCAGGGATAAGTATATTCTACAGCAAAGCTTTACCCTGAGCAGCATG	NC_006090.4_chromosome_3	67739543	1	2.05E-25	0.91954	0.9875	0.024687	12.77273	6.12544	2.32299	1
100001102	TGCAGATCCCCATCCCACCCACAGCACCAACCTTCTCTCCCACTCGCCTCCTGCACGTGGCAGATCTGG	TGCAGATCCCCATCCCACCCACAGCACCAACCTTCTCTCCCACTCGCCTCCTGCACGTGGCAGATCTGG	NC_006107.4_chromosome_20	7504914	1	1.07E-28	0.873563	0.986842	0.02597	12.48182	5.28588	2.54716	1
100001103	TGCAGATCCCCCTCACTCTACAACAGATGATGCCTGGTAGACAGAACTGTCACCTCTGCCTTCAGGCTC	TGCAGATCCCCCTCACTCTACAACAGATGATGCCTGGTAGACAGAACTGTCACCTCTGCCTTCAGGCTC	NC_006094.4_chromosome_7	4364453	1	1.07E-28	0.931034	0.987654	0.024387	17.29091	5.65259	3.19695	1
100001104	TGCAGATCCCGGCAACGTATGACAACACGCGATTACAATACATGCCAAAGATGCAAGCACTGCTATTTT	TGCAGATCCCGGCAACGTATGACAACACGCGATTACAATACATGCCAAAGATGCAAGCACTGCTATTTT	NC_006127.4_chromosome_Z	45178819	1	1.07E-28	0.885057	0.987013	0.025637	12.30275	5.55292	2.17853	1
100001105	TGCAGATCCGTTAACTTAGTGGCTATAGATATAGCAGCTATTCTGAAAAAGAAGAGTATTAGTTTTCAT	TGCAGATCCGTTAACTTAGTGGCTATAGATATAGCAGCTATTCTGAAAAAGAAGAGTATTAGTTTTCAT	NC_006089.4_chromosome_2	55580962	1	1.07E-28	0.908046	0.949367	0.096138	13.92453	7.43233	2.06404	1
100001106	TGCAGATCCTAATGATCTGAGCTCAAATGCTGTTTCCCCTATAAGCACTGTCCAAGTTTTCCACAGTAT	TGCAGATCCTAATGATCTGAGCTCAAATGCTGTTTCCCCTATAAGCACTGTCCAAGTTTTCCACAGTAT	NC_006090.4_chromosome_3	52730592	1	4.98E-27	0.91954	0.6375	0.462187	17.95946	10.47189	1.81724	1
100001107	TGCAGATCCTAGTTACCATGTTTTGTTTCTGGTCATCTCTGCCAAATGCAGTTTCCAGGTGTATCATGA	TGCAGATCCTAGTTACCATGTTTTGTTTCTGGTCATCTCTGCCAAATGCAGTTTCCAGGTGTATCATGA	NC_006094.4_chromosome_7	28336474	1	1.07E-28	0.908046	0.64557	0.457619	6.25	3.61613	1.79949	1
100001108	TGCAGATCCTCACTTTTGGGAACATGCTTCAGCACAGTCTGGCACAATACTGGGGGTTGATTCATGCAT	TGCAGATCCTCACTTTTGGGAACATGCTTCAGCACAGTCTGGCACAATACTGGGGGTTGATTCATGCAT	NC_006088.4_chromosome_1	105741760	1	1.07E-28	0.896552	0.987179	0.025312	13.81818	5.88709	2.59555	1
100001109	TGCAGATCCTCCCAGCAGTCCTATGAGTGTTTAGATGAGGTTCAGTAAACCAAACAGAATGCAGACTCA	TGCAGATCCTCCCAGCAGTCCTATGAGTGTTTAGATGAGGTTCAGTAAACCAAACAGAATGCAGACTCA		0	0	999	0.91954	0.7125	0.409687	20.175	10.50568	2.06195	1
100001110	TGCAGATCCTGTACCCAAATTGCTGTGTCGTACAAGGAGCACCTTACCATGCAAGGACAGTGTTGTTCC	TGCAGATCCTGTACCCAAATTGCTGTGTCGTACAAGGAGCACCTTACCATGCAAGGACAGTGTTGTTCC	NC_006091.4_chromosome_4	84218574	1	1.07E-28	0.908046	0.987342	0.024996	23.07273	8.98859	2.57839	1
100001112	TGCAGATCGAGGGTCCTGCTCCCCAGCACCCGTCCGAAGGATACTTCCACTCCACGATGCTGATGCATG	TGCAGATCGAGGGTCCTGCTCCCCAGCACCCGTCCGAAGGATACTTCCACTCCACGATGCTGATGCATG	NC_006113.4_chromosome_26	251884	1	1.07E-28	0.896552	0.987179	0.025312	12.79091	6.23202	2.22691	1
100001113	TGCAGATCTAAAAGTAGAATGAGGGGGGAAGAGAATGAAATGAACTAGAAATTCTGTCAGGGGCATGGG	TGCAGATCTAAAAGTAGAATGAGGGGGGAAGAGAATGAAATGAACTAGAAATTCTGTCAGGGGCATGGG	NC_006089.4_chromosome_2	36925263	1	1.07E-28	0.931034	0.864198	0.23472	8.76042	4.45053	2.01305	1
100001114	TGCAGATCTAGATTTCCTGCCTGTGGGCTCCTGTGTGAGGTTAAGCAAGTAAGTAACACCCAGCTTTGT	TGCAGATCTAGATTTCCTGCCTGTGGGCTCCTGTGTGAGGTTAAGCAAGTAAGTAACACCCAGCTTTGT	NC_006090.4_chromosome_3	42601895	1	6.48E-21	0.816092	0.887324	0.19996	27.44118	10.20243	2.70915	1
100001115	TGCAGATCTATACTGGAAGATATCCTTTTTAACTAATGAGCACTGTCAGTATTAAGGTTTGATTCACAT	TGCAGATCTATACTGGAAGATATCCTTTTTAACTAATGAGCACTGTCAGTATTAAGGTTTGATTCACAT	NC_006127.4_chromosome_Z	57724300	1	1.07E-28	0.977011	0.247059	0.372042	5.13793	3.01404	1.88296	1
100001116	TGCAGATCTCAGGAAAGAGAGAAGCGCCTACAGAGGATATCCCCTGGCAGTGTCTTCCTCTTCCGTGAG	TGCAGATCTCAGGAAAGAGAGAAGCGCCTACAGAGGATATCCCCTGGCAGTGTCTTCCTCTTCCGTGAG	NC_006127.4_chromosome_Z	2106444	1	1.07E-28	0.885057	0.987013	0.025637	10.11818	4.60974	2.44695	1
100001117	TGCAGATCTCAGGGGCAAGCTGGGATCAGAAAAACAGCCAACCATGCAAACACAGACGTGTAGCTCTGC	TGCAGATCTCAGGGGCAAGCTGGGATCAGAAAAACAGCCAACCATGCAAACACAGACGTGTAGCTCTGC	NC_006088.4_chromosome_1	196073760	1	1.07E-28	0.896552	0.987179	0.025312	15.20909	6.24514	2.60017	1
100001118	TGCAGATCTCCACAGAAGGAAGTGAGGAACCGTTCATACAGAAGGCCTACAGAGTTCTGGGAGAAGACA	TGCAGATCTCCACAGAAGGAAGTGAGGAACCGTTCATACAGAAGGCCTACAGAGTTCTGGGAGAAGACA	NC_006095.4_chromosome_8	23891290	1	4.98E-27	0.91954	0.8625	0.237187	11.09184	6.1247	1.8392	1
100001119	TGCAGATCTCCAGCCCCTAAAACTATAAAAATAAGTAATCACAGTAATAGTACAGAGGATTTAGAACAG	TGCAGATCTCCAGCCCCTAAAACTATAAAAATAAGTAATCACAGTAATAGTACAGAGGATTTAGAACAG	NC_006092.4_chromosome_5	15399160	1	1.38E-27	0.954023	0.626506	0.467992	8.02667	5.48203	1.61671	1
100001120	TGCAGATCTCCTTTCGAATTTCTGTTGCCTTGTAGGAATGTGCTCCCACACACACTCCCACTGAAGCAT	TGCAGATCTCCTTTCGAATTTCTGTTGCCTTGTAGGAATGTGCTCCCACACACACTCCCACTGAAGCAT	NT_462951.1_chromosome_21 chr21random_Scaffold6218	1603	2	1.07E-28	0.873563	0.986842	0.02597	25.16364	8.46224	3.05047	1
100001121	TGCAGATCTCTTCTGTATTTGCACAGCGTTTCCACCAAAGTTGGCTGAACCTGGTTTTGAAATCATATA	TGCAGATCTCTTCTGTATTTGCACAGCGTTTCCACCAAAGTTGGCTGAACCTGGTTTTGAAATCATATA	NC_006088.4_chromosome_1	120459520	1	1.07E-28	0.965517	0.654762	0.452098	9.3662	5.48555	1.86008	1
100001122	TGCAGATCTCTTGCCTTGTAGAGTCTGTGTTGCTGAGTGCCACAGACAGAGGATACCAACGTTCTGAGG	TGCAGATCTCTTGCCTTGTAGAGTCTGTGTTGCTGAGTGCCACAGACAGAGGATACCAACGTTCTGAGG	NC_006097.4_chromosome_10	12258883	1	1.80E-21	1	0.011494	0.022724	10	0	100	1
100001123	TGCAGATCTGAGTTAACCTTACCTAAGGATTTACTTAGCCAAAAGCAATGCATGGCCAGAAAGTAAAAC	TGCAGATCTGAGTTAACCTTACCTAAGGATTTACTTAGCCAAAAGCAATGCATGGCCAGAAAGTAAAAC	NC_006127.4_chromosome_Z	34040147	1	1.07E-28	0.91954	0.975	0.04875	16.58333	6.9257	2.56952	1
100001125	TGCAGATCTGATTTGCACTCAGTGGAAGAACACACTTTGATACCTCCTCCTAGCATTCATTAGACTGCT	TGCAGATCTGATTTGCACTCAGTGGAAGAACACACTTTGATACCTCCTCCTAGCATTCATTAGACTGCT	NC_006127.4_chromosome_Z	47050601	1	1.07E-28	0.896552	0.923077	0.142012	7.91346	4.71518	1.78257	1
100001126	TGCAGATCTGCTGGATAGAGAACTAATGACTCATGTGGATAAATGACATGCCACATTTATATGCATGAG	TGCAGATCTGCTGGATAGAGAACTAATGACTCATGTGGATAAATGACATGCCACATTTATATGCATGAG	NC_006088.4_chromosome_1	78986791	1	1.38E-27	0.873563	0.934211	0.122922	10.81132	6.42535	1.65984	1
100001127	TGCAGATCTGGCTTCTATTTTCTTCGGCTGTAGGAAGGTTTGACTTAACATTCACTATTCAACGAGGCA	TGCAGATCTGGCTTCTATTTTCTTCGGCTGTAGGAAGGTTTGACTTAACATTCACTATTCAACGAGGCA	NC_006093.4_chromosome_6	33740191	1	4.98E-27	0.91954	0.9875	0.024687	12.1	5.31883	2.55536	1
100001128	TGCAGATCTGGGCCCTTCTGTCTTCCTCATTCTTTCTCCAGACTTGTGTTGGGAAATGCTGAGGGGCTG	TGCAGATCTGGGCCCTTCTGTCTTCCTCATTCTTTCTCCAGACTTGTGTTGGGAAATGCTGAGGGGCTG	NC_006107.4_chromosome_20	11672937	1	1.07E-28	0.91954	0.525	0.49875	8.38983	4.7157	1.8544	1
100001129	TGCAGATCTGGTCCATTAAGATCGAACTGGTGCTAACCACAGCTAATACCCCTCCTTTTCAAAACAGAG	TGCAGATCTGGTCCATTAAGATCGAACTGGTGCTAACCACAGCTAATACCCCTCCTTTTCAAAACAGAG	NC_006102.4_chromosome_15	2405051	1	1.07E-28	0.931034	0.987654	0.024387	13.8	5.55436	2.67419	1
100001131	TGCAGATCTGTTCCTAATCAGAATTAATGATGAGGAAGAAAGTTAGACCAGAACTGGATCTGGGATCAT	TGCAGATCTGTTCCTAATCAGAATTAATGATGAGGAAGAAAGTTAGACCAGAACTGGATCTGGGATCAT	NC_006089.4_chromosome_2	29329189	1	1.07E-28	0.850575	0.986486	0.026662	11.50909	5.40327	2.33741	1
100001132	TGCAGATCTTCAGATCTGAAACAAGAAGAGATCCTGGAAAAGTGTGGTCTGTGATGGGAGGGTGGGAGG	TGCAGATCTTCAGATCTGAAACAAGAAGAGATCCTGGAAAAGTGTGGTCTGTGATGGGAGGGTGGGAGG	NC_006097.4_chromosome_10	20212943	1	1.07E-28	0.91954	0.825	0.28875	21.1828	9.94711	2.1494	1
100001133	TGCAGATCTTCCTTTAAGGGAGATTATGACAGGCAGCTTCTATTACGAGGGTAGGTGACCCAGCATGAG	TGCAGATCTTCCTTTAAGGGAGATTATGACAGGCAGCTTCTATTACGAGGGTAGGTGACCCAGCATGAG	NC_006127.4_chromosome_Z	42591183	1	1.38E-27	0.931034	0.975309	0.048163	13.14679	5.78169	2.43699	1
100001134	TGCAGATCTTGAAGACTAGATCTCACTGATTTATTAAAGTCCTTACAGTGGGAATTTTCACTACCAGAA	TGCAGATCTTGAAGACTAGATCTCACTGATTTATTAAAGTCCTTACAGTGGGAATTTTCACTACCAGAA	NC_006092.4_chromosome_5	49085361	1	1.07E-28	0.873563	0.986842	0.02597	25.1	8.18641	3.56824	1
100001135	TGCAGATCTTGATGAGCACTGTCTCACTGGGATGTGAGGAACTCTCTCTGCTCACATAAGTGAGGGTGG	TGCAGATCTTGATGAGCACTGTCTCACTGGGATGTGAGGAACTCTCTCTGCTCACATAAGTGAGGGTGG	NC_006092.4_chromosome_5	53898505	1	1.07E-28	0.908046	0.936709	0.118571	11.90385	6.10252	1.82929	1
100001136	TGCAGATCTTGTGACTGAACGGCTCACTGAACCTACTGCCCTCTACTCGACAGCACACCCCAACCATAC	TGCAGATCTTGTGACTGAACGGCTCACTGAACCTACTGCCCTCTACTCGACAGCACACCCCAACCATAC	NC_006127.4_chromosome_Z	33117609	1	1.07E-28	0.908046	0.987342	0.024996	10.67273	4.83568	2.39607	1
100001137	TGCAGATCTTTAAGTTCTTCCTTGTTCTTACTGAACTTGGACTCCATCCTGCACATGCTTATGCATGTG	TGCAGATCTTTAAGTTCTTCCTTGTTCTTACTGAACTTGGACTCCATCCTGCACATGCTTATGCATGTG	NC_006091.4_chromosome_4	48984109	1	1.07E-28	0.896552	0.987179	0.025312	23.87273	8.06802	3.31936	1
100001138	TGCAGATCTTTACAGGTGGTCCTCATCTTTGCTGTGGTCTTAGCATGGTCTTAGCATGGACCATGAAAA	TGCAGATCTTTACAGGTGGTCCTCATCTTTGCTGTGGTCTTAGCATGGTCTTAGCATGGACCATGAAAA		0	0	999	0.850575	0.797297	0.323229	7.24468	3.9698	1.9962	1
100001140	TGCAGATCTTTTTATTTCTAGTTTAAGAGCAACATCATTAACTTCTTTTTCACTCTTGGTCAGCAAACA	TGCAGATCTTTTTATTTCTAGTTTAAGAGCAACATCATTAACTTCTTTTTCACTCTTGGTCAGCAAACA	NC_006127.4_chromosome_Z	31544611	1	1.07E-28	0.91954	0.925	0.13875	14.02885	7.28731	2.00866	1
100001141	TGCAGATGAAAACACCACACACCGTTTCAGCACAATACTTAACTTTGGTTTGCTCATAGGAGGGCATAT	TGCAGATGAAAACACCACACACCGTTTCAGCACAATACTTAACTTTGGTTTGCTCATAGGAGGGCATAT	NC_006089.4_chromosome_2	33335895	1	4.98E-27	1	0.356322	0.458713	6.87179	4.50173	1.58296	1
100001143	TGCAGATGAAATCCAGTATTTAGCTGAAATGTTTTGTTTTCTTGAAAGAACTGCAAAAACAAACAGAGA	TGCAGATGAAATCCAGTATTTAGCTGAAATGTTTTGTTTTCTTGAAAGAACTGCAAAAACAAACAGAGA	NC_006088.4_chromosome_1	93239705	1	1.07E-28	0.850575	0.986486	0.026662	16.80909	6.07603	3.05789	1
100001144	TGCAGATGAAATGCATGGGATCACAGCAGGCAATGCCCAGACTGTGCTGAAATGTGTCAAGGTGGCTGG	TGCAGATGAAATGCATGGGATCACAGCAGGCAATGCCCAGACTGTGCTGAAATGTGTCAAGGTGGCTGG	NC_006089.4_chromosome_2	5841688	1	1.08E-23	0.954023	0.289157	0.41109	7.33333	3.82245	2.07702	1
100001145	TGCAGATGAAATTCAGAGGTCTCTCCGTAGGGAGAAATTATCAAAATGTTTTTTGTCTAAACAAAGACA	TGCAGATGAAATTCAGAGGTCTCTCCGTAGGGAGAAATTATCAAAATGTTTTTTGTCTAAACAAAGACA	NC_006091.4_chromosome_4	30460205	1	1.07E-28	0.896552	0.987179	0.025312	19.98182	7.33854	3.16805	1
100001146	TGCAGATGAACAGAAAATCAAAACAACAATTTCTTCAAGATTCTTTTTTTGTGTCTTCCCTGGTGTTAC	TGCAGATGAACAGAAAATCAAAACAACAATTTCTTCAAGATTCTTTTTTTGTGTCTTCCCTGGTGTTAC	NC_006088.4_chromosome_1	100885498	1	1.07E-28	0.91954	0.775	0.34875	19.43023	9.53639	2.2465	1
100001149	TGCAGATGAATAAGAGCAGTGTAGCCAAAGGATGGCTATACTACCACATAATTAGGACTGGAAACTGTG	TGCAGATGAATAAGAGCAGTGTAGCCAAAGGATGGCTATACTACCACATAATTAGGACTGGAAACTGTG	NC_006094.4_chromosome_7	33804045	1	1.07E-28	0.885057	0.987013	0.025637	14.44545	5.86916	2.72737	1
100001150	TGCAGATGAATATTTTTTCATAGAAAATTTCTAAATTCAACTAATTACATTGAATATCTGCTTTAATTA	TGCAGATGAATATTTTTTCATAGAAAATTTCTAAATTCAACTAATTACATTGAATATCTGCTTTAATTA	NC_006088.4_chromosome_1	114574178	1	1.07E-28	0.862069	0.853333	0.250311	25.68041	12.08266	2.2992	1
100001151	TGCAGATGAATCACCCTCACCTCCACCACCAACCCTCAAATGAGGTCTGGGAAGGGGTGGATCCTGGCT	TGCAGATGAATCACCCTCACCTCCACCACCAACCCTCAAATGAGGTCTGGGAAGGGGTGGATCCTGGCT	NC_006089.4_chromosome_2	28626218	3	1.07E-28	0.942529	0.585366	0.485425	8.35821	4.98566	1.83649	1
100001152	TGCAGATGAATGCCTTTTGCCATATGTATTTTAGATAGCTCTTAGTCCAGCCAGCAAGGAGCTATAGTG	TGCAGATGAATGCCTTTTGCCATATGTATTTTAGATAGCTCTTAGTCCAGCCAGCAAGGAGCTATAGTG	NC_006089.4_chromosome_2	145238204	1	1.07E-28	0.977011	0.670588	0.441799	11.16901	5.95047	1.91543	1
100001153	TGCAGATGAATTATTTTGCACTGTATGTTAATTATCAGACTTCTTTGTAATGGCTGAGTCTGATCCAAC	TGCAGATGAATTATTTTGCACTGTATGTTAATTATCAGACTTCTTTGTAATGGCTGAGTCTGATCCAAC	NC_006088.4_chromosome_1	23191918	1	1.07E-28	0.862069	0.986667	0.026311	22	8.91781	2.68928	1
100001154	TGCAGATGAATTTTAGATTGTAGGAGCTGTGTGGAACATGAAGAGGAGGATACTACCCTTTTAGGCCTT	TGCAGATGAATTTTAGATTGTAGGAGCTGTGTGGAACATGAAGAGGAGGATACTACCCTTTTAGGCCTT	NC_006127.4_chromosome_Z	50681426	1	4.98E-27	0.954023	0.46988	0.498186	13.80357	6.34547	2.16147	1
100001155	TGCAGATGACACATCAATCTCAGCACTCACAAATACTGAGATGGAAAATAAGAACTGGACACCAGAAGC	TGCAGATGACACATCAATCTCAGCACTCACAAATACTGAGATGGAAAATAAGAACTGGACACCAGAAGC	NC_006091.4_chromosome_4	58884620	1	1.07E-28	0.908046	0.974684	0.049351	17.08257	6.57787	2.78297	1
100001156	TGCAGATGACAGTGACAAAGGGACCACTTGGAAATCAAAAGATTCATCAGTGACTGATCATCTAAGGAG	TGCAGATGACAGTGACAAAGGGACCACTTGGAAATCAAAAGATTCATCAGTGACTGATCATCTAAGGAG	NC_006088.4_chromosome_1	141100537	1	1.07E-28	0.91954	0.9875	0.024687	13.89091	5.04947	2.80141	1
100001157	TGCAGATGACCACTGGAGAATATAGGAGGAGTAGAAAAATTTTTACACTGTTTCTTGTGGAAACTTTTC	TGCAGATGACCACTGGAGAATATAGGAGGAGTAGAAAAATTTTTACACTGTTTCTTGTGGAAACTTTTC	NC_006093.4_chromosome_6	18005524	1	1.07E-28	0.908046	0.974684	0.049351	10.46789	4.89442	2.28524	1
100001158	TGCAGATGACCCCAATGTTGTGTGCTGGGACATTTCTCCTGAGCACCCTCTATGTGACTCCAGCAATCT	TGCAGATGACCCCAATGTTGTGTGCTGGGACATTTCTCCTGAGCACCCTCTATGTGACTCCAGCAATCT	NC_006095.4_chromosome_8	19381162	1	1.07E-28	0.91954	0.9875	0.024687	11.91818	5.19813	2.34188	1
100001160	TGCAGATGACCTTACTTCAATTTCAGAAAGTAGTAGCAGCATATCAAAGTACTAATCATGCATGAGATC	TGCAGATGACCTTACTTCAATTTCAGAAAGTAGTAGCAGCATATCAAAGTACTAATCATGCATG	NC_006092.4_chromosome_5	23256385	1	5.84E-26	0.91954	0.9875	0.024687	21.19091	8.03005	3.09976	1
100001161	TGCAGATGACTGGAGCTCCCAGCACTGCTTTGGGACTTAAATATTTAAGCAGGACACTGCTCTGCTGAT	TGCAGATGACTGGAGCTCCCAGCACTGCTTTGGGACTTAAATATTTAAGCAGGACACTGCTCTGCTGAT	NC_006090.4_chromosome_3	18432417	1	1.07E-28	0.885057	0.987013	0.025637	10.58716	5.21151	2.11641	1
100001162	TGCAGATGAGAGATAGTGGCTTGTAACACCTGCTCATGGTCAGGTCGTGCAAGCAAATAGCAAACAAGT	TGCAGATGAGAGATAGTGGCTTGTAACACCTGCTCATGGTCAGGTCGTGCAAGCAAATAGCAAACAAGT	NC_006111.4_chromosome_24	1021904	1	1.07E-28	0.83908	0.986301	0.027022	20.33636	6.5495	3.60977	1
100001164	TGCAGATGAGATGTATCACTGAGGAATAAAGAATGTTGGCTAATTTACTGAAGATAATTTGTTGTAGGA	TGCAGATGAGATGTATCACTGAGGAATAAAGAATGTTGGCTAATTTACTGAAGATAATTTGTTGTAGGA	NC_006127.4_chromosome_Z	9360381	1	1.07E-28	0.908046	0.974684	0.049351	22.0367	8.02282	3.02611	1
100001166	TGCAGATGAGGAAGTACTTCACCTGTTTGATGACATAGCATTTCCAGCACGTCTTTTTCACTTTCCAAT	TGCAGATGAGGAAGTACTTCACCTGTTTGATGACATAGCATTTCCAGCACGTCTTTTTCACTTTCCAAT	NC_006088.4_chromosome_1	11867476	1	2.99E-24	0.988506	0.406977	0.482693	7.23256	5.04324	1.50915	0.95
100001167	TGCAGATGAGGCACATCAGACTATGGCCACTACCTGAGAATTCCATGAAAATGCCAGGTCTCAGAAGGC	TGCAGATGAGGCACATCAGACTATGGCCACTACCTGAGAATTCCATGAAAATGCCAGGTCTCAGAAGGC	NC_006096.4_chromosome_9	15467657	1	1.07E-28	0.91954	0.9875	0.024687	16.01818	5.96045	3.06065	1
100001168	TGCAGATGAGGTGTTGGCTTACCGCACCTCATCTCAACAATTCTTCACTATCTCTGCACTTACACTGTG	TGCAGATGAGGTGTTGGCTTACCGCACCTCATCTCAACAATTCTTCACTATCTCTGCACTTACACTGTG	NC_006089.4_chromosome_2	28786754	1	1.07E-28	0.850575	0.945946	0.102264	8.81905	5.01954	1.88033	1
100001169	TGCAGATGAGTACTAACCATACCTAATAGGCGTGGATCACTGCTGTGCTATACTAAGGACACTTTGGGT	TGCAGATGAGTACTAACCATACCTAATAGGCGTGGATCACTGCTGTGCTATACTAAGGACACTTTGGGT	NC_006096.4_chromosome_9	23926334	1	1.07E-28	0.91954	0.9875	0.024687	16.16364	6.93152	2.50998	1
100001170	TGCAGATGAGTAGAAAGCAATAGTCCAGGGTTGTTGTTCTTGGGCACCCCTCCATTTCCCGCAGTGCTA	TGCAGATGAGTAGAAAGCAATAGTCCAGGGTTGTTGTTCTTGGGCACCCCTCCATTTCCCGCAGTGCTA	NC_006090.4_chromosome_3	22311221	1	1.07E-28	0.908046	0.987342	0.024996	11.90909	5.04623	2.67625	1
100001171	TGCAGATGAGTCACATCTGAAAAAAAAGGAGCACCTCATTTCAGGCTAGGTACGTTTCTGTGGGCATGA	TGCAGATGAGTCACATCTGAAAAAAAAGGAGCACCTCATTTCAGGCTAGGTACGTTTCTGTGGGCATGA	NC_006092.4_chromosome_5	51524659	1	2.99E-24	0.977011	0.317647	0.433495	18.675	7.39049	2.77285	1
100001172	TGCAGATGAGTCATTTGAAGTCAAACCTTCACCACGTGGTTATACAGATAGTTATCTGATGTAACGAAG	TGCAGATGAGTCATTTGAAGTCAAACCTTCACCACGTGGTTATACAGATAGTTATCTGATGTAACGAAG	NC_006093.4_chromosome_6	9126836	1	1.07E-28	0.931034	0.975309	0.048163	15.25688	5.99909	2.89062	1
100001173	TGCAGATGAGTTTTGTATTAAAAAGATTCAAGGTATGTGTGTACATTTTTGCCACCCTCTCATTGGAGG	TGCAGATGAGTTTTGTATTAAAAAGATTCAAGGTATGTGTGTACATTTTTGCCACCCTCTCATTGGAGG	NC_006088.4_chromosome_1	64786738	1	1.07E-28	0.850575	0.986486	0.026662	10.09091	4.61134	2.33651	1
100001174	TGCAGATGATAACTTGTTCCATTTTTTGATGTCGTAAAAAAAAATCAGGTATTGATTATACACTGAATT	TGCAGATGATAACTTGTTCCATTTTTTGATGTCGTAAAAAAAAATCAGGTATTGATTATACACTGAATT	NC_006088.4_chromosome_1	167675353	1	8.33E-25	0.942529	0.768293	0.356038	9.14943	5.41715	1.69613	1
100001175	TGCAGATGATCCCACCTATGGAGGCGGAGGCAGGTGCTGCCCACATTGCCTGAGCAAGCATCCCTTTCC	TGCAGATGATCCCACCTATGGAGGCGGAGGCAGGTGCTGCCCACATTGCCTGAGCAAGCATCCCTTTCC	NC_006114.4_chromosome_27	4392215	1	1.07E-28	0.954023	0.301205	0.420961	5.10256	3.5286	1.52719	0.952381
100001176	TGCAGATGATGAAAGCTTTCAGGAAGATGAATTCCACTAAGAGGGGGAAAAAGAGATCTAAACATGGAA	TGCAGATGATGAAAGCTTTCAGGAAGATGAATTCCACTAAGAGGGGGAAAAAGAGATCTAAACATGGAA	NC_006092.4_chromosome_5	10547454	1	1.79E-26	0.977011	0.176471	0.290657	20.89474	6.42278	3.39714	1
100001177	TGCAGATGATGCATAATTTCTAAAGAAATTTTATTTTTTTTTTAGGAATATGTTACAAATTGCATGAGA	TGCAGATGATGCATAATTTCTAAAGAAATTTTATTTTTTTTTTAGGAATATGTTACAAATTGCATGAGA	NC_006089.4_chromosome_2	123063448	1	2.31E-25	0.977011	0.223529	0.347128	7.18519	5.72219	1.34056	1
100001178	TGCAGATGATGGTGCCACCTGTGTGTCCTTGCCTTTAGGAGGAGAGCACTAAGTTCTCATGTGAGCATC	TGCAGATGATGGTGCCACCTGTGTGTCCTTGCCTTTAGGAGGAGAGCACTAAGTTCTCATGTGAGCATC	NC_006094.4_chromosome_7	414012	1	1.07E-28	0.896552	0.987179	0.025312	17.49091	7.83204	2.50364	1
100001179	TGCAGATGATTCTTGCTCCCACATCTCTATTTGCATTGCTGTCATACTGTCCTTCATTGGCTTTTCCCT	TGCAGATGATTCTTGCTCCCACATCTCTATTTGCATTGCTGTCATACTGTCCTTCATTGGCTTTTCCCT	NC_006102.4_chromosome_15	3938704	1	1.07E-28	0.850575	0.878378	0.21366	61.79798	26.67991	2.35923	1
100001180	TGCAGATGATTGGTTTAGCACACTGTGATCCTGAACATTTAATAGTGGTAAGGAACACAATTTATTGGA	TGCAGATGATTGGTTTAGCACACTGTGATCCTGAACATTTAATAGTGGTAAGGAACACAATTTATTGGA	NC_006090.4_chromosome_3	11417748	1	2.31E-25	0.908046	0.822785	0.29162	21.52688	10.52758	2.17399	1
100001181	TGCAGATGCAACAGCAGAAGGCTTTGTTTCTTTATGAGTTTGGTCCAAAGCAGCCTTATGCTCCTTAGT	TGCAGATGCAACAGCAGAAGGCTTTGTTTCTTTATGAGTTTGGTCCAAAGCAGCCTTATGCTCCTTAGT	NC_006088.4_chromosome_1	159773621	1	1.07E-28	0.896552	0.987179	0.025312	10.22727	4.47551	2.71165	1
100001183	TGCAGATGCACATTAGGATGCATTTTTCAGATCTGAATCCCATCACTGAGTTATTGTCTCTTTGCATGA	TGCAGATGCACATTAGGATGCATTTTTCAGATCTGAATCCCATCACTGAGTTATTGTCTCTTTGCATGA	NC_006127.4_chromosome_Z	16514544	1	3.85E-28	0.954023	0.975904	0.047031	13.51376	6.22162	2.28261	1
100001185	TGCAGATGCAGCGTGGTAAGGTGAGTGAGAGAAAAAACACCTTCTGATGCCTGCATGGCATGAGATCGG	TGCAGATGCAGCGTGGTAAGGTGAGTGAGAGAAAAAACACCTTCTGATGCCTGCATGGCATG	NC_006090.4_chromosome_3	28916558	1	7.16E-25	0.942529	0.621951	0.470256	8.85135	5.32887	1.71449	1
100001186	TGCAGATGCAGGAGGTGAAGACACGGAGTAGAGGGAAAAGGTACTGCACTCTCAAGTCCTGCTCCCCTC	TGCAGATGCAGGAGGTGAAGACACGGAGTAGAGGGAAAAGGTACTGCACTCTCAAGTCCTGCTCCCCTC	NC_006095.4_chromosome_8	3795199	1	1.07E-28	0.896552	0.987179	0.025312	27.55455	11.11149	2.53553	1
100001187	TGCAGATGCAGGCACCTCAGAAGCAGATATTGTGCACCAGGCCTTGCTGGAGGGCAACATAGCCACCGA	TGCAGATGCAGGCACCTCAGAAGCAGATATTGTGCACCAGGCCTTGCTGGAGGGCAACATAGCCACCGA	NC_006091.4_chromosome_4	3385071	1	1.07E-28	0.931034	0.987654	0.024387	10.30909	4.26773	2.73842	1
100001188	TGCAGATGCAGTCTTTAAGTAGGTCATCAGAAAAAGAATATTTCACCAGTTTTGTTAACTGCCATTTGG	TGCAGATGCAGTCTTTAAGTAGGTCATCAGAAAAAGAATATTTCACCAGTTTTGTTAACTGCCATTTGG	NC_006107.4_chromosome_20	7160424	1	1.07E-28	0.873563	0.894737	0.188366	6.40594	3.47317	1.84274	1
100001189	TGCAGATGCCACCATCTACAGAGAAGGCAGGCTACAAACTGTTGCAAGGGACCTGGCATCTAGAGTCCA	TGCAGATGCCACCATCTACAGAGAAGGCAGGCTACAAACTGTTGCAAGGGACCTGGCATCTAGAGTCCA	NC_006095.4_chromosome_8	11629091	1	1.07E-28	0.896552	0.987179	0.025312	11.23636	4.69415	2.62514	1
100001190	TGCAGATGCCATGCACATACCCAATAAATTTGAGATATCTTTCAGTGCTGTCTCACATGTGCAGAGCAT	TGCAGATGCCATGCACATACCCAATAAATTTGAGATATCTTTCAGTGCTGTCTCACATGTGCAGAGCAT	NC_006100.4_chromosome_13	13741822	1	1.07E-28	0.908046	0.987342	0.024996	24.35455	8.70798	3.42034	1
100001191	TGCAGATGCCTTCAGGTACAGGGACACAGACAGCGGTGCCAGTGCCAATGCCCTGTGACTAATGCCCAG	TGCAGATGCCTTCAGGTACAGGGACACAGACAGCGGTGCCAGTGCCAATGCCCTGTGACTAATGCCCAG	NT_466416.1_chrUn_Scaffold4715	11647	96	1.38E-27	0.988506	0.209302	0.33099	11.30769	8.11347	1.56655	1
100001192	TGCAGATGCGCAAAGCCCCTTCATGAATTAAGAAGCAAAGATGCATTAAAAAAAGAAAGAAAGAAACCA	TGCAGATGCGCAAAGCCCCTTCATGAATTAAGAAGCAAAGATGCATTAAAAAAAGAAAGAAAGAAACCA	NC_006100.4_chromosome_13	14047296	1	1.07E-28	0.954023	0.325301	0.438961	10.88636	4.5388	2.65903	1
100001193	TGCAGATGCGCTCTTTTCTCCTTCTTGCTGCTCCTCTTCTGTGTTCAGTGAACACGAGGGATCAGTCCC	TGCAGATGCGCTCTTTTCTCCTTCTTGCTGCTCCTCTTCTGTGTTCAGTGAACACGAGGGATCAGTCCC	NC_006090.4_chromosome_3	106687819	1	1.07E-28	0.91954	0.9875	0.024687	16.21818	6.58977	2.84005	1
100001194	TGCAGATGCTACATGATACTGGGAATATTTAGGGAAAGCTAAATACTCCTGGACATTTCTAATTTGGTA	TGCAGATGCTACATGATACTGGGAATATTTAGGGAAAGCTAAATACTCCTGGACATTTCTAATTTGGTA	NC_006088.4_chromosome_1	89458205	1	1.07E-28	0.988506	0.581395	0.48675	14.95238	7.18559	2.19267	1
100001196	TGCAGATGCTACTGTGCACGCTCTAACTGCAACAGAACTAGCAAGACCTGGTTTTCAGACCAGGCTTCT	TGCAGATGCTACTGTGCACGCTCTAACTGCAACAGAACTAGCAAGACCTGGTTTTCAGACCAGGCTTCT	NC_006089.4_chromosome_2	62740463	1	1.07E-28	0.862069	0.986667	0.026311	10.75455	4.18479	2.93264	1
100001197	TGCAGATGCTAGAACTAGGGAGTTCAAAGATGGACTGTATAGTTGAGCTCTGTGGCCAGGCATGAGATC	TGCAGATGCTAGAACTAGGGAGTTCAAAGATGGACTGTATAGTTGAGCTCTGTGGCCAGGCATG	NC_006088.4_chromosome_1	66280796	1	5.84E-26	0.862069	0.986667	0.026311	13.87156	5.69742	2.56665	1
100001198	TGCAGATGCTAGGCATATGCAAACTGTACACATAAGCTCATGTATGTAAAACTGAGTATTAAAAAAGAT	TGCAGATGCTAGGCATATGCAAACTGTACACATAAGCTCATGTATGTAAAACTGAGTATTAAAAAAGAT	NC_006094.4_chromosome_7	12449813	1	2.31E-25	1	0.011494	0.022724	10	0	100	1
100001199	TGCAGATGCTATATGATACTGGGAATATTTAGGGAAAGCTAAGAAATACTCCTGGACATTTCTAATTTG	TGCAGATGCTATATGATACTGGGAATATTTAGGGAAAGCTAAGAAATACTCCTGGACATTTCTAATTTG	NC_006088.4_chromosome_1	89458205	1	6.48E-21	0.862069	0.906667	0.169244	21	9.97841	2.24374	1
100001200	TGCAGATGCTGAAGCACAGAGGCACCTGTAAGAAACAGCAAGCCATCATTAAATCCCATCTGAGCCTGT	TGCAGATGCTGAAGCACAGAGGCACCTGTAAGAAACAGCAAGCCATCATTAAATCCCATCTGAGCCTGT	NC_006090.4_chromosome_3	1885203	1	1.07E-28	0.942529	0.987805	0.024093	23.81818	6.75571	3.91782	1
100001201	TGCAGATGCTGAGGGCGTGCTGAGCTAGCTCTGAATTAGTCAGCAGGGATAATTTTAGGGCAGCTCAAA	TGCAGATGCTGAGGGCGTGCTGAGCTAGCTCTGAATTAGTCAGCAGGGATAATTTTAGGGCAGCTCAAA	NC_006095.4_chromosome_8	16596177	1	1.07E-28	0.862069	0.96	0.0768	17.12037	7.89833	2.34618	1
100001202	TGCAGATGCTGGAGGTGATCTTGAGGCTGGCTGAGCATCCATCCACCCTCCTCCTGGCTTCTGAAGGGA	TGCAGATGCTGGAGGTGATCTTGAGGCTGGCTGAGCATCCATCCACCCTCCTCCTGGCTTCTGAAGGGA	NC_006091.4_chromosome_4	3591819	1	1.07E-28	0.91954	0.7	0.42	10.55952	7.19516	1.61194	1
100001203	TGCAGATGCTGGCAGTGGGGGGAACAAGGGAAACCAAAGTGGAAGGCTGGCTGAGCACTCAGGCCTTGG	TGCAGATGCTGGCAGTGGGGGGAACAAGGGAAACCAAAGTGGAAGGCTGGCTGAGCACTCAGGCCTTGG	NC_006127.4_chromosome_Z	70713187	1	1.07E-28	0.91954	0.9875	0.024687	12.45455	5.55736	2.4264	1
100001204	TGCAGATGCTGGCGTCTTTCCTTTAAGTGATGCTGAATGTCACATGAACTTGTGTATGGCCATGATATG	TGCAGATGCTGGCGTCTTTCCTTTAAGTGATGCTGAATGTCACATGAACTTGTGTATGGCCATGATATG	NC_006094.4_chromosome_7	28873797	1	1.07E-28	0.896552	0.987179	0.025312	16.95455	6.52462	2.81281	1
100001207	TGCAGATGCTGTAAGATGTCTATGAAATCTATTGAAAACATTTGTCATTTTATAATTCAGACTAATGTA	TGCAGATGCTGTAAGATGTCTATGAAATCTATTGAAAACATTTGTCATTTTATAATTCAGACTAATGTA	NC_006089.4_chromosome_2	84895910	1	4.98E-27	0.965517	0.380952	0.471655	33.86364	16.50563	2.03167	1
100001208	TGCAGATGCTTAAGTTGGTTTCACCTGCTCTCATTGGCTAGGAAAGCAAAACAAAACAAATGAACAAAG	TGCAGATGCTTAAGTTGGTTTCACCTGCTCTCATTGGCTAGGAAAGCAAAACAAAACAAATGAACAAAG	NC_006089.4_chromosome_2	109541903	1	5.01E-22	0.977011	0.364706	0.463391	12.775	7.60423	1.7109	1
100001209	TGCAGATGCTTAGCTCCCAGAAGCCTTCTGTTGGAATGCAGTCAATACAGGCAGAATGTTTAGGTGACT	TGCAGATGCTTAGCTCCCAGAAGCCTTCTGTTGGAATGCAGTCAATACAGGCAGAATGTTTAGGTGACT	NC_006092.4_chromosome_5	22677522	1	1.07E-28	0.873563	0.973684	0.051247	27.57798	12.37139	2.52346	1
100001210	TGCAGATGCTTCCTCTTTCAGCATTTTCACTGCCACCATTGTGAAGGGTTCATATGGCAGTAGTCCTGG	TGCAGATGCTTCCTCTTTCAGCATTTTCACTGCCACCATTGTGAAGGGTTCATATGGCAGTAGTCCTGG	NC_006127.4_chromosome_Z	66759088	1	3.85E-28	0.91954	0.575	0.48875	6.03125	3.9685	1.66182	0.95
100001211	TGCAGATGCTTGGTTATGATAAGAGTGATATGACTTATAACTAGATGAAGAGTATGAGAGCTGATCTCC	TGCAGATGCTTGGTTATGATAAGAGTGATATGACTTATAACTAGATGAAGAGTATGAGAGCTGATCTCC	NC_006100.4_chromosome_13	8663180	1	1.07E-28	0.908046	0.987342	0.024996	20.8	7.6951	3.05315	1
100001212	TGCAGATGGAAATCTCTGTCATCCACATCCTGTCTCCCACTACCAATTATACATCGTGTATGCATTAAA	TGCAGATGGAAATCTCTGTCATCCACATCCTGTCTCCCACTACCAATTATACATCGTGTATGCATTAAA	NC_006090.4_chromosome_3	31780602	1	2.31E-25	0.988506	0.27907	0.40238	8.6129	4.2173	2.13959	1
100001213	TGCAGATGGAAATTTGTAAGGTCCAGACACAGCCTATAAAGACCTGAACAGGGTTTAGCTGCCTGACAC	TGCAGATGGAAATTTGTAAGGTCCAGACACAGCCTATAAAGACCTGAACAGGGTTTAGCTGCCTGACAC	NC_006088.4_chromosome_1	145490218	1	1.07E-28	0.885057	0.480519	0.499241	5.23729	3.51432	1.65269	0.952381
100001214	TGCAGATGGAAGATACTTGCAGGAAACAGACACCGCAGAGGGGGGGAAAAAATCCTCTGTATTTTAACA	TGCAGATGGAAGATACTTGCAGGAAACAGACACCGCAGAGGGGGGGAAAAAATCCTCTGTATTTTAACA	NC_006089.4_chromosome_2	91236289	1	1.07E-28	0.83908	0.972603	0.053293	11.7156	5.98176	2.11659	1
100001215	TGCAGATGGAAGGACTCCAGCAGGGGGGTCTGGTACCACTCCGCTCTTGTTACAGGTTTTGGTGTTTTT	TGCAGATGGAAGGACTCCAGCAGGGGGGTCTGGTACCACTCCGCTCTTGTTACAGGTTTTGGTGTTTTT	NC_006100.4_chromosome_13	8735540	1	1.07E-28	0.896552	0.846154	0.260355	5.35052	3.22056	1.7265	1
100001216	TGCAGATGGACAGGCACTGACTGAGGCACGAAAACAGTTAAAGGAGGAGACTCAGCTGCGGCTGGTAAG	TGCAGATGGACAGGCACTGACTGAGGCACGAAAACAGTTAAAGGAGGAGACTCAGCTGCGGCTGGTAAG	NC_006091.4_chromosome_4	50395404	1	1.07E-28	0.873563	0.986842	0.02597	10.2	4.39587	2.60543	1
100001217	TGCAGATGGACGGGGAAGGAGACAGCAGAATTGGGAATGAATCCTTCCTCCTCCCTACATCCAGGACTG	TGCAGATGGACGGGGAAGGAGACAGCAGAATTGGGAATGAATCCTTCCTCCTCCCTACATCCAGGACTG	NT_461738.1_chromosome_10 chr10random_Scaffold2855	5380	9	1.07E-28	0.942529	0.378049	0.470256	8.62791	4.71032	1.84741	1
100001218	TGCAGATGGAGCTTGTCTAAGGTAAGTCCTTCCTAGGTGAGCTTCTGCTTTAAAGCATCAAGTTGTATA	TGCAGATGGAGCTTGTCTAAGGTAAGTCCTTCCTAGGTGAGCTTCTGCTTTAAAGCATCAAGTTGTATA	NC_006090.4_chromosome_3	111292203	34	1.07E-28	0.91954	0.9875	0.024687	12.74545	4.95697	2.82041	1
100001219	TGCAGATGGAGGATTATCTTTCCAGCACATGATTTATTTGCAGAGATAAAGTGCAGACTGTTACCCAGC	TGCAGATGGAGGATTATCTTTCCAGCACATGATTTATTTGCAGAGATAAAGTGCAGACTGTTACCCAGC	NC_006090.4_chromosome_3	88937532	1	1.07E-28	0.873563	0.986842	0.02597	10.14545	4.72486	2.44498	1
100001220	TGCAGATGGAGTCTTCAAGTCTCAGCAGTGTCCCTCAGCACGTCTTGTCACAGCATCCCACCCAGCTGC	TGCAGATGGAGTCTTCAAGTCTCAGCAGTGTCCCTCAGCACGTCTTGTCACAGCATCCCACCCAGCTGC		0	0	999	0.965517	0.547619	0.495465	9.0625	5.2526	1.66118	1
100001221	TGCAGATGGAGTTTGACAGGGAATATGATGCACAGCTTCGGCGTGAAGAGAAGAAATTCAATGGAGACA	TGCAGATGGAGTTTGACAGGGAATATGATGCACAGCTTCGGCGTGAAGAGAAGAAATTCAATGGAGACA	NC_006089.4_chromosome_2	103320514	1	1.07E-28	0.885057	0.987013	0.025637	18.51376	7.32172	2.88685	1
100001224	TGCAGATGGCATAAAAAGAATTTTATTGCAATGCAGAATATCTGTTGTATCTTTTATTTCTGGGTCAGT	TGCAGATGGCATAAAAAGAATTTTATTGCAATGCAGAATATCTGTTGTATCTTTTATTTCTGGGTCAGT	NC_006092.4_chromosome_5	40474710	1	1.07E-28	0.896552	0.987179	0.025312	23.15455	8.24311	3.21226	1
100001225	TGCAGATGGCTGTCTTACCCCTCTCACTAACACACATCAGCACATGCCTCCTCCTGTGCAGCCACAAAG	TGCAGATGGCTGTCTTACCCCTCTCACTAACACACATCAGCACATGCCTCCTCCTGTGCAGCCACAAAG	NC_006091.4_chromosome_4	20083047	1	1.07E-28	0.896552	0.987179	0.025312	19.06422	8.13563	2.70493	1
100001226	TGCAGATGGGAAGAAGTGGCTGGTCTGAGTGTAATTTTTTTAATTTCCCAAGGTCCTTGCATAGGTCTT	TGCAGATGGGAAGAAGTGGCTGGTCTGAGTGTAATTTTTTTAATTTCCCAAGGTCCTTGCATAGGTCTT		0	0	999	0.954023	0.578313	0.487734	8.16418	4.90384	1.72476	1
100001228	TGCAGATGGGATTTGCAGGGAGCAGTACTCCATAATGTAGCTGCACGCTCTTATCTTGTGCTCCTCTGA	TGCAGATGGGATTTGCAGGGAGCAGTACTCCATAATGTAGCTGCACGCTCTTATCTTGTGCTCCTCTGA	NC_006093.4_chromosome_6	3800124	1	1.07E-28	0.908046	0.924051	0.140362	12.10476	5.82919	2.1592	1
100001230	TGCAGATGGGGAATATTTCAGTTCTTGAATGATGATGAATGCAGTGGAGCAGAGAGAAGCATGAGATCG	TGCAGATGGGGAATATTTCAGTTCTTGAATGATGATGAATGCAGTGGAGCAGAGAGAAGCATG	NC_006104.4_chromosome_17	2732676	1	2.05E-25	0.862069	0.986667	0.026311	47.89091	16.64023	3.19831	1
100001231	TGCAGATGGGGAGCTCCTGGCAGGGCTGGGCACCTCCAGAAAGTCCCATGGAGCAACTCTTAGGTTCTG	TGCAGATGGGGAGCTCCTGGCAGGGCTGGGCACCTCCAGAAAGTCCCATGGAGCAACTCTTAGGTTCTG	NC_006107.4_chromosome_20	743788	1	1.07E-28	0.954023	0.987952	0.023806	14.6789	8.71872	1.78447	1
100001233	TGCAGATGGGGTCTAACAAGATGTGAGTAGAAGGAAATGATGGCTTCCATTAATTCACTGCCTTTGCTA	TGCAGATGGGGTCTAACAAGATGTGAGTAGAAGGAAATGATGGCTTCCATTAATTCACTGCCTTTGCTA	NC_006089.4_chromosome_2	103284811	1	1.07E-28	0.862069	0.96	0.0768	18.43519	7.78207	2.38253	1
100001235	TGCAGATGGGTCCCATGTGTCTCAAAGGGAGAAAAGGATCACAGCCCAGGAGCTGGCAGGGCCTGATGA	TGCAGATGGGTCCCATGTGTCTCAAAGGGAGAAAAGGATCACAGCCCAGGAGCTGGCAGGGCCTGATGA	NC_008466.3_LGE64	817409	1	1.07E-28	0.931034	0.987654	0.024387	11.16364	4.93324	2.48453	1
100001237	TGCAGATGGTAAATGCCCATGCTGGGGTTTGGACTAGATGATATTTAGAGTTCTCTTCCAACCCAAACC	TGCAGATGGTAAATGCCCATGCTGGGGTTTGGACTAGATGATATTTAGAGTTCTCTTCCAACCCAAACC	NC_006106.4_chromosome_19	4424954	1	1.07E-28	0.896552	0.910256	0.163379	10.625	6.28366	1.80475	1
100001238	TGCAGATGGTAGGGGAGGAAGAGAGATACTGCTGCTGTCAATGGCACATAGAAGTAAAAGAGGTCCCAT	TGCAGATGGTAGGGGAGGAAGAGAGATACTGCTGCTGTCAATGGCACATAGAAGTAAAAGAGGTCCCAT	NC_006090.4_chromosome_3	96114379	1	1.07E-28	0.885057	0.987013	0.025637	20.71818	7.59681	3.14479	1
100001239	TGCAGATGGTGATCTTCTTTGATCTCAAGAGCTTAGGTTTGGAAAGAGCTGAATAAATCATGCATGAGA	TGCAGATGGTGATCTTCTTTGATCTCAAGAGCTTAGGTTTGGAAAGAGCTGAATAAATCATGCATGAGA	NC_006088.4_chromosome_1	103894560	1	4.98E-27	0.873563	0.986842	0.02597	12.85455	5.24116	2.65468	1
100001241	TGCAGATGTAACAGGTAACAGAAAAAATGTGATTGTTTCCATGATTTTTCAATATTTGCATCACAGGAG	TGCAGATGTAACAGGTAACAGAAAAAATGTGATTGTTTCCATGATTTTTCAATATTTGCATCACAGGAG	NC_006094.4_chromosome_7	13507656	1	1.07E-28	0.873563	0.986842	0.02597	17.71818	5.79048	3.60477	1
100001242	TGCAGATGTAACTGTTCTAATCTAGAAACACGATGCAACATGAGAAAACCCATCTCACTTCAAGGAGTT	TGCAGATGTAACTGTTCTAATCTAGAAACACGATGCAACATGAGAAAACCCATCTCACTTCAAGGAGTT	NC_006090.4_chromosome_3	100942144	1	1.07E-28	0.862069	0.88	0.2112	8.84	4.94514	1.90584	1
100001243	TGCAGATGTACATTTCAACTGTAACATATTTATACACACACAAACACACAAACAAACACAGAGTGCCCA	TGCAGATGTACATTTCAACTGTAACATATTTATACACACACAAACACACAAACAAACACAGAGTGCCCA		0	0	999	0.91954	0.6625	0.447187	14.72973	7.96156	2.05539	1
100001245	TGCAGATGTACTGACATGAGCTTCAGGCTTTCCGTTTGCTGGGAAGCTGCACTTGCAGGAGGCTTAGTG	TGCAGATGTACTGACATGAGCTTCAGGCTTTCCGTTTGCTGGGAAGCTGCACTTGCAGGAGGCTTAGTG	NC_006102.4_chromosome_15	4372627	1	1.07E-28	0.942529	0.487805	0.499703	11.03636	6.0271	1.95151	0.95
100001246	TGCAGATGTAGACAGGAACCCAGCAGTGTTTTCACAAGTCCCTAAGTGCTTATTTCCCATTGGTTTCTC	TGCAGATGTAGACAGGAACCCAGCAGTGTTTTCACAAGTCCCTAAGTGCTTATTTCCCATTGGTTTCTC	NC_006090.4_chromosome_3	26866165	1	1.07E-28	0.91954	0.9875	0.024687	14.56364	5.65449	2.82265	1
100001247	TGCAGATGTAGCTCTGTGCATCTGTCCCAGCTTTGAAACGCACCTGAAAAGCATCAGCCTAAAGCTGAC	TGCAGATGTAGCTCTGTGCATCTGTCCCAGCTTTGAAACGCACCTGAAAAGCATCAGCCTAAAGCTGAC	NC_006088.4_chromosome_1	179261156	1	1.07E-28	0.988506	0.197674	0.317198	5.13043	2.89384	2.00785	1
100001248	TGCAGATGTAGCTTAGCCTCGCACAAGAGCTTTTTCAATCTTTGTCTTACAGATCATTTTCTGAAAAAA	TGCAGATGTAGCTTAGCCTCGCACAAGAGCTTTTTCAATCTTTGTCTTACAGATCATTTTCTGAAAAAA	NC_006091.4_chromosome_4	12146069	1	1.08E-23	1	0.241379	0.366231	16.68	9.36256	1.86561	1
100001249	TGCAGATGTAGCTTCAACATCATTCTCAAAACTGGGGCAAAACCTGGAAGGAGAAGGATCCAATTGCCC	TGCAGATGTAGCTTCAACATCATTCTCAAAACTGGGGCAAAACCTGGAAGGAGAAGGATCCAATTGCCC	NC_006088.4_chromosome_1	186302740	1	1.07E-28	0.885057	0.974026	0.050599	11.40367	5.16004	2.56453	1
100001250	TGCAGATGTATAAACAAGGGTGTAGAAAATAGGAACTGGGAGGTGACTTTACTTTTGCTAGATTACTGG	TGCAGATGTATAAACAAGGGTGTAGAAAATAGGAACTGGGAGGTGACTTTACTTTTGCTAGATTACTGG	NT_459517.1_chromosome_3 chr3random_Scaffold17497	583	2	1.07E-28	0.954023	0.746988	0.377994	14.72093	8.47383	1.79175	1
100001251	TGCAGATGTATAAATGTGAGGGTAGGCTTAACTACTTTGTTTTGAAAGGGAACTTTAATATTAAACAAA	TGCAGATGTATAAATGTGAGGGTAGGCTTAACTACTTTGTTTTGAAAGGGAACTTTAATATTAAACAAA	NC_006089.4_chromosome_2	25222401	1	1.07E-28	0.91954	0.8375	0.272188	27.79167	14.29082	2.00828	1
100001252	TGCAGATGTATCTGGTGTGGTAGTTCTCTCCTTTGAACTGGTTTTGAAGAGGTTGTTCACTGGTGTAGA	TGCAGATGTATCTGGTGTGGTAGTTCTCTCCTTTGAACTGGTTTTGAAGAGGTTGTTCACTGGTGTAGA	NC_006091.4_chromosome_4	77317000	1	1.07E-28	0.91954	0.775	0.34875	13.07692	6.89199	1.92337	1
100001253	TGCAGATGTATTGAATGAGAAAAGTCATTTCAAATTTACACTTAGAATTCTGGATGTTGCCAGTCTTGT	TGCAGATGTATTGAATGAGAAAAGTCATTTCAAATTTACACTTAGAATTCTGGATGTTGCCAGTCTTGT	NC_006093.4_chromosome_6	16860333	1	2.31E-25	0.91954	0.8	0.32	22.75281	11.25724	2.2754	1
100001255	TGCAGATGTCTCCGAGTCATCCTCTTCTGAGATGAGTCCTTCATCTCGCCCTGCATGGTGGATTCTAGG	TGCAGATGTCTCCGAGTCATCCTCTTCTGAGATGAGTCCTTCATCTCGCCCTGCATGGTGGATTCTAGG	NC_006101.4_chromosome_14	4673246	1	1.38E-27	0.908046	0.658228	0.449928	5.78947	3.54785	1.70231	1
100001256	TGCAGATGTGAAAAGCACAAATGCCTTTTGTATGAGAATAAGATGAGGAGAGCATCTGCAGAAGCTGGA	TGCAGATGTGAAAAGCACAAATGCCTTTTGTATGAGAATAAGATGAGGAGAGCATCTGCAGAAGCTGGA	NC_006091.4_chromosome_4	76590695	1	1.07E-28	0.873563	0.986842	0.02597	13.00909	5.91991	2.15485	1
100001258	TGCAGATGTGAAATCACCATCACAACAAGTACATACAGAAAGTGCTCAACAATTGTGTTCTGCATTCAG	TGCAGATGTGAAATCACCATCACAACAAGTACATACAGAAAGTGCTCAACAATTGTGTTCTGCATTCAG	NC_006094.4_chromosome_7	26255407	1	1.07E-28	0.862069	0.96	0.0768	11.34259	4.97245	2.44703	1
100001259	TGCAGATGTGAATAAGGCTCTCTGCTTTTTGTATAACTGTGATTAAGTGATTTTGTTTGCAAGTGTCAC	TGCAGATGTGAATAAGGCTCTCTGCTTTTTGTATAACTGTGATTAAGTGATTTTGTTTGCAAGTGTCAC	NC_006096.4_chromosome_9	6536521	1	8.33E-25	0.965517	0.678571	0.436224	6.71053	4.24827	1.66527	1
100001260	TGCAGATGTGACTCGCTCACAGGAGTCTATCACACAGCCTGGAAGCGAAGCAAATGAATAATGACCCTC	TGCAGATGTGACTCGCTCACAGGAGTCTATCACACAGCCTGGAAGCGAAGCAAATGAATAATGACCCTC	NC_006092.4_chromosome_5	51981768	1	4.98E-27	0.908046	0.835443	0.274956	16.45263	8.28285	2.02919	1
100001261	TGCAGATGTGAGAAGGCCTGGGACAAGACTTTGCCAGTTACTCTGCTTGCAGATTTATGCATGAGATCG	TGCAGATGTGAGAAGGCCTGGGACAAGACTTTGCCAGTTACTCTGCTTGCAGATTTATGCATG	NC_006088.4_chromosome_1	177510965	1	2.05E-25	0.931034	0.987654	0.024387	20.19091	7.72422	2.8719	1
100001262	TGCAGATGTGAGCAGAAGGTCCTAGGACAGTTACATTACCTATGTAAAACCCAGAAGCAGAATAATACA	TGCAGATGTGAGCAGAAGGTCCTAGGACAGTTACATTACCTATGTAAAACCCAGAAGCAGAATAATACA	NC_006105.4_chromosome_18	1778682	1	1.07E-28	0.873563	0.986842	0.02597	14.10909	5.39755	3.11238	1
100001263	TGCAGATGTGCTGATGGAGAACAAGAACTTTTTCACAATTCAAAAAAAAAATTAGGCACACAAAAAAGG	TGCAGATGTGCTGATGGAGAACAAGAACTTTTTCACAATTCAAAAAAAAAATTAGGCACACAAAAAAGG	NT_462376.1_chromosome_14 chr14random_Scaffold7648	3265	2	1.07E-28	0.862069	0.986667	0.026311	13.76364	7.13879	2.06832	1
100001264	TGCAGATGTGGAAACCCCTAAAGGAGAAATTAAAATGTGGCTCTACTTCTAATGCAGGCTGTAGGACAT	TGCAGATGTGGAAACCCCTAAAGGAGAAATTAAAATGTGGCTCTACTTCTAATGCAGGCTGTAGGACAT	NC_006090.4_chromosome_3	8880431	1	1.07E-28	0.885057	0.987013	0.025637	19.38182	7.3571	2.8747	1
100001265	TGCAGATGTGGAGGAGGGCTGGAATGGTCCTGAGTGCTTGCAGCTCATTTCAGCACAGGGCATGAGATC	TGCAGATGTGGAGGAGGGCTGGAATGGTCCTGAGTGCTTGCAGCTCATTTCAGCACAGGGCATG	NC_006104.4_chromosome_17	5465890	1	5.84E-26	0.91954	0.95	0.095	17.85714	8.50146	2.28927	1
100001267	TGCAGATGTGGGTGATGGCAGTTCCTCATCCAATGGCTGTATACCAATTTGTGGCAGCATGAGGGATCT	TGCAGATGTGGGTGATGGCAGTTCCTCATCCAATGGCTGTATACCAATTTGTGGCAGCATGAGGGATCT	NT_456378.1_chromosome_1 chr1random_Scaffold6292	4662	2	6.44E-26	0.954023	0.783133	0.339672	20.34483	11.16936	1.88619	1
100001270	TGCAGATGTGTTGTTCCCTTCCAACTGTTTAATAAATGGAAGGAAAACATGTATCAGACTGTAGCATGA	TGCAGATGTGTTGTTCCCTTCCAACTGTTTAATAAATGGAAGGAAAACATGTATCAGACTGTAGCATGA	NC_006093.4_chromosome_6	11572889	1	3.85E-28	0.931034	0.987654	0.024387	17.77273	6.58187	3.06813	1
100001271	TGCAGATGTGTTTTGAACACTGCCACATGTAAAAATAAAACATTTGGGTGCTAAATTACTGTAGGAGCA	TGCAGATGTGTTTTGAACACTGCCACATGTAAAAATAAAACATTTGGGTGCTAAATTACTGTAGGAGCA	NC_006094.4_chromosome_7	31797148	1	1.07E-28	0.885057	0.987013	0.025637	27.52727	9.6979	2.84341	1
100001272	TGCAGATGTTACCTGCTCAGGCAATGCAAAAAAATATTCTCAGATTCATAGATGGAATGGCTTAGGCTG	TGCAGATGTTACCTGCTCAGGCAATGCAAAAAAATATTCTCAGATTCATAGATGGAATGGCTTAGGCTG	NC_006092.4_chromosome_5	52567376	1	1.07E-28	0.965517	0.630952	0.465703	9.07042	4.8624	1.96342	1
100001274	TGCAGATGTTCATTAACTAACTGATTAACTTGCAGACCAAGTAGAAGTTTCTTTATTGCTTTCTGCAAT	TGCAGATGTTCATTAACTAACTGATTAACTTGCAGACCAAGTAGAAGTTTCTTTATTGCTTTCTGCAAT	NC_006100.4_chromosome_13	9047321	1	1.07E-28	0.850575	0.972973	0.052593	14.4486	6.36761	2.19039	1
100001275	TGCAGATGTTCCTGGGGTCTTCCTGCAGAACAAAAGCTTTCCCTCTATTTCCTCATACTCCCCAAAGGA	TGCAGATGTTCCTGGGGTCTTCCTGCAGAACAAAAGCTTTCCCTCTATTTCCTCATACTCCCCAAAGGA	NC_006113.4_chromosome_26	1468533	1	1.07E-28	0.873563	0.934211	0.122922	8.66346	5.42007	1.75731	1
100001276	TGCAGATGTTCTGTTCTGGGGACCCTCTTTAGGTAATAATTTGGCCTCTTTGAACATAAGAGCATTTTT	TGCAGATGTTCTGTTCTGGGGACCCTCTTTAGGTAATAATTTGGCCTCTTTGAACATAAGAGCATTTTT	NC_006098.4_chromosome_11	6425553	2	1.07E-28	0.931034	0.987654	0.024387	13.88182	6.01775	2.27389	1
100001277	TGCAGATGTTGATGAGTGCCAGGTTCACAACGGGGGCTGCCAGCACAGATGTGTGAACACCTTTGGTTC	TGCAGATGTTGATGAGTGCCAGGTTCACAACGGGGGCTGCCAGCACAGATGTGTGAACACCTTTGGTTC	NC_006108.4_chromosome_21	994268	1	1.07E-28	0.908046	0.898734	0.182022	6.65347	3.81097	1.90731	1
100001278	TGCAGATGTTGCAAATCAAGCTCCCAACTTACCCACCACCTTCACTCACTGATTGCTCTCCCACCTCTG	TGCAGATGTTGCAAATCAAGCTCCCAACTTACCCACCACCTTCACTCACTGATTGCTCTCCCACCTCTG	NC_006108.4_chromosome_21	5065169	1	2.31E-25	0.942529	0.54878	0.495241	5.85714	3.37054	1.80189	1
100001279	TGCAGATGTTGGTGTCTTTTGTATGTTGCTCCATATACAGAGGCAGGGTTAGAGAAGCTAGTACAAGAG	TGCAGATGTTGGTGTCTTTTGTATGTTGCTCCATATACAGAGGCAGGGTTAGAGAAGCTAGTACAAGAG	NC_006090.4_chromosome_3	17367854	1	2.99E-24	0.988506	0.116279	0.205516	25.78571	6.37157	4.25151	1
100001280	TGCAGATGTTGTGATCTGTTTGCACATACACACTCACAAATACATACAATGTGTTCTATATTTTACTGA	TGCAGATGTTGTGATCTGTTTGCACATACACACTCACAAATACATACAATGTGTTCTATATTTTACTGA	NC_006095.4_chromosome_8	12535114	1	1.07E-28	0.850575	0.986486	0.026662	17.98182	7.78458	2.51741	1
100001281	TGCAGATGTTGTTTTAAGAGGAAACTGTCTTGTTTTTGTAAAGTTTTTTTTTCCAAAGGAATGTATCGT	TGCAGATGTTGTTTTAAGAGGAAACTGTCTTGTTTTTGTAAAGTTTTTTTTTCCAAAGGAATGTATCGT	NC_006090.4_chromosome_3	78315599	1	3.87E-23	0.931034	0.37037	0.466392	12.47917	7.81289	1.67768	1
100001282	TGCAGATGTTTATATCCAGCCTTGTCGCAGTACCTTATTCTGTTTCTCACTGTATTGTAGCATTGCAGT	TGCAGATGTTTATATCCAGCCTTGTCGCAGTACCTTATTCTGTTTCTCACTGTATTGTAGCATTGCAGT	NC_006127.4_chromosome_Z	29469007	1	1.07E-28	0.908046	0.860759	0.239705	7.48958	4.21553	1.85301	1
100001284	TGCAGATGTTTTAGACGTTATTGCTTCTAAATGTGCTTTGACAAATGTCTCCTGGCTTCCAGGAGCTCT	TGCAGATGTTTTAGACGTTATTGCTTCTAAATGTGCTTTGACAAATGTCTCCTGGCTTCCAGGAGCTCT	NC_006100.4_chromosome_13	12218393	2	1.07E-28	0.896552	0.987179	0.025312	13.86364	5.95663	2.54994	1
100001285	TGCAGATGTTTTGCATGTCTGTTTGTCTGTTCCTCCTGTCTCATCTAGCAACCCAAATCTTCACTGATT	TGCAGATGTTTTGCATGTCTGTTTGTCTGTTCCTCCTGTCTCATCTAGCAACCCAAATCTTCACTGATT	NC_006092.4_chromosome_5	19486786	1	1.07E-28	0.896552	0.987179	0.025312	15.62727	6.3659	2.80501	1
100001287	TGCAGATTAAATAACGAAATTTACTCATGCAGAAATTAGGGTAGTCAAAATGCCCTACAGTTTCCAGAT	TGCAGATTAAATAACGAAATTTACTCATGCAGAAATTAGGGTAGTCAAAATGCCCTACAGTTTCCAGAT	NC_006091.4_chromosome_4	86604056	1	1.07E-28	0.908046	0.987342	0.024996	16.62727	6.59595	2.77414	1
100001288	TGCAGATTAAATACAGTTCATTAGCTTATGCAGGCTGGTCAGAAAGATCTTACAAAGGCATGAGATCGG	TGCAGATTAAATACAGTTCATTAGCTTATGCAGGCTGGTCAGAAAGATCTTACAAAGGCATG	NC_006127.4_chromosome_Z	41328410	1	7.16E-25	0.885057	0.987013	0.025637	12.22727	5.47002	2.441	1
100001289	TGCAGATTAAGAGACCGATTAGTCCTCATTGGTGCTGTGGTGTGGAAAGTTACAGGATCCCGAGCAGAT	TGCAGATTAAGAGACCGATTAGTCCTCATTGGTGCTGTGGTGTGGAAAGTTACAGGATCCCGAGCAGAT	NC_006088.4_chromosome_1	168570449	1	1.07E-28	0.908046	0.949367	0.096138	12.0566	5.41283	2.47419	1
100001290	TGCAGATTAAGCTTACCAGGGTGGGACATGACAAACAGACCGTGAAACCGTGCTTCAGTCTTGAAGTTG	TGCAGATTAAGCTTACCAGGGTGGGACATGACAAACAGACCGTGAAACCGTGCTTCAGTCTTGAAGTTG	NC_006088.4_chromosome_1	171341095	1	1.07E-28	0.908046	0.987342	0.024996	21.21818	6.73172	3.34793	1
100001291	TGCAGATTACCCTATATCCTCTCCAGACGTTTTGGGCAAATACAACATGCTAACAATCTGTATCTGCAT	TGCAGATTACCCTATATCCTCTCCAGACGTTTTGGGCAAATACAACATGCTAACAATCTGTATCTGCAT	NC_006091.4_chromosome_4	84369017	1	1.07E-28	0.862069	0.986667	0.026311	11.55455	4.86843	2.58694	1
100001292	TGCAGATTACGGTGATGCATTAATCTTGTCCCTACTATTTACTCACACTGCCTTCTAATAGAAGCCATC	TGCAGATTACGGTGATGCATTAATCTTGTCCCTACTATTTACTCACACTGCCTTCTAATAGAAGCCATC	NC_006091.4_chromosome_4	24977302	1	1.07E-28	0.91954	0.575	0.48875	12.39394	6.85318	1.88625	1
100001293	TGCAGATTACTAGCCTAAACACTAGCTATACACTAACATTATTTCAGAAATTATTTTCTTATTGAAAAG	TGCAGATTACTAGCCTAAACACTAGCTATACACTAACATTATTTCAGAAATTATTTTCTTATTGAAAAG	NC_006090.4_chromosome_3	45559257	1	1.07E-28	0.977011	0.094118	0.170519	9.91667	5.7367	1.85776	1
100001294	TGCAGATTACTGCACTTATGCCTGATGGGGAAAACTGATATTGGATCAAACAGTCAAGTCCAGCTGTGC	TGCAGATTACTGCACTTATGCCTGATGGGGAAAACTGATATTGGATCAAACAGTCAAGTCCAGCTGTGC	NC_006099.4_chromosome_12	17068340	1	1.07E-28	0.862069	0.986667	0.026311	29.15455	11.98119	2.70615	1
100001295	TGCAGATTAGAAATAACAACAAGAGCAAGGAAAAAGCACAGCTTCTGAAACAAAGCTCTGCTTTGCACA	TGCAGATTAGAAATAACAACAAGAGCAAGGAAAAAGCACAGCTTCTGAAACAAAGCTCTGCTTTGCACA	NC_006091.4_chromosome_4	742684	1	1.07E-28	0.965517	0.369048	0.465703	7.88372	4.2383	1.91867	0.95
100001297	TGCAGATTAGAGAGCTGTGTTCATTGTACCACAAGGGTTTGCACCAGCTGGATCCCTACTTTGTTCTTC	TGCAGATTAGAGAGCTGTGTTCATTGTACCACAAGGGTTTGCACCAGCTGGATCCCTACTTTGTTCTTC	NC_006095.4_chromosome_8	12527173	1	1.07E-28	0.942529	0.987805	0.024093	19.82727	7.40376	3.10957	1
100001298	TGCAGATTAGATCATGTAGTTTCACACCCATTACTGCCTCTCTTCCTCACAGTGCACAATGTGCTTTGC	TGCAGATTAGATCATGTAGTTTCACACCCATTACTGCCTCTCTTCCTCACAGTGCACAATGTGCTTTGC	NC_006090.4_chromosome_3	103349321	1	1.07E-28	0.885057	0.987013	0.025637	17.79091	6.3805	3.0722	1
100001300	TGCAGATTATAAATCACCATTATGCCTATTAGTTTTATAGTAACTCTAGTAGACTATTGTTTTGTCACT	TGCAGATTATAAATCACCATTATGCCTATTAGTTTTATAGTAACTCTAGTAGACTATTGTTTTGTCACT	NC_006088.4_chromosome_1	68442575	1	1.07E-28	0.91954	0.8625	0.237187	5.21429	3.20793	1.75134	1
100001301	TGCAGATTATCCATTATTCCAACAATTTAACAACAAAACATCACCCTAATCACCCTCTGTTTTTATTCT	TGCAGATTATCCATTATTCCAACAATTTAACAACAAAACATCACCCTAATCACCCTCTGTTTTTATTCT	NC_006090.4_chromosome_3	23224253	1	4.98E-27	0.91954	0.85	0.255	10.84211	5.79167	1.96655	0.952381
100001302	TGCAGATTATGTGACATATCAGCACAGATCACACAAAGCAGCCTGCAATTATAAGTTGGCCTGAAAACA	TGCAGATTATGTGACATATCAGCACAGATCACACAAAGCAGCCTGCAATTATAAGTTGGCCTGAAAACA	NC_006099.4_chromosome_12	8909886	1	1.07E-28	0.873563	0.815789	0.300554	7.1875	4.19651	1.76202	1
100001303	TGCAGATTATTGCTGAAATTGCATGATTGCTCCCCATATTTGGCTACCACAACCTACACGGGGTATATC	TGCAGATTATTGCTGAAATTGCATGATTGCTCCCCATATTTGGCTACCACAACCTACACGGGGTATATC	NC_006127.4_chromosome_Z	68775731	1	1.07E-28	0.896552	0.987179	0.025312	13.89091	5.96253	2.54703	1
100001304	TGCAGATTCAAATTGTACCTCTCATGCAACTTTTTATAAACTTAGATCCATCACAGAAAGGGCAGACCT	TGCAGATTCAAATTGTACCTCTCATGCAACTTTTTATAAACTTAGATCCATCACAGAAAGGGCAGACCT	NC_006092.4_chromosome_5	14793949	1	1.07E-28	0.827586	0.986111	0.027392	24.70909	8.48244	3.44634	1
100001305	TGCAGATTCAGCTAGCTAATGCATCAAAAGCATGTCCTTTGGCAAATGAGCTTTCACACACATGCCAGT	TGCAGATTCAGCTAGCTAATGCATCAAAAGCATGTCCTTTGGCAAATGAGCTTTCACACACATGCCAGT	NC_006090.4_chromosome_3	89584753	1	1.07E-28	0.942529	0.987805	0.024093	15.99091	6.74806	2.41905	1
100001306	TGCAGATTCCAAAGTAACATCACCACATTATATCATGAATTCATATATCATGAATATTGATCAGCTTTC	TGCAGATTCCAAAGTAACATCACCACATTATATCATGAATTCATATATCATGAATATTGATCAGCTTTC	NC_006091.4_chromosome_4	47483601	1	4.98E-27	0.908046	0.746835	0.378145	6.94186	3.48203	2.098	1
100001307	TGCAGATTCCAGATAAGTCCAAAAATTGCAGCTATAAAATATTACTTGTTCCCACGCCAAGCAGCATGA	TGCAGATTCCAGATAAGTCCAAAAATTGCAGCTATAAAATATTACTTGTTCCCACGCCAAGCAGCATGA	NC_006098.4_chromosome_11	18030707	1	3.85E-28	0.850575	0.891892	0.192841	25.53	13.02494	2.06373	1
100001308	TGCAGATTCCAGCTCCAGCCCTAAAACACTGATCTCATTCTGCTCCACGGGAACACTTGACACCGAGAC	TGCAGATTCCAGCTCCAGCCCTAAAACACTGATCTCATTCTGCTCCACGGGAACACTTGACACCGAGAC	NC_006101.4_chromosome_14	5304208	1	1.07E-28	0.908046	0.987342	0.024996	17.58182	6.50787	3.04293	1
100001309	TGCAGATTCCTACTGACATGTAGGTGAGATATGGATTTTTGGATCAAGTTCCAGGGAGGGTTCTTGGTC	TGCAGATTCCTACTGACATGTAGGTGAGATATGGATTTTTGGATCAAGTTCCAGGGAGGGTTCTTGGTC	NC_006088.4_chromosome_1	84365725	1	1.07E-28	0.896552	0.75641	0.368508	8.75	5.30062	1.78373	1
100001310	TGCAGATTCCTCATGAAGAAAGGTTTCTGACAACAGATTCCTCATGACCTGAGACCTGCATGAGATCGG	TGCAGATTCCTCATGAAGAAAGGTTTCTGACAACAGATTCCTCATGACCTGAGACCTGCATG	NC_006088.4_chromosome_1	75310314	12	7.16E-25	0.83908	0.986301	0.027022	13.40909	5.00417	2.70413	1
100001311	TGCAGATTCCTGTAGCTGCTTGGCAGTAGTGCACAACAGATGTAGGAAAAAAGTGGGATGTTGCAAACA	TGCAGATTCCTGTAGCTGCTTGGCAGTAGTGCACAACAGATGTAGGAAAAAAGTGGGATGTTGCAAACA	NC_006127.4_chromosome_Z	51311398	1	2.31E-25	1	0.137931	0.237812	10.4375	5.73333	1.96402	1
100001313	TGCAGATTCTGCTTTTCTCTTTCCTAGAAACACTAAGTGCAGTGTTTCTAAATTTTCACATTCCTGTGC	TGCAGATTCTGCTTTTCTCTTTCCTAGAAACACTAAGTGCAGTGTTTCTAAATTTTCACATTCCTGTGC	NC_006090.4_chromosome_3	36051253	1	1.07E-28	0.873563	0.986842	0.02597	16.81818	6.65129	2.80102	1
100001315	TGCAGATTCTGTTTCTTGTTATTCCAGCTTTCTGGAGAATTAATTAATCCCTAACAGGTCTTTCAGGAC	TGCAGATTCTGTTTCTTGTTATTCCAGCTTTCTGGAGAATTAATTAATCCCTAACAGGTCTTTCAGGAC	NC_006088.4_chromosome_1	102276054	1	1.07E-28	0.862069	0.946667	0.100978	8.45714	4.1634	2.20828	1
100001317	TGCAGATTGAGTGTGGGAGATCTTCTCTAACATGAATCCCCATTGGAATCCACTGTTGTCTTCAGTGGT	TGCAGATTGAGTGTGGGAGATCTTCTCTAACATGAATCCCCATTGGAATCCACTGTTGTCTTCAGTGGT	NC_006127.4_chromosome_Z	1348118	1	4.98E-27	0.931034	0.506173	0.499924	6.92308	4.29063	1.8079	1
100001318	TGCAGATTGAGTGTTTCATCCTCTCCTTTCTAATTGGACTCCCTCATCTGACTCCTGCAATGAACTGGG	TGCAGATTGAGTGTTTCATCCTCTCCTTTCTAATTGGACTCCCTCATCTGACTCCTGCAATGAACTGGG	NC_006089.4_chromosome_2	80984251	1	1.07E-28	0.942529	0.987805	0.024093	12.80909	6.00378	2.14545	1
100001321	TGCAGATTGCTCAAGTAAGTGATGTTCCTTACTCATACTTCTCTTTGTGGAAGCTTTCTCGGTGGGGCT	TGCAGATTGCTCAAGTAAGTGATGTTCCTTACTCATACTTCTCTTTGTGGAAGCTTTCTCGGTGGGGCT	NC_006102.4_chromosome_15	3354125	1	1.07E-28	0.885057	0.974026	0.050599	10.77064	4.67598	2.50856	1
100001322	TGCAGATTGCTGATGTGGCCATGGACAAAACCAGCAACCTCCTGTGCCTCAGACACTCAAGTGGAAATT	TGCAGATTGCTGATGTGGCCATGGACAAAACCAGCAACCTCCTGTGCCTCAGACACTCAAGTGGAAATT	NC_006088.4_chromosome_1	57944212	1	1.07E-28	0.896552	0.987179	0.025312	11.30909	4.67633	2.57139	1
100001327	TGCAGATTGTTCTTTGCTTGGTGTTGGCTGTACTGAAATACAATTCAAACAACATTATTTTTTTCAGTG	TGCAGATTGTTCTTTGCTTGGTGTTGGCTGTACTGAAATACAATTCAAACAACATTATTTTTTTCAGTG	NC_006090.4_chromosome_3	22504623	1	1.07E-28	0.896552	0.871795	0.223537	8.36364	4.92459	1.80893	1
100001329	TGCAGATTGTTTCCAGATTATGTGCCTCCTCCCTGTCCCTTTTGCTAAACAGATTTTCTAAATGGCATG	TGCAGATTGTTTCCAGATTATGTGCCTCCTCCCTGTCCCTTTTGCTAAACAGATTTTCTAAATGGCATG	NC_006090.4_chromosome_3	102136730	1	1.07E-28	0.91954	0.85	0.255	7.96875	4.80766	1.73002	1
100001330	TGCAGATTTAAATAACTTCTATCTTCAGATCCTTGGCTATGAACATATTCACATAGCCTGGTTACGCAA	TGCAGATTTAAATAACTTCTATCTTCAGATCCTTGGCTATGAACATATTCACATAGCCTGGTTACGCAA	NC_006094.4_chromosome_7	26460476	1	1.07E-28	0.885057	0.987013	0.025637	13.79091	4.6906	2.87272	1
100001331	TGCAGATTTAAGCCATGAGTGCATCTTCTCCAGAACACATCCACTTCTCAGTGCCAGTGCATGAGATCG	TGCAGATTTAAGCCATGAGTGCATCTTCTCCAGAACACATCCACTTCTCAGTGCCAGTGCATG	NC_006098.4_chromosome_11	14314795	1	2.05E-25	0.931034	0.987654	0.024387	32.30909	9.66413	3.38951	1
100001332	TGCAGATTTAATCTGAATGTGTGTGTTCTTCTCTCTCCTCTTTCCCATCACTGCAGTGACCATCTCTTG	TGCAGATTTAATCTGAATGTGTGTGTTCTTCTCTCTCCTCTTTCCCATCACTGCAGTGACCATCTCTTG	NC_006089.4_chromosome_2	44820759	1	1.07E-28	0.908046	0.898734	0.182022	11.44118	7.06493	1.59353	1
100001334	TGCAGATTTACTGAGAGTGCACTTTACCCCACTGTGTGGATAGTTACTGAAGAATTTAAATGGGCCTGA	TGCAGATTTACTGAGAGTGCACTTTACCCCACTGTGTGGATAGTTACTGAAGAATTTAAATGGGCCTGA	NC_006088.4_chromosome_1	59842485	1	1.07E-28	0.965517	0.761905	0.362812	5	3.70104	1.45826	1
100001336	TGCAGATTTAGGACAAGACTCTCTCCAATTCATGTGTGTAGAGGAATAATTTAAGGCATTAGATCAACT	TGCAGATTTAGGACAAGACTCTCTCCAATTCATGTGTGTAGAGGAATAATTTAAGGCATTAGATCAACT	NC_006092.4_chromosome_5	24419805	1	1.07E-28	0.908046	0.987342	0.024996	22.17273	8.09136	2.87859	1
100001338	TGCAGATTTCAAAATGAAAAAAAAATATCAGTACTACTTGATTTGCATTGTATGAAATGATCACAGTAA	TGCAGATTTCAAAATGAAAAAAAAATATCAGTACTACTTGATTTGCATTGTATGAAATGATCACAGTAA	NC_006090.4_chromosome_3	81319989	1	1.07E-28	0.850575	0.905405	0.171293	12.23301	7.25031	1.74141	1
100001339	TGCAGATTTCAATGTTTTATTTATACATTCATTTATTTATGCACTTTGTGTTGGTGGTGGTTTTTTTGT	TGCAGATTTCAATGTTTTATTTATACATTCATTTATTTATGCACTTTGTGTTGGTGGTGGTTTTTTTGT	NC_006127.4_chromosome_Z	26347340	1	1.07E-28	0.908046	0.987342	0.024996	11.95455	5.51755	2.40262	1
100001340	TGCAGATTTCACAGATGTTTGCTGACAGCGGAGGAATGGCCCTATGTATACGGAGGAAATCTGAAACTG	TGCAGATTTCACAGATGTTTGCTGACAGCGGAGGAATGGCCCTATGTATACGGAGGAAATCTGAAACTG	NC_006091.4_chromosome_4	33662632	1	1.07E-28	0.896552	0.961538	0.073964	10.71028	4.87605	2.39993	1
100001342	TGCAGATTTCAGAAGGAGCAAGATGGTAAGGACAGCCTGCTCTTACCTGCTTAGAGCAGTCTTCCCAGG	TGCAGATTTCAGAAGGAGCAAGATGGTAAGGACAGCCTGCTCTTACCTGCTTAGAGCAGTCTTCCCAGG	NC_006093.4_chromosome_6	29719932	1	4.98E-27	0.942529	0.707317	0.414039	9.82051	5.78181	1.73586	1
100001343	TGCAGATTTCAGAGAACCCATAATTTATAATGCAGGAAAGTTTAGAAGAAGATTTGGTGAAACTGAAAT	TGCAGATTTCAGAGAACCCATAATTTATAATGCAGGAAAGTTTAGAAGAAGATTTGGTGAAACTGAAAT	NC_006088.4_chromosome_1	20719410	1	4.98E-27	0.908046	0.898734	0.182022	10.83	5.72548	2.0732	1
100001344	TGCAGATTTCAGTGCTGCAAGGAAGGCTAAGCTTGCAAGTCCACAAGAAAACCACCACCCTCTAGGCAT	TGCAGATTTCAGTGCTGCAAGGAAGGCTAAGCTTGCAAGTCCACAAGAAAACCACCACCCTCTAGGCAT	NC_006095.4_chromosome_8	22732571	1	1.07E-28	0.908046	0.974684	0.049351	12.87156	5.63915	2.52431	1
100001346	TGCAGATTTCCCAGTTCACTGGTTTTGATGCTGATAGAGACAGACTTCTTTTGAAAGTGCAATGATCTG	TGCAGATTTCCCAGTTCACTGGTTTTGATGCTGATAGAGACAGACTTCTTTTGAAAGTGCAATGATCTG	NC_006127.4_chromosome_Z	15626556	1	1.07E-28	0.896552	0.987179	0.025312	13.42727	5.5897	2.6148	1
100001347	TGCAGATTTCCCCCGTTACTTCTTTCTATTGTAGCCACAGGGAAGAAGAAATCTTTTCATCCTCTGGGT	TGCAGATTTCCCCCGTTACTTCTTTCTATTGTAGCCACAGGGAAGAAGAAATCTTTTCATCCTCTGGGT	NC_006094.4_chromosome_7	9064405	1	1.07E-28	0.873563	0.986842	0.02597	14.76364	6.4497	2.5997	1
100001348	TGCAGATTTCCTTCCCTTCCAAAAATATGTGAAGCTTGGGAGGGGGAAATTGTTTTGTCTGTGTATTCC	TGCAGATTTCCTTCCCTTCCAAAAATATGTGAAGCTTGGGAGGGGGAAATTGTTTTGTCTGTGTATTCC	NC_006096.4_chromosome_9	7533770	1	1.07E-28	0.83908	0.986301	0.027022	24.53636	7.88402	3.396	1
100001349	TGCAGATTTCTGTGTGGTACTAAGGGAGGGGAAAACCTGGCTGCCACTAGGCAGGGTGACAGCATGAGA	TGCAGATTTCTGTGTGGTACTAAGGGAGGGGAAAACCTGGCTGCCACTAGGCAGGGTGACAGCATGAGA	NC_006089.4_chromosome_2	88162310	1	4.98E-27	0.862069	0.986667	0.026311	31.10909	9.60809	3.52238	1
100001350	TGCAGATTTGACTCCTGTTCTTATGAAGGTGGTCTTTAGCCTAAAAAGGCTACATTCAAGTTGATCTGT	TGCAGATTTGACTCCTGTTCTTATGAAGGTGGTCTTTAGCCTAAAAAGGCTACATTCAAGTTGATCTGT	NC_006090.4_chromosome_3	63079135	1	1.07E-28	0.931034	0.987654	0.024387	10.23636	4.12515	2.8772	1
100001351	TGCAGATTTGAGATGTGTTTCCCAAATGTACACATTCACTATCCACAGTCCTTTTTCTCATTTTCTACA	TGCAGATTTGAGATGTGTTTCCCAAATGTACACATTCACTATCCACAGTCCTTTTTCTCATTTTCTACA	NC_006097.4_chromosome_10	10513224	1	1.07E-28	0.954023	0.506024	0.499927	8.68852	4.6396	1.80358	1
100001352	TGCAGATTTGCAAAATGATGACTCATTTTACATAGATGTAATCAAAGTTCAAATGTTTTATTATATTTT	TGCAGATTTGCAAAATGATGACTCATTTTACATAGATGTAATCAAAGTTCAAATGTTTTATTATATTTT	NC_006127.4_chromosome_Z	40848802	1	1.07E-28	0.91954	0.9875	0.024687	10.14545	4.90609	2.27384	1
100001353	TGCAGATTTGCACCTTCTGTCTTCCCATCTTTCTGCTATTTGCTCTAAACCATGGGAGTCCAACCTTTC	TGCAGATTTGCACCTTCTGTCTTCCCATCTTTCTGCTATTTGCTCTAAACCATGGGAGTCCAACCTTTC	NC_006088.4_chromosome_1	179463185	1	1.07E-28	0.873563	0.842105	0.265928	14.18681	7.24138	1.89162	0.95
100001355	TGCAGATTTGCCTTCTATATTTTAGGGAATGTGTGAATATGTGTTTCCCAGGCAAGCCATGCATGAGAT	TGCAGATTTGCCTTCTATATTTTAGGGAATGTGTGAATATGTGTTTCCCAGGCAAGCCATGCATG	NC_006095.4_chromosome_8	22425072	1	1.66E-26	0.885057	0.974026	0.050599	21.44037	6.70401	3.48518	1
100001356	TGCAGATTTGGTCTTTGCAGCAACATTGCAATCAAAGATTAAGATTCTGCTCCTAAGATCCAAAGGCCC	TGCAGATTTGGTCTTTGCAGCAACATTGCAATCAAAGATTAAGATTCTGCTCCTAAGATCCAAAGGCCC	NC_006089.4_chromosome_2	98280766	1	1.79E-26	0.954023	0.566265	0.491218	9.06154	5.26783	1.75984	1
100001358	TGCAGATTTGGTTGCAGGCTGCTCTATTTGGAAAAAACCTATTGTTATTTTCAGATCAGCAAACTGTGG	TGCAGATTTGGTTGCAGGCTGCTCTATTTGGAAAAAACCTATTGTTATTTTCAGATCAGCAAACTGTGG	NC_006089.4_chromosome_2	97144331	1	1.07E-28	0.885057	0.87013	0.226008	10.58	5.34636	2.22023	1
100001361	TGCAGATTTTAAGGGTATTTCTTGACTTTTTCCCCAAAAAGCCACCACATCCAGGGGCAACGTGGCTGT	TGCAGATTTTAAGGGTATTTCTTGACTTTTTCCCCAAAAAGCCACCACATCCAGGGGCAACGTGGCTGT	NC_006097.4_chromosome_10	2212551	1	2.31E-25	0.965517	0.357143	0.459184	9.35	4.26351	2.49974	1
100001362	TGCAGATTTTCAAAACCCTGCCTGATGTCACTTTTCCTGAGTCAATCTCTATGTCAGTATCTCCTCCAA	TGCAGATTTTCAAAACCCTGCCTGATGTCACTTTTCCTGAGTCAATCTCTATGTCAGTATCTCCTCCAA	NC_006091.4_chromosome_4	32335500	1	1.07E-28	0.873563	0.947368	0.099723	7.86792	4.43203	1.88905	1
100001363	TGCAGATTTTCTAGGACATTAGGTTTCAAGGATTACACACAGACTAAACAGAGTAGAAGTCATAAAAAT	TGCAGATTTTCTAGGACATTAGGTTTCAAGGATTACACACAGACTAAACAGAGTAGAAGTCATAAAAAT	NC_006091.4_chromosome_4	31187787	1	1.07E-28	0.873563	0.921053	0.145429	9.6	4.90597	2.05974	1
100001364	TGCAGATTTTCTCTACTTTACACTCATGTTTATTTTTGAGGGGGTTTTCCTGGTAGAACTTGTTGCATG	TGCAGATTTTCTCTACTTTACACTCATGTTTATTTTTGAGGGGGTTTTCCTGGTAGAACTTGTTGCATG	NC_006089.4_chromosome_2	101149218	2	1.07E-28	0.908046	0.987342	0.024996	22.26364	7.72208	3.5957	1
100001365	TGCAGATTTTCTGCACTCATCCAATCTCCTTTCTGTCTCCTTTCTGCACAGCACCTCCTGTGACCACGC	TGCAGATTTTCTGCACTCATCCAATCTCCTTTCTGTCTCCTTTCTGCACAGCACCTCCTGTGACCACGC	NC_006090.4_chromosome_3	26990808	1	1.07E-28	0.896552	0.987179	0.025312	12.50909	5.35256	2.53783	1
100001366	TGCAGATTTTGACTCTATCGGTAACAACTTTTCTGCCCGCTAATTAAATTCCTTACTGATCTAACACCA	TGCAGATTTTGACTCTATCGGTAACAACTTTTCTGCCCGCTAATTAAATTCCTTACTGATCTAACACCA	NT_458109.1_chromosome_2 chr2random_Scaffold8313	10319	2	1.07E-28	0.908046	0.987342	0.024996	10.06364	4.198	2.72602	1
100001367	TGCAGATTTTGGTAGCAGGTTGCATTCTGGATTTTGAGACGGTACCCTTTATCCTATCTCTCAGCACTC	TGCAGATTTTGGTAGCAGGTTGCATTCTGGATTTTGAGACGGTACCCTTTATCCTATCTCTCAGCACTC	NC_006090.4_chromosome_3	83180515	1	1.07E-28	0.942529	0.341463	0.449732	23.07317	7.81303	3.01375	1
100001368	TGCAGATTTTGGTTGCCTTTTGTTGGTGCAAAGTACTGGCAGCTAGGTCCAGGCTTCTCCCCGCGTGTG	TGCAGATTTTGGTTGCCTTTTGTTGGTGCAAAGTACTGGCAGCTAGGTCCAGGCTTCTCCCCGCGTGTG	NC_006090.4_chromosome_3	48447165	1	5.01E-22	0.977011	0.529412	0.49827	23.55932	12.41004	1.92852	1
100001369	TGCAGATTTTGTTCAGCCTAAAGGAAACAAAAAGGTGTCATGGAAACAACTGCCAAGCAATTAGAACCC	TGCAGATTTTGTTCAGCCTAAAGGAAACAAAAAGGTGTCATGGAAACAACTGCCAAGCAATTAGAACCC	NC_006113.4_chromosome_26	191292	1	1.07E-28	0.885057	0.987013	0.025637	32.05455	9.4126	3.92312	1
100001370	TGCAGATTTTTCAACCACTATTCTGTATCTTTTCAGCAAGTGAAGATGGAGGAGATCCATCTTCTTAAT	TGCAGATTTTTCAACCACTATTCTGTATCTTTTCAGCAAGTGAAGATGGAGGAGATCCATCTTCTTAAT	NC_006127.4_chromosome_Z	57942521	1	1.07E-28	0.873563	0.75	0.375	11.46067	5.63906	2.01146	1
100001371	TGCAGATTTTTCATTTAATTGAATTTTCCTTATTCTCATCTGTTCCATAATGGAATCAGAATTCCATTA	TGCAGATTTTTCATTTAATTGAATTTTCCTTATTCTCATCTGTTCCATAATGGAATCAGAATTCCATTA	NC_006088.4_chromosome_1	85805836	1	1.07E-28	0.804598	0.985714	0.028163	29.45455	11.57712	2.67848	1
100001372	TGCAGATTTTTTACAAAGGAGGTACTGGAGAAGCTTGTGACAGTGTTTACTTAATGCTTAATGTGCACT	TGCAGATTTTTTACAAAGGAGGTACTGGAGAAGCTTGTGACAGTGTTTACTTAATGCTTAATGTGCACT	NC_006092.4_chromosome_5	3523790	1	1.07E-28	0.931034	0.975309	0.048163	10.96296	4.66255	2.64675	1
100001373	TGCAGATTTTTTTAATGACTATCACAGCTATTCGAGTTAATCCTAAGCCACTTTCTGAAGATGTGCATG	TGCAGATTTTTTTAATGACTATCACAGCTATTCGAGTTAATCCTAAGCCACTTTCTGAAGATGTGCATG	NC_006093.4_chromosome_6	28825123	1	1.07E-28	0.83908	0.958904	0.078814	58.57407	23.77137	2.58987	1
100001374	TGCAGCAAAAAAAAAGAATGAAAGATGAAGTTGTTAGATGTTGAGGGGCACCAGGACATCTGTGCATGA	TGCAGCAAAAAAAAAGAATGAAAGATGAAGTTGTTAGATGTTGAGGGGCACCAGGACATCTGTGCATGA	NC_006091.4_chromosome_4	58719546	1	3.85E-28	0.885057	0.831169	0.280654	28.56842	12.08013	2.48508	1
100001377	TGCAGCAAAAAGCTGGAGCCATGGCAGCCACAGCTGAGATCTAGTTCTGCTCAGACAGCCAAGGAGGGA	TGCAGCAAAAAGCTGGAGCCATGGCAGCCACAGCTGAGATCTAGTTCTGCTCAGACAGCCAAGGAGGGA	NC_006100.4_chromosome_13	13889333	1	1.07E-28	0.873563	0.934211	0.122922	9.67619	5.09621	2.01186	1
100001378	TGCAGCAAAAAGTTCTGGGTTGGTTCACCCTGTAGCAACCCACACTCTGTAAGTGAGAAGGTCCTGCCC	TGCAGCAAAAAGTTCTGGGTTGGTTCACCCTGTAGCAACCCACACTCTGTAAGTGAGAAGGTCCTGCCC	NC_006091.4_chromosome_4	22384454	1	1.07E-28	0.862069	0.986667	0.026311	15.45872	6.01303	2.53525	1
100001379	TGCAGCAAAAATGTTCTAATAAATAAATCATGTCTATTTGATTTTCCTTTAGCAGTTGAGAACCATTGA	TGCAGCAAAAATGTTCTAATAAATAAATCATGTCTATTTGATTTTCCTTTAGCAGTTGAGAACCATTGA	NC_006098.4_chromosome_11	13099204	1	1.07E-28	0.896552	0.730769	0.393491	10.02439	5.42122	1.93493	1
100001381	TGCAGCAAAACCCATAACAGAAAATCCTACAAGTTAACAAACCAGCACTAAGAGCAGGGTTCAAAAAGC	TGCAGCAAAACCCATAACAGAAAATCCTACAAGTTAACAAACCAGCACTAAGAGCAGGGTTCAAAAAGC	NC_006089.4_chromosome_2	46082423	1	2.31E-25	1	0.229885	0.354076	16.73077	8.86461	1.8617	1
100001382	TGCAGCAAAAGAGGAACAACTACTTATCTCTATGGACTCAGTGGTAGTTCAGGAAAGCTGAGCTAACTG	TGCAGCAAAAGAGGAACAACTACTTATCTCTATGGACTCAGTGGTAGTTCAGGAAAGCTGAGCTAACTG	NC_006090.4_chromosome_3	101620816	1	1.79E-26	0.942529	0.573171	0.489292	15	9.26092	1.75043	1
100001385	TGCAGCAAAATAAAGAAAGTGGAACTAACTACTGGGAACCTAGGGGAGCACTTATGGATGAGAGCATGA	TGCAGCAAAATAAAGAAAGTGGAACTAACTACTGGGAACCTAGGGGAGCACTTATGGATGAGAGCATGA	NC_006104.4_chromosome_17	8196228	1	3.85E-28	0.931034	0.740741	0.384088	25.84524	12.28481	2.34274	1
100001386	TGCAGCAAACAAGATACTTAAGTAGTCTTCAATTTAGGTTTACACTTTAAAACGATAACTATGCATGAG	TGCAGCAAACAAGATACTTAAGTAGTCTTCAATTTAGGTTTACACTTTAAAACGATAACTATGCATGAG		0	0	999	0.908046	0.797468	0.323025	27.46067	12.28871	2.24897	1
100001388	TGCAGCAAACACTTCAAAATAGAATGAATTGCAGTGACAGAGGAGGAAGCAGGTAACTGGAGCTGTCTG	TGCAGCAAACACTTCAAAATAGAATGAATTGCAGTGACAGAGGAGGAAGCAGGTAACTGGAGCTGTCTG	NC_006096.4_chromosome_9	1723114	1	1.07E-28	0.908046	0.772152	0.351867	6.86207	5.20206	1.42597	1
100001389	TGCAGCAAACAGTAGGATAATTAGAGTTTGTGGTGGAGACCAAAATCACTCTGATATGGCAGTTTTCCT	TGCAGCAAACAGTAGGATAATTAGAGTTTGTGGTGGAGACCAAAATCACTCTGATATGGCAGTTTTCCT	NC_006093.4_chromosome_6	28034484	1	1.07E-28	0.862069	0.986667	0.026311	13.93578	5.94975	2.54808	1
100001390	TGCAGCAAACATATGGATCAGCAGATAATTAACATGTGCATACAAAAATTCCCAAGAAATCCCCATTAC	TGCAGCAAACATATGGATCAGCAGATAATTAACATGTGCATACAAAAATTCCCAAGAAATCCCCATTAC	NC_006088.4_chromosome_1	18732805	1	1.07E-28	0.908046	0.987342	0.024996	20.42727	7.47901	3.3222	1
100001391	TGCAGCAAACGTCAAAATTACCAAATAGAGCTGCTAAGTTGTTCGTGTGTTAATTTAATAAGCATGAAG	TGCAGCAAACGTCAAAATTACCAAATAGAGCTGCTAAGTTGTTCGTGTGTTAATTTAATAAGCATGAAG	NC_006093.4_chromosome_6	13212027	1	1.07E-28	0.862069	0.88	0.2112	5.81633	2.96354	2.03607	1
100001392	TGCAGCAAACTCTCTACCATTTTGGAGAGGGTTCATTTGCTAATGTGGTGTAGGGAAATGCTGTGCCTC	TGCAGCAAACTCTCTACCATTTTGGAGAGGGTTCATTTGCTAATGTGGTGTAGGGAAATGCTGTGCCTC	NC_006089.4_chromosome_2	57681831	1	1.07E-28	0.908046	0.987342	0.024996	13.99091	5.39612	2.77327	1
100001393	TGCAGCAAAGAAGGAAACCCAGTGTCAAGCTAGTTCTTTAACCAATCTCCCTATTTCTTTACTTTTCTA	TGCAGCAAAGAAGGAAACCCAGTGTCAAGCTAGTTCTTTAACCAATCTCCCTATTTCTTTACTTTTCTA	NC_006088.4_chromosome_1	115672802	1	1.07E-28	0.896552	0.987179	0.025312	10.6	4.65384	2.42943	1
100001398	TGCAGCAAAGGTAGAAAAATCTACCTTGGCAGACAATTTACACTGCTAGAAATGATCTCCCCTTCACAA	TGCAGCAAAGGTAGAAAAATCTACCTTGGCAGACAATTTACACTGCTAGAAATGATCTCCCCTTCACAA	NC_006088.4_chromosome_1	131525958	1	1.07E-28	0.942529	0.378049	0.470256	6.28	3.73117	1.87585	1
100001399	TGCAGCAAATAGAACAAGTTCGATGAAAACGACTGTGGTTGTGTGCAGTGAGGTTATCATAACACATAT	TGCAGCAAATAGAACAAGTTCGATGAAAACGACTGTGGTTGTGTGCAGTGAGGTTATCATAACACATAT	NC_006088.4_chromosome_1	176004606	1	1.07E-28	0.896552	0.692308	0.426036	9.725	5.46803	1.8582	1
100001400	TGCAGCAAATGCCGTTTTGACTACCCAAGGGATCCACTAATATATGTTGTGAAGTACAGGTGCATCTTT	TGCAGCAAATGCCGTTTTGACTACCCAAGGGATCCACTAATATATGTTGTGAAGTACAGGTGCATCTTT	NC_006091.4_chromosome_4	18285965	1	1.07E-28	0.896552	0.987179	0.025312	16.99091	5.64961	3.42799	1
100001401	TGCAGCAAATGTGTTTTGGAAGCTGGGCCTGTTCAGGGAATGCTATTGCTGGTTGGCATTTGCAGTGAC	TGCAGCAAATGTGTTTTGGAAGCTGGGCCTGTTCAGGGAATGCTATTGCTGGTTGGCATTTGCAGTGAC	NC_006088.4_chromosome_1	77207070	1	1.07E-28	0.885057	0.987013	0.025637	13.3	5.68179	2.45913	1
100001405	TGCAGCAACAAAAGAAGATGCCTTTTCTCTGGTCGAGTCCTTGGGTCATCTCTTTCAACAGCAAAAGGG	TGCAGCAACAAAAGAAGATGCCTTTTCTCTGGTCGAGTCCTTGGGTCATCTCTTTCAACAGCAAAAGGG	NC_006091.4_chromosome_4	61218110	1	4.98E-27	0.988506	0.104651	0.187399	11.92308	7.6406	1.68277	1
100001406	TGCAGCAACACCCATCAGAAGGACGGCTTACCTGAGGATTCTAACACCCAACCATAAGCATGAGATCGG	TGCAGCAACACCCATCAGAAGGACGGCTTACCTGAGGATTCTAACACCCAACCATAAGCATG	NC_006088.4_chromosome_1	194790468	1	7.16E-25	0.896552	0.974359	0.049967	10.09259	5.20957	2.15886	1
100001407	TGCAGCAACAGCAATGACATAAACTCATAGTTTAAGCACTGTATTACACCCTCTAAAGTGAGGCAAGAT	TGCAGCAACAGCAATGACATAAACTCATAGTTTAAGCACTGTATTACACCCTCTAAAGTGAGGCAAGAT	NT_458789.1_chromosome_2 chr2random_Scaffold20830	1351	2	1.07E-28	0.873563	0.973684	0.051247	16.74312	8.2255	2.19147	1
100001408	TGCAGCAACAGCTCAGAGCTTGGGTGAAGGCTGATTGTGGACAGATTACAGGGGACACAGTGTGTTCAT	TGCAGCAACAGCTCAGAGCTTGGGTGAAGGCTGATTGTGGACAGATTACAGGGGACACAGTGTGTTCAT	NC_006107.4_chromosome_20	320878	1	1.07E-28	0.91954	0.9875	0.024687	12.83636	5.02815	2.81365	1
100001410	TGCAGCAACCTAATATCTGTGTGTCAGGCATTACTCTGGGCTGCTGAGCAGCTGTTTAAAAGCATGAGA	TGCAGCAACCTAATATCTGTGTGTCAGGCATTACTCTGGGCTGCTGAGCAGCTGTTTAAAAGCATGAGA	NC_006088.4_chromosome_1	80610247	1	2.31E-25	0.965517	0.535714	0.497449	9.98333	6.54342	1.66361	1
100001414	TGCAGCAAGAACAGCTCCTTTGGTCACCACTGCTCTGCCTTACTTCTACGAAGGAGGTTGCTAGGAGCG	TGCAGCAAGAACAGCTCCTTTGGTCACCACTGCTCTGCCTTACTTCTACGAAGGAGGTTGCTAGGAGCG	NC_006090.4_chromosome_3	8843076	1	1.07E-28	0.91954	0.9875	0.024687	26.4	10.7121	2.86845	1
100001416	TGCAGCAAGACTTTGCAGTATTAAGTGTAGCAAGGTAGACTTCCCCAGCTCATGGAAATCGTTGCACAG	TGCAGCAAGACTTTGCAGTATTAAGTGTAGCAAGGTAGACTTCCCCAGCTCATGGAAATCGTTGCACAG	NC_006094.4_chromosome_7	6104429	1	4.98E-27	0.965517	0.404762	0.481859	7.68182	4.80423	1.63378	1
100001417	TGCAGCAAGATCCATCTCCCAGTCAAGTAATCTAGTTATTGTGACAATGGTTCTCTTTATTCTGAGGCA	TGCAGCAAGATCCATCTCCCAGTCAAGTAATCTAGTTATTGTGACAATGGTTCTCTTTATTCTGAGGCA	NC_006091.4_chromosome_4	33793261	1	1.07E-28	0.91954	0.775	0.34875	13.6087	8.76624	1.7137	1
100001418	TGCAGCAAGATTTCTTGTTAGGTACTGAAGGAAACGTGGTACTGTTTAGTTTTAATTCCCATGTGTTTT	TGCAGCAAGATTTCTTGTTAGGTACTGAAGGAAACGTGGTACTGTTTAGTTTTAATTCCCATGTGTTTT	NC_006088.4_chromosome_1	176163650	1	1.07E-28	0.873563	0.947368	0.099723	18.74528	10.35325	2.0312	1
100001419	TGCAGCAAGCAGAAATGTACTTTGATCAATGAGAAAAATTCAATGCTAAGCAGCAATTAAGTGGATCTG	TGCAGCAAGCAGAAATGTACTTTGATCAATGAGAAAAATTCAATGCTAAGCAGCAATTAAGTGGATCTG	NC_006089.4_chromosome_2	18728724	1	1.07E-28	0.873563	0.986842	0.02597	10.70909	4.30928	2.64936	1
100001420	TGCAGCAAGCATTATTGTGAACATAGGACATGCAGGTCAAGCACTAGAGGTATACTGGAAAGTGTGCAA	TGCAGCAAGCATTATTGTGAACATAGGACATGCAGGTCAAGCACTAGAGGTATACTGGAAAGTGTGCAA	NC_006093.4_chromosome_6	24119913	1	1.07E-28	0.862069	0.973333	0.051911	11.55556	4.29326	2.75208	1
100001421	TGCAGCAAGCGATGTGAGAGACTGTGCAGAGCAAGAACAAATGCATATGTAATTATGATGATATTCACA	TGCAGCAAGCGATGTGAGAGACTGTGCAGAGCAAGAACAAATGCATATGTAATTATGATGATATTCACA	NC_006127.4_chromosome_Z	79587043	1	1.07E-28	0.977011	0.376471	0.469481	18.02273	6.43318	3.08535	1
100001425	TGCAGCAAGTGAATAAGAAGTTCTGACGATAAAATTTACTTGATGGCAGGGCTGGGGAGATGAAAGCCC	TGCAGCAAGTGAATAAGAAGTTCTGACGATAAAATTTACTTGATGGCAGGGCTGGGGAGATGAAAGCCC	NC_006092.4_chromosome_5	48193172	1	1.07E-28	0.908046	0.974684	0.049351	10.63889	4.58552	2.47094	1
100001427	TGCAGCAAGTTTTGGATCAGTCCATGAAGATTTTATTTCTGCGTGCTGCTTGCTTAACTGGTCAAACAG	TGCAGCAAGTTTTGGATCAGTCCATGAAGATTTTATTTCTGCGTGCTGCTTGCTTAACTGGTCAAACAG	NC_006094.4_chromosome_7	25312510	1	1.07E-28	0.885057	0.987013	0.025637	13.18182	5.66838	2.64308	1
100001428	TGCAGCAATAAAACAAAATACTGTTATAATAGCCTCTGTTCCCATCCCAATGTCATGGACTTACAACGT	TGCAGCAATAAAACAAAATACTGTTATAATAGCCTCTGTTCCCATCCCAATGTCATGGACTTACAACGT	NC_006095.4_chromosome_8	19452958	1	2.31E-25	0.896552	0.871795	0.223537	17.98	7.83068	2.50965	1
100001429	TGCAGCAATAACTCCTTCTGCGTGTTCCTGATTTTGATAAGCACTCAGTATCTCCTAACGACACTACAG	TGCAGCAATAACTCCTTCTGCGTGTTCCTGATTTTGATAAGCACTCAGTATCTCCTAACGACACTACAG	NC_006089.4_chromosome_2	134998801	1	1.07E-28	0.908046	0.987342	0.024996	15.25455	6.0173	2.95243	1
100001433	TGCAGCAATTAGTAATTTTTTTGCACACAAGAAAAAAATATTACTGATAATACTCAGTTTAAACTCAGG	TGCAGCAATTAGTAATTTTTTTGCACACAAGAAAAAAATATTACTGATAATACTCAGTTTAAACTCAGG	NC_006088.4_chromosome_1	117206036	1	1.07E-28	0.965517	0.52381	0.498866	14.35484	8.06245	1.78207	1
100001434	TGCAGCAATTCAAGAGGAAACTCATTAGTGAATTAGTTAGCAATGGTGTGCGGATATACCAGTTTCCAA	TGCAGCAATTCAAGAGGAAACTCATTAGTGAATTAGTTAGCAATGGTGTGCGGATATACCAGTTTCCAA	NC_006088.4_chromosome_1	136841143	1	1.07E-28	0.988506	0.418605	0.48675	5.18182	3.2702	1.67046	0.952381
100001435	TGCAGCAATTTGGGGTGCTAATGCAAAGTAGTAGGAAATTAATGTGAGATGACAAACATGGGTAGATTT	TGCAGCAATTTGGGGTGCTAATGCAAAGTAGTAGGAAATTAATGTGAGATGACAAACATGGGTAGATTT	NC_006090.4_chromosome_3	108551747	1	1.07E-28	0.873563	0.986842	0.02597	20.75455	6.828	3.10829	1
100001438	TGCAGCACAAATCTCCATTCAGCTTAAGAATCTGTGCTCTCCCATCAGAATGGCTCGTAATTGAAAACA	TGCAGCACAAATCTCCATTCAGCTTAAGAATCTGTGCTCTCCCATCAGAATGGCTCGTAATTGAAAACA	NC_006094.4_chromosome_7	17121515	1	1.07E-28	0.91954	0.9875	0.024687	17.44545	7.92876	2.52871	1
100001439	TGCAGCACAAATTATGCATATTCATTGAAATGGTAAAAAGCAAGAATGTTATTCAGAGGGCACTAACTT	TGCAGCACAAATTATGCATATTCATTGAAATGGTAAAAAGCAAGAATGTTATTCAGAGGGCACTAACTT	NC_006090.4_chromosome_3	98580444	1	1.07E-28	0.896552	0.987179	0.025312	12.28182	4.8376	2.84959	1
100001440	TGCAGCACAACTGAATATAAATTGCAGGAGCTGAGAATTTGGTCAAGACAAAATTTCTTTCACCAGCTC	TGCAGCACAACTGAATATAAATTGCAGGAGCTGAGAATTTGGTCAAGACAAAATTTCTTTCACCAGCTC	NC_006091.4_chromosome_4	7037370	1	1.07E-28	0.908046	0.974684	0.049351	10.79817	6.13425	1.93918	1
100001445	TGCAGCACAAGTTACAGATGTTGAATCACCATTTCAGCTTAAATCCAAGTGGAATGAATAAGATATTCC	TGCAGCACAAGTTACAGATGTTGAATCACCATTTCAGCTTAAATCCAAGTGGAATGAATAAGATATTCC	NC_006089.4_chromosome_2	59247388	1	1.07E-28	0.873563	0.986842	0.02597	14.69091	5.96619	2.72328	1
100001446	TGCAGCACAATATCTCCAAACTCTAGGAAAAAGTTTGGTATACCTTTCTTTGTGCTTGGGCACAGGACT	TGCAGCACAATATCTCCAAACTCTAGGAAAAAGTTTGGTATACCTTTCTTTGTGCTTGGGCACAGGACT	NC_006088.4_chromosome_1	136047708	1	1.07E-28	0.896552	0.974359	0.049967	13.02778	5.81896	2.44029	1
100001447	TGCAGCACAATTACTCTCAACAGCTTTAACAACCCAACAGCTGTAGCTCTTTATTGTAATATCCCCTCC	TGCAGCACAATTACTCTCAACAGCTTTAACAACCCAACAGCTGTAGCTCTTTATTGTAATATCCCCTCC	NC_006093.4_chromosome_6	33107975	1	1.07E-28	0.885057	0.974026	0.050599	13.85185	5.96101	2.60048	1
100001452	TGCAGCACACCAGGGCATGTGGGCAAGGAGACTCTTTGGAACCGTGACAGGGATGGGAAAAATTACCTG	TGCAGCACACCAGGGCATGTGGGCAAGGAGACTCTTTGGAACCGTGACAGGGATGGGAAAAATTACCTG	NC_006097.4_chromosome_10	6986422	1	1.07E-28	0.91954	0.9875	0.024687	13.0367	5.96	2.26804	1
100001453	TGCAGCACACCGTATCACATCTACAATCTTCCTTACTGCCTAAAGTAATGTCATGATGCACTGTAGGAG	TGCAGCACACCGTATCACATCTACAATCTTCCTTACTGCCTAAAGTAATGTCATGATGCACTGTAGGAG	NC_006127.4_chromosome_Z	2695026	1	1.07E-28	0.91954	0.975	0.04875	14.99083	8.00057	1.94722	1
100001455	TGCAGCACAGAATGCCAGTAGCAGAAAGATGCATCTGTGACTGACACATTAGTCCCAAACAGCCTCACG	TGCAGCACAGAATGCCAGTAGCAGAAAGATGCATCTGTGACTGACACATTAGTCCCAAACAGCCTCACG	NC_006088.4_chromosome_1	78385357	1	1.07E-28	0.862069	0.866667	0.231111	19.95918	9.33276	2.22088	1
100001461	TGCAGCACAGGGAGTGGGAAAAACTGACACCCTGGAGTGACACCATCACTTGGTGTAAACCAGTAGCAT	TGCAGCACAGGGAGTGGGAAAAACTGACACCCTGGAGTGACACCATCACTTGGTGTAAACCAGTAGCAT	NC_006090.4_chromosome_3	4503120	1	1.07E-28	0.873563	0.986842	0.02597	16.7	6.3397	2.77251	1
100001468	TGCAGCACCAGGAGCTCCAGCTGTGGAGCAGGATCCCCTAACGATGGATTTGTACCTACAGAACTAATG	TGCAGCACCAGGAGCTCCAGCTGTGGAGCAGGATCCCCTAACGATGGATTTGTACCTACAGAACTAATG	NC_006090.4_chromosome_3	23995746	1	1.07E-28	0.942529	0.731707	0.392623	9.36905	6.15432	1.55669	1
100001470	TGCAGCACCCATTTGTTTTCCCCAGAAAAAAGAAATTCTTCGTAAATTATGTGTAAGGTGCAGCAAGCA	TGCAGCACCCATTTGTTTTCCCCAGAAAAAAGAAATTCTTCGTAAATTATGTGTAAGGTGCAGCAAGCA	NC_006094.4_chromosome_7	35734918	1	1.07E-28	0.942529	0.829268	0.283165	11.93548	7.51172	1.65883	1
100001474	TGCAGCACCTGTCCTTTGAGAAGAGGCTAAGAAAACTTGGACAGTTCAACCCAGAGAAGAGCATGAGAT	TGCAGCACCTGTCCTTTGAGAAGAGGCTAAGAAAACTTGGACAGTTCAACCCAGAGAAGAGCATG	NC_006127.4_chromosome_Z	28603040	1	1.66E-26	0.908046	0.974684	0.049351	12.38532	5.52875	2.3702	1
100001475	TGCAGCACCTTGTTCCCATTCATGTTCAATAAAAGTGTTATCTCACAATTAGATCATAAATACATAATT	TGCAGCACCTTGTTCCCATTCATGTTCAATAAAAGTGTTATCTCACAATTAGATCATAAATACATAATT	NC_006088.4_chromosome_1	148236759	1	1.07E-28	0.908046	0.886076	0.201891	5.16	3.06829	1.74045	1
100001478	TGCAGCACGCATTTTGGCTTTCTTTTTTGTGGGTCCTGTGCCTTCAAACGTAAGTCCATTTACTTCCAC	TGCAGCACGCATTTTGGCTTTCTTTTTTGTGGGTCCTGTGCCTTCAAACGTAAGTCCATTTACTTCCAC	NC_006089.4_chromosome_2	10599559	1	1.07E-28	0.896552	0.987179	0.025312	16.26364	5.80232	3.01456	1
100001479	TGCAGCACGGAGGGGGCTGTCTCTGCCCTGCCTCTTCCCCAGGAGCCACTCTGGATGCTCTGTCAGGAT	TGCAGCACGGAGGGGGCTGTCTCTGCCCTGCCTCTTCCCCAGGAGCCACTCTGGATGCTCTGTCAGGAT	NC_006090.4_chromosome_3	26780099	1	1.07E-28	0.931034	0.987654	0.024387	11.30909	6.40844	1.99506	1
100001481	TGCAGCACTAAACACAATTTAGTTTCACTAAAGGATTAACCAGATCACAAATTGCCAATTAATCTTGCT	TGCAGCACTAAACACAATTTAGTTTCACTAAAGGATTAACCAGATCACAAATTGCCAATTAATCTTGCT	NC_006096.4_chromosome_9	19529248	1	1.07E-28	0.91954	0.9875	0.024687	16.11818	6.87913	2.61537	1
100001483	TGCAGCACTAAGTCTCCAGAAGTTTGCTTAGTGCTGCCTCCTGCTCTGTCAAAAGCCTGGCTAACTTCA	TGCAGCACTAAGTCTCCAGAAGTTTGCTTAGTGCTGCCTCCTGCTCTGTCAAAAGCCTGGCTAACTTCA	NC_006098.4_chromosome_11	3637133	1	1.07E-28	0.885057	0.987013	0.025637	13.26364	6.02974	2.44914	1
100001492	TGCAGCACTCACCCTGAACAGAACTTGCTCAATCCTACACATTGCTGTTTGTTAATCGCTAACGATATT	TGCAGCACTCACCCTGAACAGAACTTGCTCAATCCTACACATTGCTGTTTGTTAATCGCTAACGATATT	NC_006090.4_chromosome_3	59499659	1	1.07E-28	0.896552	0.782051	0.340894	5.51136	3.61183	1.66955	0.952381
100001493	TGCAGCACTCAGCCTGTACACCCAAGCCAGCTTCCATCATTGGGCAAGCATCGTGGAGCATGAGATCGG	TGCAGCACTCAGCCTGTACACCCAAGCCAGCTTCCATCATTGGGCAAGCATCGTGGAGCATG	NC_006097.4_chromosome_10	12309579	1	7.16E-25	0.896552	0.833333	0.277778	12.24211	6.59779	1.92086	1
100001494	TGCAGCACTCTACTACTGAGAATGATCCCACCATGTTTCAGTGGTGGTGACTGTGTCACAATTTTAGTG	TGCAGCACTCTACTACTGAGAATGATCCCACCATGTTTCAGTGGTGGTGACTGTGTCACAATTTTAGTG	NC_006088.4_chromosome_1	73333414	1	1.07E-28	0.965517	0.285714	0.408163	8.0625	5.50532	1.61052	0.954545
100001497	TGCAGCACTGACTTGTCTCTTATCTGCCCTATGAAGGGGGGAATAGTTGCTGGGGAAATGTTGGTGAAG	TGCAGCACTGACTTGTCTCTTATCTGCCCTATGAAGGGGGGAATAGTTGCTGGGGAAATGTTGGTGAAG	NT_456813.1_chromosome_1 chr1random_Scaffold12256	7471	2	1.07E-28	0.873563	0.868421	0.228532	6.34694	3.62278	1.86865	1
100001499	TGCAGCACTGATATAACAGGTTAGGGTTAGTGGAGGAAGAAACTGAGGAGAACCCCACAGAACACACTA	TGCAGCACTGATATAACAGGTTAGGGTTAGTGGAGGAAGAAACTGAGGAGAACCCCACAGAACACACTA	NC_006091.4_chromosome_4	40541949	1	4.98E-27	0.91954	0.9	0.18	18.34	10.83902	1.80374	1
100001500	TGCAGCACTGATATGGAGCAAACTGAGACCTGGGAAGCAAGTTAGAGAAATGCAGAGCCAGGCATGAGA	TGCAGCACTGATATGGAGCAAACTGAGACCTGGGAAGCAAGTTAGAGAAATGCAGAGCCAGGCATGAGA	NC_006088.4_chromosome_1	145274309	1	2.31E-25	0.954023	0.373494	0.467992	6.62222	3.86603	1.78176	1
100001502	TGCAGCACTGATTTATTAGCCTTTCCCAGGATCAAAATGTGGAGAAGGTAACCTGCTGGCAGCTGGCAT	TGCAGCACTGATTTATTAGCCTTTCCCAGGATCAAAATGTGGAGAAGGTAACCTGCTGGCAGCTGGCAT	NC_006102.4_chromosome_15	5579681	1	1.07E-28	0.965517	0.666667	0.444444	10.15385	6.15208	1.67815	1
100001503	TGCAGCACTGCCACCTTCACCACTGCTGGCTGAGCCATAGGGAAGCACCAAGGGGATGGTGGGCTGTTA	TGCAGCACTGCCACCTTCACCACTGCTGGCTGAGCCATAGGGAAGCACCAAGGGGATGGTGGGCTGTTA	NC_006088.4_chromosome_1	195687259	1	1.07E-28	0.954023	0.253012	0.377994	5.94286	3.72592	1.7007	1
100001507	TGCAGCACTGGGTGCTGTTTGGGTGCCACAATATAAGAAGGACATGAAACTATTAAGAGGTTGTCCAAA	TGCAGCACTGGGTGCTGTTTGGGTGCCACAATATAAGAAGGACATGAAACTATTAAGAGGTTGTCCAAA	NC_006089.4_chromosome_2	112140664	1	1.07E-28	0.908046	0.987342	0.024996	10.51818	4.84061	2.36486	1
100001509	TGCAGCACTGTACTGCTGTTGAAGTGGTTACTGTGTGTTTTCTGAAAAACTGCTGAATTTGTTTGTTCC	TGCAGCACTGTACTGCTGTTGAAGTGGTTACTGTGTGTTTTCTGAAAAACTGCTGAATTTGTTTGTTCC	NC_006097.4_chromosome_10	10643063	1	1.07E-28	0.885057	0.922078	0.1437	8.08738	5.28803	1.60265	1
100001511	TGCAGCACTTGCCAACTAATTCCACCTATCAGGTCAGCTGCTGCTTGGTTCATCTGTACCGTATGACAT	TGCAGCACTTGCCAACTAATTCCACCTATCAGGTCAGCTGCTGCTTGGTTCATCTGTACCGTATGACAT	NC_006092.4_chromosome_5	11596675	1	1.07E-28	0.873563	0.973684	0.051247	10.55963	4.8167	2.34405	1
100001513	TGCAGCACTTTAAAATGTTCCGTACTGTTGGAAGCAGTGTGGTGGAGTATTCATGTGCTCACACTCATG	TGCAGCACTTTAAAATGTTCCGTACTGTTGGAAGCAGTGTGGTGGAGTATTCATGTGCTCACACTCATG	NC_006094.4_chromosome_7	26272055	1	1.07E-28	0.885057	0.948052	0.098499	17.04673	8.9227	2.12657	1
100001518	TGCAGCAGAAATTTTCCTCTGCAAAAAATTGCAACAAACTTAAGTGGTTGCAACTGCATGTTCTTCAAC	TGCAGCAGAAATTTTCCTCTGCAAAAAATTGCAACAAACTTAAGTGGTTGCAACTGCATGTTCTTCAAC	NC_006127.4_chromosome_Z	37820801	1	1.07E-28	0.896552	0.807692	0.310651	9.84615	5.63919	1.92133	1
100001522	TGCAGCAGAACTTGTTTGCTCATTCCCGAGACTCATCACTAATTGTCTTGAAGTTTGACCCTGCTAAAT	TGCAGCAGAACTTGTTTGCTCATTCCCGAGACTCATCACTAATTGTCTTGAAGTTTGACCCTGCTAAAT	NC_006088.4_chromosome_1	8460096	1	1.07E-28	0.850575	0.986486	0.026662	13.74545	4.8812	2.81442	1
100001524	TGCAGCAGAAGAATTCCTCGGCACAACAGTCATGGGAGCTGGTCGAGCACAGCAGTGTTTCTCAACATT	TGCAGCAGAAGAATTCCTCGGCACAACAGTCATGGGAGCTGGTCGAGCACAGCAGTGTTTCTCAACATT	NC_006093.4_chromosome_6	32110738	1	1.07E-28	0.977011	0.376471	0.469481	7.02381	4.21724	1.80054	1
100001527	TGCAGCAGAAGTCTCCCGTCCTCACACACACTTTTGGCCAGCTGCTGCCATTATCAATGGTGGCTAAGA	TGCAGCAGAAGTCTCCCGTCCTCACACACACTTTTGGCCAGCTGCTGCCATTATCAATGGTGGCTAAGA	NC_006102.4_chromosome_15	6208541	1	1.07E-28	0.896552	0.923077	0.142012	17.82524	8.39027	2.14662	1
100001529	TGCAGCAGACAGAAAAATGTATTAGCATAGTGATAATCATAAGGTAATCTTTGTGTTTAAACCTTTACC	TGCAGCAGACAGAAAAATGTATTAGCATAGTGATAATCATAAGGTAATCTTTGTGTTTAAACCTTTACC	NC_006099.4_chromosome_12	14803370	1	1.07E-28	0.862069	0.986667	0.026311	11.09091	5.10356	2.47638	1
100001530	TGCAGCAGACAGGACAGAGCAACCTTCCCCCTCACTGCTTCTCCTCAGCCCTGTAATAGGGGCATGAGA	TGCAGCAGACAGGACAGAGCAACCTTCCCCCTCACTGCTTCTCCTCAGCCCTGTAATAGGGGCATGAGA	NC_006090.4_chromosome_3	5506081	1	1.79E-26	0.977011	0.129412	0.225329	6.94118	3.40364	2.01678	1
100001532	TGCAGCAGACGGGAAGTGATTGCTCTCGTGTGCCTGGATCGCAGGCTGCTGCCTGGCAGACTGCATGTG	TGCAGCAGACGGGAAGTGATTGCTCTCGTGTGCCTGGATCGCAGGCTGCTGCCTGGCAGACTGCATGTG	NC_006090.4_chromosome_3	15731732	1	1.38E-27	0.977011	0.164706	0.275156	7.75	5.91502	1.34171	1
100001534	TGCAGCAGAGAATAATTCCCTGTAGAGAAAATTAAGGGCTGAATGGAGGAGAGACCAAATTTAGAGCTC	TGCAGCAGAGAATAATTCCCTGTAGAGAAAATTAAGGGCTGAATGGAGGAGAGACCAAATTTAGAGCTC	NC_006107.4_chromosome_20	11189785	1	1.07E-28	0.931034	0.987654	0.024387	20.20909	6.96105	3.35864	1
100001535	TGCAGCAGAGCAAACTAACTCTTTGTTAGTTAAATTACTTGCCTTATGGAGTAAAATTAGCATGAGATC	TGCAGCAGAGCAAACTAACTCTTTGTTAGTTAAATTACTTGCCTTATGGAGTAAAATTAGCATG	NC_006089.4_chromosome_2	129862191	1	5.84E-26	0.91954	0.9875	0.024687	15.37273	6.85812	2.39046	1
100001537	TGCAGCAGAGCCTTAGCCATTTGTGAGCAATTGAGTACAGTATTTCCCCCAAAAGCTGTTTCTAACAGA	TGCAGCAGAGCCTTAGCCATTTGTGAGCAATTGAGTACAGTATTTCCCCCAAAAGCTGTTTCTAACAGA	NC_006089.4_chromosome_2	49745524	1	1.07E-28	0.908046	0.936709	0.118571	8.76923	4.89943	1.82947	1
100001538	TGCAGCAGAGCTGCTTTAGAACTGAATTCCTGACACTGGAATTAGTGTTGGGCGCATGGCATGAGATCG	TGCAGCAGAGCTGCTTTAGAACTGAATTCCTGACACTGGAATTAGTGTTGGGCGCATGGCATG	NC_006090.4_chromosome_3	73838654	1	2.05E-25	0.873563	0.986842	0.02597	12.80734	5.99461	2.28262	1
100001540	TGCAGCAGAGGCTGATTACTAAATACCAAATGACTCCGTGTGTAATATTTGGATTTGCATCTGCTGCTG	TGCAGCAGAGGCTGATTACTAAATACCAAATGACTCCGTGTGTAATATTTGGATTTGCATCTGCTGCTG	NC_006088.4_chromosome_1	61507790	1	1.07E-28	0.885057	0.727273	0.396694	11.55682	6.41351	1.90448	1
100001542	TGCAGCAGATACAAAGAGCACAAAAACACTATTTGATGGAGGAAATTCTCAGCTCCAACACTTTTTTTT	TGCAGCAGATACAAAGAGCACAAAAACACTATTTGATGGAGGAAATTCTCAGCTCCAACACTTTTTTTT	NC_006090.4_chromosome_3	88679820	3	4.98E-27	0.908046	0.670886	0.441596	8.33784	4.94367	1.76305	1
100001543	TGCAGCAGATACAAAGAGCACAATAGCACTATTTGATAGAGCAAGTTCTCAGCTACAAAACATTATTTT	TGCAGCAGATACAAAGAGCACAATAGCACTATTTGATAGAGCAAGTTCTCAGCTACAAAACATTATTTT	NC_006088.4_chromosome_1	4289692	31	4.98E-27	0.954023	0.566265	0.491218	8.32836	5.34591	1.67653	1
100001544	TGCAGCAGATATCCCAGGCACAGCCCGCACTTCCCCACATGCCTCCAGCATTTTGCTGACAGGTGCTGC	TGCAGCAGATATCCCAGGCACAGCCCGCACTTCCCCACATGCCTCCAGCATTTTGCTGACAGGTGCTGC	NC_006091.4_chromosome_4	13088004	1	1.07E-28	0.931034	0.54321	0.496266	6.74242	4.66551	1.56588	0.952381
100001547	TGCAGCAGATGAAGGCTCCCAATCAAATCTACTTTAATTGCTGCTGTGCAGGCAGCATCCTGCTATTAC	TGCAGCAGATGAAGGCTCCCAATCAAATCTACTTTAATTGCTGCTGTGCAGGCAGCATCCTGCTATTAC	NC_006111.4_chromosome_24	4102036	1	1.07E-28	0.91954	0.9875	0.024687	19.70909	6.76803	2.91723	1
100001548	TGCAGCAGCAAAATGCTGGTTTAAAACATCACCTGTCTTCAGCAAAGAAACACTTAGTGATAGCTTCCA	TGCAGCAGCAAAATGCTGGTTTAAAACATCACCTGTCTTCAGCAAAGAAACACTTAGTGATAGCTTCCA	NC_006099.4_chromosome_12	3471902	1	1.07E-28	0.91954	0.9875	0.024687	13.2	6.62612	2.20576	1
100001549	TGCAGCAGCAAATGAGTGGCTGTCATTCTGGTGAGGTTTGTTTTGAGGCTTAAACAAGGGCTGATGGCA	TGCAGCAGCAAATGAGTGGCTGTCATTCTGGTGAGGTTTGTTTTGAGGCTTAAACAAGGGCTGATGGCA	NC_006102.4_chromosome_15	4211266	1	1.07E-28	0.873563	0.973684	0.051247	12.34259	5.76413	2.25519	1
100001551	TGCAGCAGCAGAATGACTAAGCTTGCTAAAGCTGTGCACTGTACAAGCTGCTGCAAGTCACTGGTACCA	TGCAGCAGCAGAATGACTAAGCTTGCTAAAGCTGTGCACTGTACAAGCTGCTGCAAGTCACTGGTACCA	NC_006101.4_chromosome_14	9292171	1	1.07E-28	0.873563	0.973684	0.051247	10.61111	4.72157	2.37523	1
100001557	TGCAGCAGCTATAACACCAGCAACAGGTAATGGAAGATCGTGCTGGGGCTGTATTGCATTTCATGTGGA	TGCAGCAGCTATAACACCAGCAACAGGTAATGGAAGATCGTGCTGGGGCTGTATTGCATTTCATGTGGA	NC_006095.4_chromosome_8	21229579	1	1.07E-28	0.91954	0.9875	0.024687	11.89908	5.65676	2.37366	1
100001559	TGCAGCAGCTGAGTTAAAAAGTTACATTCTTCCACTGAGTACTTTTCCCATTGTTAACATGTGTACCAC	TGCAGCAGCTGAGTTAAAAAGTTACATTCTTCCACTGAGTACTTTTCCCATTGTTAACATGTGTACCAC	NC_006089.4_chromosome_2	50824773	1	1.07E-28	0.908046	0.987342	0.024996	18.17273	7.99188	2.38529	1
100001560	TGCAGCAGCTGCTGCTGTCGGGGCTGCCTGAGCACGTGGCCAATCTGGGCCCTGAGTTCCGGGAGGCAG	TGCAGCAGCTGCTGCTGTCGGGGCTGCCTGAGCACGTGGCCAATCTGGGCCCTGAGTTCCGGGAGGCAG	NT_463902.1_chromosome_Z chrZrandom_Scaffold8132	7276	10	1.07E-28	0.965517	0.309524	0.427438	9.68421	5.9476	1.73455	1
100001561	TGCAGCAGCTGGAATTTATATGGGCTTTTGTCAAGATTCCAGGCTGTCAGCATAGGACCACAATGAACA	TGCAGCAGCTGGAATTTATATGGGCTTTTGTCAAGATTCCAGGCTGTCAGCATAGGACCACAATGAACA	NT_456184.1_chromosome_1 chr1random_Scaffold2806	14103	2	1.07E-28	0.908046	0.987342	0.024996	12.90826	5.82708	2.39998	1
100001562	TGCAGCAGCTGGTGCTATCGGTGCTGCCGGAGCACGTGGCCACTCCAGGTGCTGAATTCTGGGCTTGAG	TGCAGCAGCTGGTGCTATCGGTGCTGCCGGAGCACGTGGCCACTCCAGGTGCTGAATTCTGGGCTTGAG	NT_463902.1_chromosome_Z chrZrandom_Scaffold8132	7741	32	1.07E-28	0.988506	0.313953	0.430773	7.48649	4.78523	1.70373	1
100001563	TGCAGCAGCTTACACAGAACACAAGAAACAATAGTTATCTTCTTTGTTTTAAAATAGATAACTGATGTT	TGCAGCAGCTTACACAGAACACAAGAAACAATAGTTATCTTCTTTGTTTTAAAATAGATAACTGATGTT	NC_006088.4_chromosome_1	99532889	1	1.07E-28	0.931034	0.839506	0.269471	6.50526	4.34287	1.59513	1
100001567	TGCAGCAGCTTTGTCTCTATCAGAATACCAGATTCAGCAGCTCCTAACACTCCCCACTTATAACTCCGT	TGCAGCAGCTTTGTCTCTATCAGAATACCAGATTCAGCAGCTCCTAACACTCCCCACTTATAACTCCGT	NC_006090.4_chromosome_3	111192966	1	1.07E-28	0.896552	0.987179	0.025312	10.19091	4.91472	2.3452	1
100001570	TGCAGCAGGAGGTCCCATGATATAGTAGTTCTCTAGGATGACCATATACTTCATATGGAGAGTTGGTTC	TGCAGCAGGAGGTCCCATGATATAGTAGTTCTCTAGGATGACCATATACTTCATATGGAGAGTTGGTTC	NC_006104.4_chromosome_17	9266181	1	1.07E-28	0.885057	0.974026	0.050599	10.11009	5.17109	2.1073	1
100001571	TGCAGCAGGAGTCCTGAGAGCATTTCTAGGTATTGCAGTCTGATTTTTTTCCAGCTGCCCATGGAGAAT	TGCAGCAGGAGTCCTGAGAGCATTTCTAGGTATTGCAGTCTGATTTTTTTCCAGCTGCCCATGGAGAAT	NT_458150.1_chromosome_2 chr2random_Scaffold9237	322	2	1.07E-28	0.954023	0.481928	0.499347	7.01724	4.38057	1.63018	0.95
100001573	TGCAGCAGGCAACTCTGAACAAAGTTGAGGGAAGGAGCTGTCTGAGTGGGAGAGATTGGAAAAACAGAA	TGCAGCAGGCAACTCTGAACAAAGTTGAGGGAAGGAGCTGTCTGAGTGGGAGAGATTGGAAAAACAGAA	NC_006090.4_chromosome_3	58561203	1	1.07E-28	0.862069	0.973333	0.051911	11.52294	5.35629	2.3646	1
100001575	TGCAGCAGGCGGCCCTGCCCTCAGCATTAACCAAATCATGGTGCATCACTCATCCACGAACCCTAACCT	TGCAGCAGGCGGCCCTGCCCTCAGCATTAACCAAATCATGGTGCATCACTCATCCACGAACCCTAACCT	NC_006096.4_chromosome_9	5250920	1	6.44E-26	0.988506	0.197674	0.317198	6.78261	3.37454	2.01332	1
100001579	TGCAGCAGGTATCTTGAAATGCTCCGTGCACTCAGATTGCCCATCCAAAGGAAGGCTGTGTTGCCCCCT	TGCAGCAGGTATCTTGAAATGCTCCGTGCACTCAGATTGCCCATCCAAAGGAAGGCTGTGTTGCCCCCT	NC_006090.4_chromosome_3	8627140	1	1.07E-28	0.977011	0.270588	0.39474	5.7	3.83101	1.5796	1
100001581	TGCAGCAGTACCTCTCCTCACTACTGTGATTGTTCCTGATGTTACTGTACTGAAAATGTTTTATATATC	TGCAGCAGTACCTCTCCTCACTACTGTGATTGTTCCTGATGTTACTGTACTGAAAATGTTTTATATATC	NT_460721.1_chromosome_5 chr5random_Scaffold19819	785	3	1.07E-28	0.965517	0.261905	0.386621	6.72414	4.30634	1.71777	0.956522
100001582	TGCAGCAGTAGAAATACATGTTTAAGCAAAGCACAACTATGAAGGAGTTTAAGACATCAGAGGATTACC	TGCAGCAGTAGAAATACATGTTTAAGCAAAGCACAACTATGAAGGAGTTTAAGACATCAGAGGATTACC		0	0	999	0.908046	0.531646	0.497997	6.85484	3.98727	1.7685	1
100001584	TGCAGCAGTAGGCACCAAAACCAGGCTTCAAAACCTTTCCAAGTGCCTTCCTATCAAAGTGCTGAGCAT	TGCAGCAGTAGGCACCAAAACCAGGCTTCAAAACCTTTCCAAGTGCCTTCCTATCAAAGTGCTGAGCAT	NC_006088.4_chromosome_1	6732704	1	1.07E-28	0.850575	0.972973	0.052593	16.28972	7.88825	2.29401	1
100001589	TGCAGCAGTCTCTATAGAACTAGCCCTTCCATCACGCTTTAGAGTGAATCAAATACTTAAGCAAAACTC	TGCAGCAGTCTCTATAGAACTAGCCCTTCCATCACGCTTTAGAGTGAATCAAATACTTAAGCAAAACTC	NC_006100.4_chromosome_13	16949351	1	1.07E-28	0.896552	0.987179	0.025312	18.75455	7.35859	2.73032	1
100001592	TGCAGCAGTGGAGCATCAGAGCAGCCTCCTACTAGAAGGCATGGGTAATCATTTTATAGATAAAGGCAA	TGCAGCAGTGGAGCATCAGAGCAGCCTCCTACTAGAAGGCATGGGTAATCATTTTATAGATAAAGGCAA	NC_006093.4_chromosome_6	21977232	1	1.07E-28	0.850575	0.945946	0.102264	11.76636	6.32541	2.035	1
100001593	TGCAGCAGTGGATCAATGTGTGTGGTAGTAGTGAGGGCAACAGTGCAAAAAGTCTCTTTAGCTCTTGAA	TGCAGCAGTGGATCAATGTGTGTGGTAGTAGTGAGGGCAACAGTGCAAAAAGTCTCTTTAGCTCTTGAA	NC_006088.4_chromosome_1	111795741	1	2.31E-25	0.931034	0.259259	0.384088	5.36364	3.09269	1.66357	1
100001594	TGCAGCAGTGGGGTGAGCAGCAAAGAGATGGAGGATATTCACAGAATTTGGCATTAACATTCTGGAGCC	TGCAGCAGTGGGGTGAGCAGCAAAGAGATGGAGGATATTCACAGAATTTGGCATTAACATTCTGGAGCC	NC_006105.4_chromosome_18	7498180	1	1.07E-28	0.931034	0.987654	0.024387	12.11818	6.04789	2.20993	1
100001598	TGCAGCAGTTAGTTTGAAATAACTCCCTCATGTACGTATCCCATTAACAAATATAAAAGCACAAACTAA	TGCAGCAGTTAGTTTGAAATAACTCCCTCATGTACGTATCCCATTAACAAATATAAAAGCACAAACTAA	NC_006096.4_chromosome_9	6878450	1	1.07E-28	0.896552	0.987179	0.025312	10.54545	6.88164	1.59237	1
100001599	TGCAGCAGTTTATCTTGCTCTGTTCTGCACTGTGACTTGATGAATTTCTGATAATATCAGTTCATGTCT	TGCAGCAGTTTATCTTGCTCTGTTCTGCACTGTGACTTGATGAATTTCTGATAATATCAGTTCATGTCT	NC_006089.4_chromosome_2	123377513	1	1.07E-28	0.885057	0.896104	0.186203	7.83333	4.94892	1.67007	1
100001601	TGCAGCATAAAAACAGGAAGTCTTTAACATAGGAGGAGAAAGAGATGTTTGTTTTCAGTGCTCAGAGCA	TGCAGCATAAAAACAGGAAGTCTTTAACATAGGAGGAGAAAGAGATGTTTGTTTTCAGTGCTCAGAGCA	NC_006089.4_chromosome_2	114972586	1	1.07E-28	0.954023	0.783133	0.339672	11.44944	6.8088	1.70544	1
100001603	TGCAGCATAAAATGCAGAGTAATTCTGCAAAACTGTTGCTTTTATTGCCTTTGTAACTCTTATCTCTTA	TGCAGCATAAAATGCAGAGTAATTCTGCAAAACTGTTGCTTTTATTGCCTTTGTAACTCTTATCTCTTA	NC_006088.4_chromosome_1	170114997	1	1.07E-28	0.896552	0.987179	0.025312	13.10909	4.91259	2.81608	1
100001604	TGCAGCATAAAGTCATGGACTGTAGTTGACCTAGGTCAGGCTGTTCAAAAGAATGGTTCCCACCCTTCT	TGCAGCATAAAGTCATGGACTGTAGTTGACCTAGGTCAGGCTGTTCAAAAGAATGGTTCCCACCCTTCT	NC_006088.4_chromosome_1	84637334	1	1.07E-28	0.942529	0.402439	0.480964	14.05882	6.61078	2.24217	1
100001605	TGCAGCATAAAGTGGTATGGAAAATTACTGGCTTAAAAATGCATCTGCTAAGGCAGAGCTTGAGGTCTG	TGCAGCATAAAGTGGTATGGAAAATTACTGGCTTAAAAATGCATCTGCTAAGGCAGAGCTTGAGGTCTG	NC_006092.4_chromosome_5	52480803	1	1.07E-28	0.885057	0.987013	0.025637	32.92727	9.79305	3.80347	1
100001606	TGCAGCATAAATAATGATCGGACAGCCCAGCATTACCGGTTAGCCTGGAAAGCACCTTCTTTTCTTTTG	TGCAGCATAAATAATGATCGGACAGCCCAGCATTACCGGTTAGCCTGGAAAGCACCTTCTTTTCTTTTG	NC_006092.4_chromosome_5	19498040	1	1.07E-28	0.954023	0.313253	0.430251	5	2.5185	2.11339	1
100001607	TGCAGCATAACAGGCAGCAGGAAGGAGTGGGAACTTCTTATCCTGCTACAGCTCCAAGGAGTGCATGAG	TGCAGCATAACAGGCAGCAGGAAGGAGTGGGAACTTCTTATCCTGCTACAGCTCCAAGGAGTGCATGAG	NC_006107.4_chromosome_20	2785419	1	1.38E-27	0.931034	0.987654	0.024387	16.62727	7.69871	2.49139	1
100001608	TGCAGCATACAAGCATATGAGCATATAAGAAAGAGCATATAAGAAAGAATGGCAACGAATCTTTAACCC	TGCAGCATACAAGCATATGAGCATATAAGAAAGAGCATATAAGAAAGAATGGCAACGAATCTTTAACCC	NC_006088.4_chromosome_1	29919320	1	1.07E-28	0.83908	0.917808	0.150873	28.06667	11.19121	2.58951	1
100001609	TGCAGCATACACAAGTAAATTTTCCCTTAAACAACAGTTGTTCTATCAGAGAAAAAAAAAACAACAGTC	TGCAGCATACACAAGTAAATTTTCCCTTAAACAACAGTTGTTCTATCAGAGAAAAAAAAAACAACAGTC	NC_006097.4_chromosome_10	14188057	1	1.07E-28	0.908046	0.759494	0.365326	9.18182	4.8513	1.94596	1
100001610	TGCAGCATACACTGGACAGCTATGACTTCTGGCTATGCCTCCGCTTGTGGGGACGTGCCAACCTGCATC	TGCAGCATACACTGGACAGCTATGACTTCTGGCTATGCCTCCGCTTGTGGGGACGTGCCAACCTGCATC	NC_006088.4_chromosome_1	110473127	1	1.07E-28	0.862069	0.893333	0.190578	29.70707	13.92422	2.1064	1
100001611	TGCAGCATACAGGATTAACCTCATTAGTGTGTTTCAGAAAAGAGAAAATGCCAGTTCCAAATTTTAAGT	TGCAGCATACAGGATTAACCTCATTAGTGTGTTTCAGAAAAGAGAAAATGCCAGTTCCAAATTTTAAGT	NC_006095.4_chromosome_8	21157203	1	1.07E-28	0.931034	0.987654	0.024387	14.05455	6.02395	2.42529	1
100001614	TGCAGCATACTTACTGTAGAGTAAATAACACACATGAATGCAGTGTCCGTGTCCACACTGTCCATGCAG	TGCAGCATACTTACTGTAGAGTAAATAACACACATGAATGCAGTGTCCGTGTCCACACTGTCCATGCAG	NC_006093.4_chromosome_6	29508027	1	1.07E-28	0.931034	0.987654	0.024387	14.55455	6.23857	2.4026	1
100001615	TGCAGCATAGAGTGGGTCACAAAAAGGGGCTGCGTTTTGCAAAAGTATTTTGGGAACAGTGACCCAAAG	TGCAGCATAGAGTGGGTCACAAAAAGGGGCTGCGTTTTGCAAAAGTATTTTGGGAACAGTGACCCAAAG	NC_006096.4_chromosome_9	4418713	1	1.07E-28	0.908046	0.987342	0.024996	14.51818	5.63226	2.64129	1
100001616	TGCAGCATAGATATGTGTGTTATGGTCCTATGTCAAAATTTGGGATTTTCGCCAAAGCACACCATTGCT	TGCAGCATAGATATGTGTGTTATGGTCCTATGTCAAAATTTGGGATTTTCGCCAAAGCACACCATTGCT	NC_006088.4_chromosome_1	68480928	1	1.07E-28	0.988506	0.104651	0.187399	9.53846	4.93988	2.03767	1
100001617	TGCAGCATAGATGAGTAGGGGATTGGTGGAAAACTGGGGGCTTGGGGGTTGGACTCAATCTCTAGAGGT	TGCAGCATAGATGAGTAGGGGATTGGTGGAAAACTGGGGGCTTGGGGGTTGGACTCAATCTCTAGAGGT	NC_006090.4_chromosome_3	88778263	1	1.07E-28	0.942529	0.597561	0.480964	5.02899	2.78178	1.85531	0.95
100001619	TGCAGCATATACTCTCCTGCTCCTAGAAATCACTGCAAAGAGAATATTTGTCAGTATATAGAAAAATAC	TGCAGCATATACTCTCCTGCTCCTAGAAATCACTGCAAAGAGAATATTTGTCAGTATATAGAAAAATAC	NC_006091.4_chromosome_4	68712985	1	1.07E-28	0.91954	0.9875	0.024687	19.14545	7.64417	3.01718	1
100001620	TGCAGCATATGCTTACCCCCGGTGTACCGAGCTCAGCCCGCGGAGCCATCGGGCGTCTGTCGAGCATGA	TGCAGCATATGCTTACCCCCGGTGTACCGAGCTCAGCCCGCGGAGCCATCGGGCGTCTGTCGAGCATGA	NC_006089.4_chromosome_2	19253899	1	3.85E-28	0.908046	0.987342	0.024996	11.87156	5.12612	2.61429	1
100001621	TGCAGCATATGTAAGAGGGAAGAGGAGAAGGAGGTGGGTGGGAGACTGGAAAATTAGCAAGGCTCTCTG	TGCAGCATATGTAAGAGGGAAGAGGAGAAGGAGGTGGGTGGGAGACTGGAAAATTAGCAAGGCTCTCTG	NC_006095.4_chromosome_8	25236291	1	1.07E-28	0.942529	0.987805	0.024093	20.79091	6.65527	3.37519	1
100001622	TGCAGCATATTCTGTTAGTATTCTAAGACACCAAAAATATTTTTTCCTCTCTTCTGTTTTCCAGTTTTC	TGCAGCATATTCTGTTAGTATTCTAAGACACCAAAAATATTTTTTCCTCTCTTCTGTTTTCCAGTTTTC	NC_006127.4_chromosome_Z	42819314	1	1.07E-28	0.91954	0.9875	0.024687	14.01818	5.73978	2.5036	1
100001624	TGCAGCATCAAAACTTGCACAGTGCTCGAGGTTCACACAACAGTATGAGCAAAACAATACTCTGAGAAA	TGCAGCATCAAAACTTGCACAGTGCTCGAGGTTCACACAACAGTATGAGCAAAACAATACTCTGAGAAA	NT_462430.1_chromosome_14 chr14random_Scaffold20098	1736	2	2.31E-25	0.942529	0.756098	0.368828	10.66279	6.47645	1.75815	1
100001626	TGCAGCATCACAGCATGATTCCGTTGTGCTGCTATGTCTACGTCCCACTTTTCCAATAAATCACAATAA	TGCAGCATCACAGCATGATTCCGTTGTGCTGCTATGTCTACGTCCCACTTTTCCAATAAATCACAATAA	NC_006089.4_chromosome_2	73199475	1	1.07E-28	0.873563	0.986842	0.02597	18.21818	7.5527	2.69345	1
100001629	TGCAGCATCAGCATCGCACCGACTCATAGGTAAGAGTGCCACCTACCGAAAAAACTACCATTGCAAGCA	TGCAGCATCAGCATCGCACCGACTCATAGGTAAGAGTGCCACCTACCGAAAAAACTACCATTGCAAGCA	NC_006127.4_chromosome_Z	50649140	1	1.07E-28	0.908046	0.974684	0.049351	11.21101	5.92472	2.04266	1
100001631	TGCAGCATCCCACCCAGCATTGGGTGGGATTGACCCAGGCAGTCACACTGCCCTTGGCACAGTCCTGCT	TGCAGCATCCCACCCAGCATTGGGTGGGATTGACCCAGGCAGTCACACTGCCCTTGGCACAGTCCTGCT	NC_006108.4_chromosome_21	2963533	1	1.79E-26	0.977011	0.329412	0.441799	5.55263	3.25817	1.72718	1
100001633	TGCAGCATCCCTAGAAAGGCACTCGTTAAGCTTGCTGATGGAATGGCCCAGCTTGTAGATGCTTCCCAC	TGCAGCATCCCTAGAAAGGCACTCGTTAAGCTTGCTGATGGAATGGCCCAGCTTGTAGATGCTTCCCAC	NC_006102.4_chromosome_15	9905897	1	1.07E-28	0.942529	0.963415	0.070494	10.09259	4.98616	2.1944	1
100001635	TGCAGCATCCTGGGTTTAATCACCTCCCTTCCTCCTGCCATGTGTGTGTGAGTGAGAAGGACTCTGTGC	TGCAGCATCCTGGGTTTAATCACCTCCCTTCCTCCTGCCATGTGTGTGTGAGTGAGAAGGACTCTGTGC	NC_006094.4_chromosome_7	6766292	1	1.07E-28	0.873563	0.986842	0.02597	10.8	4.31446	2.55057	1
100001637	TGCAGCATCTATCTGAAATCATTTGAGATTAGGTACTTAGACATCTTCTGCATCACTTACAGTTCTTCA	TGCAGCATCTATCTGAAATCATTTGAGATTAGGTACTTAGACATCTTCTGCATCACTTACAGTTCTTCA	NC_006090.4_chromosome_3	104181041	1	1.07E-28	0.862069	0.973333	0.051911	11.7156	5.16888	2.56346	1
100001638	TGCAGCATCTCCCTGGGCAGCCTGTGCCACTGCCTGACCACTCCTTCTGAGAACATCTCCCTAATATGC	TGCAGCATCTCCCTGGGCAGCCTGTGCCACTGCCTGACCACTCCTTCTGAGAACATCTCCCTAATATGC	NC_006088.4_chromosome_1	108602705	1	1.07E-28	0.91954	0.9875	0.024687	17.3	5.89846	3.38766	1
100001641	TGCAGCATGAAAAGACATTCAGAATTGATTTTTGACATGAAATATATTACTACTTGACAGAGTATGCAA	TGCAGCATGAAAAGACATTCAGAATTGATTTTTGACATGAAATATATTACTACTTGACAGAGTATGCAA	NC_006089.4_chromosome_2	82656418	1	1.07E-28	0.908046	0.987342	0.024996	44.80909	13.3195	4.17374	1
100001642	TGCAGCATGACCCTTGGATCTTTTGACACTGCATTATTATTTCAGATATTGTAAAAAAAGCACCGTCTC	TGCAGCATGACCCTTGGATCTTTTGACACTGCATTATTATTTCAGATATTGTAAAAAAAGCACCGTCTC	NC_006090.4_chromosome_3	55854924	1	1.07E-28	0.908046	0.987342	0.024996	17.01818	6.97526	2.77652	1
100001647	TGCAGCATGGACATTCAGTCTTCCTGTCTGAGTCTCCATGTTCCTTTTAGCAGCAGCTTGTCTCCGTGT	TGCAGCATGGACATTCAGTCTTCCTGTCTGAGTCTCCATGTTCCTTTTAGCAGCAGCTTGTCTCCGTGT	NT_464174.1_chrUn_Scaffold870	38678	4	1.07E-28	0.873563	0.881579	0.208795	5.17	2.42097	2.10472	0.952381
100001649	TGCAGCATTAATATGTCTTCCTATTCTCTCTGGAAATATTTTGCTGCCATAGTATATAACTGAAATGAT	TGCAGCATTAATATGTCTTCCTATTCTCTCTGGAAATATTTTGCTGCCATAGTATATAACTGAAATGAT	NC_006104.4_chromosome_17	10239248	1	4.98E-27	1	0.068966	0.128419	8.25	5.78252	1.41528	1
100001652	TGCAGCATTACTGTTTTGTTTGTTTGTTTGTTTTAAATCAGCAGGCTTGTGTTTTGTAGCAATACAGAA	TGCAGCATTACTGTTTTGTTTGTTTGTTTGTTTTAAATCAGCAGGCTTGTGTTTTGTAGCAATACAGAA	NC_006089.4_chromosome_2	88170131	1	1.07E-28	0.908046	0.987342	0.024996	11.33028	5.55053	2.28126	1
100001653	TGCAGCATTAGTAGAGTGCACTTAAAGGAGGAGGACACCCTCAGAATGATGTGAGTGGAATCAGGTGCG	TGCAGCATTAGTAGAGTGCACTTAAAGGAGGAGGACACCCTCAGAATGATGTGAGTGGAATCAGGTGCG	NC_006097.4_chromosome_10	20229627	1	1.07E-28	0.908046	0.987342	0.024996	15.11818	6.68204	2.4148	1
100001654	TGCAGCATTAGTTAAGCACTGGTACCACCTCTGCACTTCCTCATTACTAAGTCCTGCTATAGGATTAGC	TGCAGCATTAGTTAAGCACTGGTACCACCTCTGCACTTCCTCATTACTAAGTCCTGCTATAGGATTAGC	NC_006088.4_chromosome_1	104644142	1	1.07E-28	0.91954	0.9875	0.024687	11.42727	4.18538	3.09757	1
100001656	TGCAGCATTATTTCAGATGTTATTACATTAGTTACAAAACTGACTTACAGAAATAATTGAAGTTGGTGC	TGCAGCATTATTTCAGATGTTATTACATTAGTTACAAAACTGACTTACAGAAATAATTGAAGTTGGTGC	NC_006091.4_chromosome_4	15729996	1	1.07E-28	0.91954	0.7375	0.387188	11.26437	5.38508	2.09005	1
100001657	TGCAGCATTCAGTAATTCCTGCAAAAGTGACATTCAGGACTCCTAGATATTTTTATATATTGTACTTAG	TGCAGCATTCAGTAATTCCTGCAAAAGTGACATTCAGGACTCCTAGATATTTTTATATATTGTACTTAG	NC_006089.4_chromosome_2	38272122	1	1.07E-28	0.896552	0.987179	0.025312	11.18182	4.41523	2.7538	1
100001658	TGCAGCATTCAGTTCTGAAGAGTCATTGTTGGGATAAAACAGACATCTTCATTCTCTGCATGAGATCGG	TGCAGCATTCAGTTCTGAAGAGTCATTGTTGGGATAAAACAGACATCTTCATTCTCTGCATG	NC_006093.4_chromosome_6	32658080	1	3.33E-23	0.954023	0.457831	0.496444	16.98276	7.36837	2.26462	1
100001659	TGCAGCATTCTATCTGGTCCCAGGTTTCTTCACGGCATTAGGATGCCTGTGTCTGCACACCAGCACAGA	TGCAGCATTCTATCTGGTCCCAGGTTTCTTCACGGCATTAGGATGCCTGTGTCTGCACACCAGCACAGA		0	0	999	0.965517	0.190476	0.30839	7.77273	4.14435	1.93787	0.954545
100001660	TGCAGCATTCTCAGTTAGAATTAATTTCATATTAAACACAATGCTTCTTATGCGCCTCCAGAAATGATA	TGCAGCATTCTCAGTTAGAATTAATTTCATATTAAACACAATGCTTCTTATGCGCCTCCAGAAATGATA	NC_006088.4_chromosome_1	168552591	1	1.07E-28	0.908046	0.987342	0.024996	25.2	8.7082	3.09735	1
100001661	TGCAGCATTGACTTTCTTGTTTAAAGTGCACACATCAGACCAGGGCCTGAGCTAATCCTCTCATATCTT	TGCAGCATTGACTTTCTTGTTTAAAGTGCACACATCAGACCAGGGCCTGAGCTAATCCTCTCATATCTT	NC_006091.4_chromosome_4	25315789	1	1.07E-28	0.908046	0.987342	0.024996	30.69091	10.22096	2.89387	1
100001662	TGCAGCATTGATTGTATGCATTCTGGGAGTTCATGGTTCAGGATTTTTTACATGGTAGAATGAGTTAAA	TGCAGCATTGATTGTATGCATTCTGGGAGTTCATGGTTCAGGATTTTTTACATGGTAGAATGAGTTAAA	NC_006088.4_chromosome_1	63672329	1	1.07E-28	0.862069	0.84	0.2688	10.19792	5.75655	1.94249	1
100001663	TGCAGCATTGCACAGAATTACCAAGCAGGGCAACCACAACCATCAAAGCAGGGAGGAGCAGAAAGCTGT	TGCAGCATTGCACAGAATTACCAAGCAGGGCAACCACAACCATCAAAGCAGGGAGGAGCAGAAAGCTGT	NC_006088.4_chromosome_1	182631606	1	1.07E-28	0.931034	0.987654	0.024387	14.59091	6.3005	2.58567	1
100001666	TGCAGCATTGTAGCTGAAATCTTGTCTTTGCAGTATTACATAGAGGATCCAATCTGCTGTATGGAGTCT	TGCAGCATTGTAGCTGAAATCTTGTCTTTGCAGTATTACATAGAGGATCCAATCTGCTGTATGGAGTCT	NC_006104.4_chromosome_17	10010291	1	1.07E-28	0.862069	0.52	0.4992	20.43077	15.26683	1.42839	1
100001668	TGCAGCATTTACTACAGACATAAGGTTTTCTTAAAGCTTAGGAAAATACTGATTCAGCAATAAAGATGC	TGCAGCATTTACTACAGACATAAGGTTTTCTTAAAGCTTAGGAAAATACTGATTCAGCAATAAAGATGC	NC_006094.4_chromosome_7	33042160	1	4.98E-27	0.885057	0.896104	0.186203	20.27	9.95576	2.15616	1
100001669	TGCAGCATTTACTACAGACATAAGGTTTTCTTAAAGCTTAGGGAAAATACTGATTCAGCAATAAAGATG	TGCAGCATTTACTACAGACATAAGGTTTTCTTAAAGCTTAGGGAAAATACTGATTCAGCAATAAAGATG	NC_006094.4_chromosome_7	33042160	1	1.07E-28	0.954023	0.253012	0.377994	15.8125	7.53507	2.0526	1
100001671	TGCAGCATTTAGCTCTTCTGGGTACATTTGATTTGCCATTGGTGTTTGTTCCATGTTTTGAAAGATCCT	TGCAGCATTTAGCTCTTCTGGGTACATTTGATTTGCCATTGGTGTTTGTTCCATGTTTTGAAAGATCCT	NC_006090.4_chromosome_3	81254713	1	1.07E-28	0.873563	0.973684	0.051247	10.13761	4.79194	2.17638	1
100001672	TGCAGCATTTAGTGGCTCAAGTACTGCATCAAAGAAGATTTTGGTTTGAATTCTTCAGCCACTGAGAAT	TGCAGCATTTAGTGGCTCAAGTACTGCATCAAAGAAGATTTTGGTTTGAATTCTTCAGCCACTGAGAAT	NC_006089.4_chromosome_2	104700784	1	1.07E-28	0.954023	0.240964	0.365801	12.17241	7.43277	1.60529	1
100001673	TGCAGCATTTATAAATAGCCCCTTTCTTTTTACGTGTTCTTTAGGCTGATGAAGTGTTGATTGAGCATG	TGCAGCATTTATAAATAGCCCCTTTCTTTTTACGTGTTCTTTAGGCTGATGAAGTGTTGATTGAGCATG	NC_006088.4_chromosome_1	188250087	1	1.07E-28	0.885057	0.974026	0.050599	13.0367	6.07284	2.37747	1
100001674	TGCAGCATTTCAAAGTCTTTCTAGAAGCTGTGGTTTGGAGAGGAAAAGGAGATGAAATCTTCCGTGTTG	TGCAGCATTTCAAAGTCTTTCTAGAAGCTGTGGTTTGGAGAGGAAAAGGAGATGAAATCTTCCGTGTTG	NC_006105.4_chromosome_18	6521016	1	1.07E-28	0.885057	0.987013	0.025637	11.6	5.29013	2.32029	1
100001675	TGCAGCATTTCACACATTCAATCTACCTTCTGGTTACAGCTTACAAGTTTGTGCTATGTAGAGGGAACA	TGCAGCATTTCACACATTCAATCTACCTTCTGGTTACAGCTTACAAGTTTGTGCTATGTAGAGGGAACA	NC_006110.4_chromosome_23	108215	1	1.07E-28	0.850575	0.986486	0.026662	14.47273	4.9776	3.16957	1
100001677	TGCAGCATTTCAGGGTTGAGTCTGTTTAAATGAAAGATGAATTCTGCAAAGCCAATCAGGGCTAACTGA	TGCAGCATTTCAGGGTTGAGTCTGTTTAAATGAAAGATGAATTCTGCAAAGCCAATCAGGGCTAACTGA	NC_006101.4_chromosome_14	1389736	1	1.07E-28	0.873563	0.986842	0.02597	13.87273	6.06047	2.64386	1
100001680	TGCAGCATTTCTGGGGCTGGCCTTGCTAAAAAGCCTTGGGTGGGAGGGATAGGATCGCCTCTGTGTGTG	TGCAGCATTTCTGGGGCTGGCCTTGCTAAAAAGCCTTGGGTGGGAGGGATAGGATCGCCTCTGTGTGTG	NC_006093.4_chromosome_6	22829802	1	1.07E-28	0.942529	0.987805	0.024093	10.16364	5.65127	1.98611	1
100001683	TGCAGCATTTGGTAATTATGAGCCCAAAATGGAAGAAGCCAGCCATAGAAACTGAACCCGTGTCCTGTT	TGCAGCATTTGGTAATTATGAGCCCAAAATGGAAGAAGCCAGCCATAGAAACTGAACCCGTGTCCTGTT	NC_006093.4_chromosome_6	22859022	1	1.07E-28	0.896552	0.987179	0.025312	15.60909	5.88387	2.98867	1
100001685	TGCAGCATTTGTCTGCTGTGTTTGCAAGCAGAAGATCTGACAGCTAGAAACACACACTAAAAATTACAT	TGCAGCATTTGTCTGCTGTGTTTGCAAGCAGAAGATCTGACAGCTAGAAACACACACTAAAAATTACAT	NC_006127.4_chromosome_Z	19298076	1	1.07E-28	0.896552	0.987179	0.025312	16.05455	6.81154	2.56635	1
100001687	TGCAGCATTTTGAAACATACATGCCACATTCATCTGTTTGCATTTATCTCTGCTATCCATACAAAGAAA	TGCAGCATTTTGAAACATACATGCCACATTCATCTGTTTGCATTTATCTCTGCTATCCATACAAAGAAA	NC_006093.4_chromosome_6	3502422	1	2.31E-25	0.965517	0.5	0.5	9.40678	6.67431	1.46938	1
100001688	TGCAGCATTTTTCTTTCTTGATTCTCATGTTCCCTGAGACCTCACTGCAACTGTTGAGATCAGATGGTA	TGCAGCATTTTTCTTTCTTGATTCTCATGTTCCCTGAGACCTCACTGCAACTGTTGAGATCAGATGGTA	NC_006088.4_chromosome_1	137166142	1	1.07E-28	0.862069	0.893333	0.190578	26.85859	11.68268	2.32832	1
100001689	TGCAGCATTTTTTAGGCAGATTACACATGAGATTAAACAGAATGACCCCCTACAGTGAATGCAGTCTTT	TGCAGCATTTTTTAGGCAGATTACACATGAGATTAAACAGAATGACCCCCTACAGTGAATGCAGTCTTT	NC_006098.4_chromosome_11	17033358	1	1.07E-28	0.885057	0.987013	0.025637	15.18182	6.78257	2.27726	1
100001690	TGCAGCATTTTTTTTCTTTTGGTGTAGTTCTCAAGCATTTTTCCATTGAGAATGACATTTTGCATTTAG	TGCAGCATTTTTTTTCTTTTGGTGTAGTTCTCAAGCATTTTTCCATTGAGAATGACATTTTGCATTTAG	NC_006090.4_chromosome_3	89017270	1	1.79E-26	1	0.137931	0.237812	7.125	3.12	2.10246	1
100001691	TGCAGCCAAACAGGTATCATAGCAGCTGGGTGCCCACCTGGATGTTTTTAATAGGTGACTTTCAGTACA	TGCAGCCAAACAGGTATCATAGCAGCTGGGTGCCCACCTGGATGTTTTTAATAGGTGACTTTCAGTACA	NC_006088.4_chromosome_1	99462678	1	1.07E-28	0.873563	0.921053	0.145429	8.78641	5.03319	1.7906	0.95
100001692	TGCAGCCAAACCAAATCATGCCTTTATGTGTTTGTATTCCACTTCTTCTGCTTCCTGGTCTTCACAGCT	TGCAGCCAAACCAAATCATGCCTTTATGTGTTTGTATTCCACTTCTTCTGCTTCCTGGTCTTCACAGCT	NC_006088.4_chromosome_1	81780951	1	1.07E-28	0.873563	0.75	0.375	11.35227	6.51055	1.8535	1
100001694	TGCAGCCAAAGACTGCATTCTCAGAACTCTTGACTGAGCTAATCTCTGAGAGTGAGGTATCACTCAAGT	TGCAGCCAAAGACTGCATTCTCAGAACTCTTGACTGAGCTAATCTCTGAGAGTGAGGTATCACTCAAGT	NC_006088.4_chromosome_1	78331826	1	1.07E-28	0.885057	0.974026	0.050599	37	11.75281	3.37464	1
100001695	TGCAGCCAAAGACTGCATTCTCAGAAGTCTTGACTGAGCTAATCTCTGAGTGAGGTATCACTCAAGTAA	TGCAGCCAAAGACTGCATTCTCAGAAGTCTTGACTGAGCTAATCTCTGAGTGAGGTATCACTCAAGTAA		0	0	999	0.988506	0.116279	0.205516	25.08333	11.12399	2.51979	1
100001696	TGCAGCCAAAGAGCAAAGCATGACTCCTTCGGTTTGCATTGCCAGTTATATTTTCAGCTCTGTGTGTGC	TGCAGCCAAAGAGCAAAGCATGACTCCTTCGGTTTGCATTGCCAGTTATATTTTCAGCTCTGTGTGTGC		0	0	999	0.896552	0.705128	0.415845	26.61176	14.22929	1.92795	1
100001700	TGCAGCCAACAGCAGGCCAGGTGATGGGTGATTCAGGTGAAAATTTCAGTAGGTGATTCAGGTGAAAAT	TGCAGCCAACAGCAGGCCAGGTGATGGGTGATTCAGGTGAAAATTTCAGTAGGTGATTCAGGTGAAAAT	NC_006089.4_chromosome_2	121277471	1	1.07E-28	0.965517	0.27381	0.397676	11.48571	6.03026	2.03192	1
100001701	TGCAGCCAAGATTTTTTTTTCAACTACAGACGTACTCCTTAAAACCTCAGTTTCCTATGTAAAGATAGG	TGCAGCCAAGATTTTTTTTTCAACTACAGACGTACTCCTTAAAACCTCAGTTTCCTATGTAAAGATAGG		0	0	999	0.965517	0.309524	0.427438	8.78947	4.29294	2.3138	1
100001703	TGCAGCCAAGGGACTGCTGTTTCCCCCAGAAGACAGGTCTGAGATTTGGCTTCACACAGCAGCATGAGA	TGCAGCCAAGGGACTGCTGTTTCCCCCAGAAGACAGGTCTGAGATTTGGCTTCACACAGCAGCATGAGA	NC_006090.4_chromosome_3	36262425	1	4.98E-27	0.942529	0.365854	0.46401	5.02128	3.01408	1.61493	1
100001704	TGCAGCCAAGGGGCCTTGTCCTGGAGCGGGCACAGCAGGAATAATCCTGCAAGGTCAGGAGGGAAGGGC	TGCAGCCAAGGGGCCTTGTCCTGGAGCGGGCACAGCAGGAATAATCCTGCAAGGTCAGGAGGGAAGGGC	NC_006092.4_chromosome_5	28458468	1	3.85E-28	0.977011	0.258824	0.383668	6.66667	4.62841	1.55185	1
100001706	TGCAGCCAATACCCATCTCCTCTTCTCCAACAAAGCAGCCTTAGTGTTGGGGGATGGCTTTTCCTGATT	TGCAGCCAATACCCATCTCCTCTTCTCCAACAAAGCAGCCTTAGTGTTGGGGGATGGCTTTTCCTGATT	NC_006090.4_chromosome_3	111152880	1	1.07E-28	0.896552	0.987179	0.025312	21.94545	7.93821	3.4262	1
100001707	TGCAGCCAATATTCAGCTCCATACACAGATTCCTGGTCATAATCCACCAATTAGTGCAGAGGAGCTGAT	TGCAGCCAATATTCAGCTCCATACACAGATTCCTGGTCATAATCCACCAATTAGTGCAGAGGAGCTGAT	NC_006088.4_chromosome_1	116045620	1	1.07E-28	0.873563	0.986842	0.02597	16.3	6.70759	2.70118	1
100001708	TGCAGCCAATCCTGCCTCACTCACCTACCCTGGAGCTGACATGCCTTCTCTAAGGCAATTACCACCAGC	TGCAGCCAATCCTGCCTCACTCACCTACCCTGGAGCTGACATGCCTTCTCTAAGGCAATTACCACCAGC	NC_006127.4_chromosome_Z	70788862	1	1.07E-28	0.942529	0.817073	0.298929	5.51111	3.33748	1.76573	1
100001709	TGCAGCCACAAAGATTCCAGTGAAGTCTGTTGATACTTTGCTATGTCAGAAGTGAGTGCATGAGATCGG	TGCAGCCACAAAGATTCCAGTGAAGTCTGTTGATACTTTGCTATGTCAGAAGTGAGTGCATG	NC_006092.4_chromosome_5	22800596	1	2.58E-24	0.965517	0.464286	0.497449	26	10.85127	2.64156	1
100001710	TGCAGCCACAATAAGGATCACATATAAAGAAGAACCTAGTGTGTTGACATCTGGAGGAGGTTTGTAGGA	TGCAGCCACAATAAGGATCACATATAAAGAAGAACCTAGTGTGTTGACATCTGGAGGAGGTTTGTAGGA	NC_006088.4_chromosome_1	67374860	1	4.98E-27	0.988506	0.162791	0.27258	14.88235	6.04768	2.63683	1
100001712	TGCAGCCACAGGAGGAGTCCCATTTGCCCCTCAGGTACCACCACCCATGACACAAGTGAATGGAAGCAA	TGCAGCCACAGGAGGAGTCCCATTTGCCCCTCAGGTACCACCACCCATGACACAAGTGAATGGAAGCAA	NC_008465.3_chromosome_33	1216272	2	1.07E-28	0.896552	0.974359	0.049967	12.93578	6.21079	2.33065	1
100001714	TGCAGCCACCAAGCAGACTAGGAAAATACAACAGGAGCCACCAGCTCGTGGGATAAAAGGACAATTGTA	TGCAGCCACCAAGCAGACTAGGAAAATACAACAGGAGCCACCAGCTCGTGGGATAAAAGGACAATTGTA	NT_461750.1_chromosome_10 chr10random_Scaffold7056	4443	2	1.07E-28	0.896552	0.987179	0.025312	14.40909	5.53057	2.94684	1
100001717	TGCAGCCACCCTATCCTCACATTCCTGTCCTCGATGACATGTCAAGCCCTCTGATTCCTGCCAAGGAGC	TGCAGCCACCCTATCCTCACATTCCTGTCCTCGATGACATGTCAAGCCCTCTGATTCCTGCCAAGGAGC	NC_006088.4_chromosome_1	3277870	1	1.07E-28	0.977011	0.988235	0.023253	16.37273	6.5378	2.60461	1
100001718	TGCAGCCACTGAGTGCGATTGTAAAAGGCAGCAGTGTGTTATTAGCAATGGTAGAATATGGCACAGGGG	TGCAGCCACTGAGTGCGATTGTAAAAGGCAGCAGTGTGTTATTAGCAATGGTAGAATATGGCACAGGGG	NC_006091.4_chromosome_4	56058802	1	1.07E-28	0.977011	0.435294	0.491626	7.5	4.0847	1.72334	1
100001719	TGCAGCCACTGTCGCTTAAAGAGTACTTGTTGAGCACTGCTGTTTTATATTTAGGTCTGTATTTTGATT	TGCAGCCACTGTCGCTTAAAGAGTACTTGTTGAGCACTGCTGTTTTATATTTAGGTCTGTATTTTGATT	NC_006091.4_chromosome_4	51459187	1	1.07E-28	0.885057	0.987013	0.025637	13.80909	5.81299	2.55363	1
100001722	TGCAGCCAGAAAACTCCCCTTGGGTTTGTTCCATCTTGGTTTGAGCCTCCCTAGTGTCAAAAAATAGGA	TGCAGCCAGAAAACTCCCCTTGGGTTTGTTCCATCTTGGTTTGAGCCTCCCTAGTGTCAAAAAATAGGA	NC_006107.4_chromosome_20	5144292	1	1.07E-28	0.862069	0.986667	0.026311	11.84545	4.70239	2.86592	1
100001724	TGCAGCCAGAAGTTTATGACCCTTCTCTTGCTGAAGAAATAATGCAGTCATCTGGATTAGCCGTAATTA	TGCAGCCAGAAGTTTATGACCCTTCTCTTGCTGAAGAAATAATGCAGTCATCTGGATTAGCCGTAATTA	NC_006091.4_chromosome_4	19527025	1	1.07E-28	0.931034	0.975309	0.048163	11	5.73488	2.07359	1
100001730	TGCAGCCAGCAGAGGAGATCAGGGTCTGCCAGGCTGCACCCACTACTCATTCAACTTATCTTTCACACT	TGCAGCCAGCAGAGGAGATCAGGGTCTGCCAGGCTGCACCCACTACTCATTCAACTTATCTTTCACACT	NC_006106.4_chromosome_19	8627465	1	1.07E-28	0.908046	0.987342	0.024996	13.25455	6.11174	2.48807	1
100001731	TGCAGCCAGCGCTGTGTCTGGGATAATTGCAGATCTAGACACAACTATCATGTTTGCCACTGCTGGAAC	TGCAGCCAGCGCTGTGTCTGGGATAATTGCAGATCTAGACACAACTATCATGTTTGCCACTGCTGGAAC	NC_006097.4_chromosome_10	4225018	1	1.07E-28	0.873563	0.986842	0.02597	11.1	4.43324	2.72517	1
100001733	TGCAGCCAGGGGAAGATGGAATATTCATCTTTATTGTATTTGTTTCTCCTGTAACGAGGCATTACTGCC	TGCAGCCAGGGGAAGATGGAATATTCATCTTTATTGTATTTGTTTCTCCTGTAACGAGGCATTACTGCC	NC_006100.4_chromosome_13	13483193	1	1.07E-28	0.862069	0.986667	0.026311	20.66364	5.98069	3.70914	1
100001734	TGCAGCCAGTTTTTGCGACAAGACTCTGAATGGCTTAAAATATAGTCTGATCTGCCAGAAACAAATGAT	TGCAGCCAGTTTTTGCGACAAGACTCTGAATGGCTTAAAATATAGTCTGATCTGCCAGAAACAAATGAT	NC_006089.4_chromosome_2	45989609	1	3.87E-23	0.931034	0.567901	0.490779	7.65625	4.2728	1.92677	0.95
100001735	TGCAGCCATAAGTACTGTTGGACCCAACAGGAGGTTAAAAAAAAATTGGGCTGGTGATTAAAAACTCCC	TGCAGCCATAAGTACTGTTGGACCCAACAGGAGGTTAAAAAAAAATTGGGCTGGTGATTAAAAACTCCC	NC_006093.4_chromosome_6	17936823	1	1.07E-28	0.942529	0.707317	0.414039	7.15854	4.28972	1.80772	1
100001738	TGCAGCCATCAATACTGCTGCATTCTCACCTACACAGCAGATACCAGCAAGAAAGCAGTCCTCCACATC	TGCAGCCATCAATACTGCTGCATTCTCACCTACACAGCAGATACCAGCAAGAAAGCAGTCCTCCACATC	NC_006092.4_chromosome_5	50859214	1	4.98E-27	0.965517	0.595238	0.481859	15.8	9.79984	1.73228	0.952381
100001740	TGCAGCCATGAATCACAACTCCCTGTGTGGGAGCACTCTGCTGGGTCCACACTGGGTGAGCTGTAGCAT	TGCAGCCATGAATCACAACTCCCTGTGTGGGAGCACTCTGCTGGGTCCACACTGGGTGAGCTGTAGCAT	NC_006094.4_chromosome_7	17504165	1	1.07E-28	0.931034	0.987654	0.024387	10.26364	5.69797	1.81535	1
100001741	TGCAGCCATGACAGCCCTCTCCTCCCTCAGGACCCAGGGGAACCTCCAGATTATGGAGCTCCCCACAGT	TGCAGCCATGACAGCCCTCTCCTCCCTCAGGACCCAGGGGAACCTCCAGATTATGGAGCTCCCCACAGT	NT_463499.1_chromosome_W chrWrandom_Scaffold2829	12035	2	1.07E-28	0.908046	0.924051	0.140362	11.74038	4.93417	2.45653	1
100001742	TGCAGCCATGCAGGGTAGGATGCTGTCCTCCTGCTCCAACTTAGAGCCTCATCAACCCTAGAGCTGTAA	TGCAGCCATGCAGGGTAGGATGCTGTCCTCCTGCTCCAACTTAGAGCCTCATCAACCCTAGAGCTGTAA	NT_461653.1_chromosome_9 chr9random_Scaffold15510	3990	2	1.07E-28	0.942529	0.512195	0.499703	7.48276	4.19458	1.80495	0.95
100001743	TGCAGCCATGGGCTCCCCCAGTAGGTTCTCTGGGCAGTGGTGCTGATCTGGACATGGGCATGAGATCGG	TGCAGCCATGGGCTCCCCCAGTAGGTTCTCTGGGCAGTGGTGCTGATCTGGACATGGGCATG	NC_006111.4_chromosome_24	2549417	1	7.16E-25	0.908046	0.962025	0.073065	10.82407	5.37282	2.08984	1
100001744	TGCAGCCATGGGGGGGGAAAGAAAAAAAAGTGAAAAACAATGAAGAGCCTGTTTTTTCAAAGCTAGCAA	TGCAGCCATGGGGGGGGAAAGAAAAAAAAGTGAAAAACAATGAAGAGCCTGTTTTTTCAAAGCTAGCAA		0	0	999	0.965517	0.559524	0.492914	9.8254	4.84208	2.20761	1
100001747	TGCAGCCATTACAAACCAGTTTCTGGTTGCCTTTCCTGATATCTAGTCCCTCTCATGTTGGTTTGAAAT	TGCAGCCATTACAAACCAGTTTCTGGTTGCCTTTCCTGATATCTAGTCCCTCTCATGTTGGTTTGAAAT	NC_006089.4_chromosome_2	78419909	1	4.98E-27	0.988506	0.255814	0.380746	8.96552	5.30116	1.84415	1
100001748	TGCAGCCATTCATTTTCTTACTCCTTTTTATTCTTTCCGTGTTTTGGAAGGGTCTCTGTATAACTGTGA	TGCAGCCATTCATTTTCTTACTCCTTTTTATTCTTTCCGTGTTTTGGAAGGGTCTCTGTATAACTGTGA	NC_006088.4_chromosome_1	2065716	1	1.07E-28	0.988506	0.430233	0.490265	9.78431	5.75416	1.70559	1
100001751	TGCAGCCATTGTTGCTGGTCAGAACTGTTGATTTCTTATTCTTCCCATGTAGATAATAACTTCCAGGGC	TGCAGCCATTGTTGCTGGTCAGAACTGTTGATTTCTTATTCTTCCCATGTAGATAATAACTTCCAGGGC	NC_006093.4_chromosome_6	8315651	1	1.07E-28	0.908046	0.987342	0.024996	13.88182	5.8972	2.65446	1
100001754	TGCAGCCCAAACCCTGGCAGCGGAGGGAAGGGTGAGCTTTGTCACCTTCATGGCCGATCAGCCACCATG	TGCAGCCCAAACCCTGGCAGCGGAGGGAAGGGTGAGCTTTGTCACCTTCATGGCCGATCAGCCACCATG		0	0	999	0.873563	0.828947	0.283587	11.13542	6.17559	1.97903	1
100001755	TGCAGCCCAAGATCTGAGACCAAGGTGACTTCGAGTCACATTCATATTCTCAATTAGGGCTGTTTCAGA	TGCAGCCCAAGATCTGAGACCAAGGTGACTTCGAGTCACATTCATATTCTCAATTAGGGCTGTTTCAGA	NC_006089.4_chromosome_2	139760926	1	1.07E-28	0.908046	0.962025	0.073065	17.26852	8.55549	2.12928	1
100001759	TGCAGCCCAAGCGCTTTGCAATGCGTGGCACAGTGCCCTCCATCCCACACGTCTCAGTGTCAGACCCTG	TGCAGCCCAAGCGCTTTGCAATGCGTGGCACAGTGCCCTCCATCCCACACGTCTCAGTGTCAGACCCTG	NC_006088.4_chromosome_1	75072	1	1.07E-28	0.908046	0.329114	0.441596	5.06667	2.75197	1.81145	1
100001760	TGCAGCCCAAGGGCAAGCCCACTCTTTTCCCCATCATCTCTCTGCACCTCATCACACCTCCTCGTGGCT	TGCAGCCCAAGGGCAAGCCCACTCTTTTCCCCATCATCTCTCTGCACCTCATCACACCTCCTCGTGGCT	NC_006111.4_chromosome_24	3866187	1	1.07E-28	0.885057	0.961039	0.074886	12.69444	5.45598	2.55387	1
100001761	TGCAGCCCAAGTTCTTCCTCTGATTCTCCATGTAACTGGGGCAAAACATGTATCCCTGTTTCTCAGTGC	TGCAGCCCAAGTTCTTCCTCTGATTCTCCATGTAACTGGGGCAAAACATGTATCCCTGTTTCTCAGTGC	NC_006094.4_chromosome_7	11638841	1	1.07E-28	0.931034	0.987654	0.024387	17.42727	7.33913	2.80847	1
100001765	TGCAGCCCACAGTGAAACTTGATGCCATTATATATATAAAGAGGATGCTCAGACGTGTTTGAATCCTTG	TGCAGCCCACAGTGAAACTTGATGCCATTATATATATAAAGAGGATGCTCAGACGTGTTTGAATCCTTG	NC_006088.4_chromosome_1	175140081	1	2.31E-25	0.977011	0.176471	0.290657	5.16667	3.0777	1.82782	0.956522
100001766	TGCAGCCCACCCAGCCTCTGGCTATCAAAATACCTTGGTTTTCTATAGTCATCTTGACTGTATGTAATG	TGCAGCCCACCCAGCCTCTGGCTATCAAAATACCTTGGTTTTCTATAGTCATCTTGACTGTATGTAATG	NC_006089.4_chromosome_2	43937714	1	3.85E-28	0.91954	0.65	0.455	6.36364	3.90108	1.7417	0.95
100001767	TGCAGCCCAGAGGAGCAGAGTGTGCTTGGCAGGGTGCTCCACACCATGAGCTGTGTGAACAAAATGCAT	TGCAGCCCAGAGGAGCAGAGTGTGCTTGGCAGGGTGCTCCACACCATGAGCTGTGTGAACAAAATGCAT	NC_006098.4_chromosome_11	4303324	1	1.07E-28	0.908046	0.987342	0.024996	10.41818	4.9071	2.2554	1
100001768	TGCAGCCCAGGAGGCCGCAGAGAAACTGGAGAATTGTGTCAGCCATCTCTCCAGAAAACACCGAGCAGT	TGCAGCCCAGGAGGCCGCAGAGAAACTGGAGAATTGTGTCAGCCATCTCTCCAGAAAACACCGAGCAGT		0	0	999	0.988506	0.081395	0.14954	8.3	4.47325	2.14124	1
100001769	TGCAGCCCAGGATGAGATGTGGGATGCTTCCAGCTCTCCTGAGTTCTCTGAGTGCATCAGACTTCCTTG	TGCAGCCCAGGATGAGATGTGGGATGCTTCCAGCTCTCCTGAGTTCTCTGAGTGCATCAGACTTCCTTG	NC_006088.4_chromosome_1	121715380	1	1.07E-28	0.931034	0.987654	0.024387	11.3945	5.16164	2.32706	1
100001772	TGCAGCCCATACCAACGTACACATTCCTTCACAAAATACTTCTACTGCCCTTAAAAATAGCATGAGATC	TGCAGCCCATACCAACGTACACATTCCTTCACAAAATACTTCTACTGCCCTTAAAAATAGCATG	NC_006088.4_chromosome_1	84828732	1	2.72E-24	0.942529	0.414634	0.485425	7.11538	4.53047	1.64361	0.952381
100001776	TGCAGCCCATTAATTAAACTTATAGGGGGAGATTAAGTGCCCACTCCATTCACCATGGCAGCTCTCCCC	TGCAGCCCATTAATTAAACTTATAGGGGGAGATTAAGTGCCCACTCCATTCACCATGGCAGCTCTCCCC	NC_006095.4_chromosome_8	19852877	1	1.07E-28	0.908046	0.772152	0.351867	9.83908	5.10999	2.03225	1
100001777	TGCAGCCCCAAACCAATACCTGCTTTAAGGTAACTGAGAATAAATATAACAACATAGTAATATAACTCC	TGCAGCCCCAAACCAATACCTGCTTTAAGGTAACTGAGAATAAATATAACAACATAGTAATATAACTCC	NC_006090.4_chromosome_3	15412896	1	1.07E-28	0.896552	0.987179	0.025312	11.14545	6.86869	1.69277	1
100001778	TGCAGCCCCAAATTCCCTATAAGCAAATAAGAAAAAGCATTTAAAGAAAAGCTATTGAAAATGCATGAG	TGCAGCCCCAAATTCCCTATAAGCAAATAAGAAAAAGCATTTAAAGAAAAGCTATTGAAAATGCATGAG	NC_006101.4_chromosome_14	3751733	1	1.38E-27	0.942529	0.670732	0.441701	24	12.47231	1.99986	1
100001780	TGCAGCCCCAAGTTGTGATGCAGGCAGCTGTCTCTCTGTTCAACAACAGTGAGAAACAGCACAAGCCCT	TGCAGCCCCAAGTTGTGATGCAGGCAGCTGTCTCTCTGTTCAACAACAGTGAGAAACAGCACAAGCCCT	NC_006095.4_chromosome_8	19755838	1	1.07E-28	0.885057	0.987013	0.025637	14.03636	5.52009	2.68556	1
100001782	TGCAGCCCCTGGTTCTGCTTGTGGCCTTTTCTCTGTCTAAAAGAAAAGAGAAGTATTTGATTTTTAAAA	TGCAGCCCCTGGTTCTGCTTGTGGCCTTTTCTCTGTCTAAAAGAAAAGAGAAGTATTTGATTTTTAAAA	NC_006095.4_chromosome_8	21256207	1	1.07E-28	0.885057	0.961039	0.074886	12.52336	6.12997	2.22816	1
100001785	TGCAGCCCTCATTCCAGCCATCCTGACATGCTCTGGACATACAGCAAGCACACGAGCACCTGCCTGCAA	TGCAGCCCTCATTCCAGCCATCCTGACATGCTCTGGACATACAGCAAGCACACGAGCACCTGCCTGCAA	NC_006102.4_chromosome_15	11129460	1	1.07E-28	0.827586	0.972222	0.054012	11.13889	5.41339	2.12517	1
100001786	TGCAGCCCTGAAATCTTGTCACATTGTCCCAGTATGGAGGGAAAGAAAATAATTCAGGAGTATACAGAA	TGCAGCCCTGAAATCTTGTCACATTGTCCCAGTATGGAGGGAAAGAAAATAATTCAGGAGTATACAGAA	NC_006088.4_chromosome_1	141960979	1	1.07E-28	0.896552	0.987179	0.025312	32.48182	9.61413	4.07969	1
100001790	TGCAGCCCTGGAGATCCCAGAAGGGTCCCCCTCTACAGCAGCTTCAGCTTGACAGGGCTCATTCTCTTC	TGCAGCCCTGGAGATCCCAGAAGGGTCCCCCTCTACAGCAGCTTCAGCTTGACAGGGCTCATTCTCTTC	NT_463484.1_chromosome_W chrWrandom_Scaffold1151	19565	2	1.07E-28	0.931034	0.925926	0.137174	11.81731	5.01491	2.50369	1
100001791	TGCAGCCCTGGGCTCACCAGCCCTGGTCGTGATGGCAGCCCTGGGCGCAGCAGCCCTGGTCGGGGCTGG	TGCAGCCCTGGGCTCACCAGCCCTGGTCGTGATGGCAGCCCTGGGCGCAGCAGCCCTGGTCGGGGCTGG	NT_460419.1_chromosome_5 chr5random_Scaffold1093	27846	1	1.07E-28	0.908046	0.987342	0.024996	11.62727	5.86028	2.26627	1
100001792	TGCAGCCCTGTTGTGCTAGCCTTGCTCCTGGTACTCTCAAACACCACTGTGAATTTGAAGCTGTTTCTG	TGCAGCCCTGTTGTGCTAGCCTTGCTCCTGGTACTCTCAAACACCACTGTGAATTTGAAGCTGTTTCTG	NC_006088.4_chromosome_1	143971542	1	1.07E-28	0.931034	0.987654	0.024387	10.30909	4.96304	2.20422	1
100001793	TGCAGCCCTTCTCAGATCAAATCCAGGCCAGAATACCTCTATCTTTTTATGTGGTTATTTTTTCAGCCC	TGCAGCCCTTCTCAGATCAAATCCAGGCCAGAATACCTCTATCTTTTTATGTGGTTATTTTTTCAGCCC	NC_006127.4_chromosome_Z	78833702	1	2.31E-25	0.91954	0.8875	0.199688	8.37	4.00414	2.28391	1
100001794	TGCAGCCCTTCTCTGAAGAGGTACAAGCAAAAACACCGATGATTCTCAAGGCTTCCTGACCGATTTGTG	TGCAGCCCTTCTCTGAAGAGGTACAAGCAAAAACACCGATGATTCTCAAGGCTTCCTGACCGATTTGTG	NC_006092.4_chromosome_5	8988818	1	1.07E-28	0.896552	0.884615	0.204142	12.02	6.52837	2.01997	1
100001795	TGCAGCCGATGGATGAGTTTAGGATTCAAGCTGGACTAGGTACAAAGAAAAATTATTGGGATGCTCAGA	TGCAGCCGATGGATGAGTTTAGGATTCAAGCTGGACTAGGTACAAAGAAAAATTATTGGGATGCTCAGA	NC_006090.4_chromosome_3	86538494	1	1.07E-28	0.908046	0.392405	0.476847	5.76596	3.67981	1.65702	0.952381
100001796	TGCAGCCGCGCTGCTGGGACATTTGCCATAGACAAAGTGCTCCACACTGACTTGAAAAACCTCCTAGCA	TGCAGCCGCGCTGCTGGGACATTTGCCATAGACAAAGTGCTCCACACTGACTTGAAAAACCTCCTAGCA	NC_006089.4_chromosome_2	76231060	2	2.33E-20	0.942529	0.487805	0.499703	11.73077	7.20341	1.639	1
100001797	TGCAGCCGCTAATGACAGCACCGAACCCAGGGAATTCCCAGGCACAGGGATCCCATTCTGCCAGACCCA	TGCAGCCGCTAATGACAGCACCGAACCCAGGGAATTCCCAGGCACAGGGATCCCATTCTGCCAGACCCA	NC_006098.4_chromosome_11	19445610	1	1.07E-28	0.908046	0.987342	0.024996	12.8	5.36622	2.54691	1
100001799	TGCAGCCGTTTGCGTAAGGGGTGTCTCGGGAGGGGAAGAAGTGACTTTGTTTACATGTGTGTGAGAGGC	TGCAGCCGTTTGCGTAAGGGGTGTCTCGGGAGGGGAAGAAGTGACTTTGTTTACATGTGTGTGAGAGGC	NC_006091.4_chromosome_4	13134756	1	1.07E-28	0.954023	0.73494	0.389607	14.86905	8.93199	1.747	1
100001801	TGCAGCCTAAGAGATGAGTTGGGCAAGTTCTGCGAAGAATGAAGAAATGACTACTGAGAGCTGTGTGCC	TGCAGCCTAAGAGATGAGTTGGGCAAGTTCTGCGAAGAATGAAGAAATGACTACTGAGAGCTGTGTGCC	NC_006127.4_chromosome_Z	42295755	1	1.07E-28	0.873563	0.986842	0.02597	11.98182	5.25354	2.53459	1
100001802	TGCAGCCTAAGCACAGAGGTGCGTAACGCGGCTGTTGTCATGGGGACACGAGGCAGAGGATGCGAGGTA	TGCAGCCTAAGCACAGAGGTGCGTAACGCGGCTGTTGTCATGGGGACACGAGGCAGAGGATGCGAGGTA	NC_006098.4_chromosome_11	2356066	1	1.07E-28	0.931034	0.987654	0.024387	11.48182	6.09282	2.04341	1
100001808	TGCAGCCTACGTTGTGAATGGAGAGGCGGTAGACAAGTTGTATGGAATGGAGATCTCACATTTTGAAGG	TGCAGCCTACGTTGTGAATGGAGAGGCGGTAGACAAGTTGTATGGAATGGAGATCTCACATTTTGAAGG	NC_006092.4_chromosome_5	24545678	1	1.07E-28	0.91954	0.6875	0.429688	5.57895	3.29379	1.71044	0.95
100001809	TGCAGCCTAGTTTCTCTTTCCTCTTTATGTCTGTGTAGTCTTTTGTAGATAGATGAGAATTCATTCCAC	TGCAGCCTAGTTTCTCTTTCCTCTTTATGTCTGTGTAGTCTTTTGTAGATAGATGAGAATTCATTCCAC	NC_006095.4_chromosome_8	13820356	1	1.07E-28	0.862069	0.826667	0.286578	7.10417	4.24136	1.7294	1
100001810	TGCAGCCTATGAGCACACAAAAATGCAGCTGATACTGTTCGTGCTTATGTTTCCCAAGGAGTCTCAATA	TGCAGCCTATGAGCACACAAAAATGCAGCTGATACTGTTCGTGCTTATGTTTCCCAAGGAGTCTCAATA	NC_006090.4_chromosome_3	22209589	1	4.98E-27	1	0.011494	0.022724	11	0	100	1
100001811	TGCAGCCTATGCAGCATTTGAAAATCTCGCATTATGACAGTGAAATAATGAAGGGAGAAACATCCTGCC	TGCAGCCTATGCAGCATTTGAAAATCTCGCATTATGACAGTGAAATAATGAAGGGAGAAACATCCTGCC	NC_006092.4_chromosome_5	9117585	1	6.44E-26	0.954023	0.409639	0.48367	7.97778	4.59221	1.81198	1
100001812	TGCAGCCTATGCAGGCTGTTTCAACTACTCAGCCTTTATTTTTGTTGCTGTTGGCGAATTCAGGCATGA	TGCAGCCTATGCAGGCTGTTTCAACTACTCAGCCTTTATTTTTGTTGCTGTTGGCGAATTCAGGCATGA	NC_006127.4_chromosome_Z	34880896	1	3.85E-28	0.931034	0.987654	0.024387	15.50909	6.87253	2.31125	1
100001813	TGCAGCCTATTGTGAGTGTAAAAAATATGCCTGCTAAACCATATTTAGACGAGCTTTTTGAGCATGAGA	TGCAGCCTATTGTGAGTGTAAAAAATATGCCTGCTAAACCATATTTAGACGAGCTTTTTGAGCATGAGA	NC_006091.4_chromosome_4	45892373	1	4.98E-27	0.954023	0.26506	0.389607	6.60714	3.50855	1.81473	1
100001820	TGCAGCCTCAGGCAGAATGCTGAGGTACTGCGAATTACATGAATTATGTTAACATGCTCCACAGTCGCT	TGCAGCCTCAGGCAGAATGCTGAGGTACTGCGAATTACATGAATTATGTTAACATGCTCCACAGTCGCT	NC_006090.4_chromosome_3	26338399	1	1.07E-28	0.896552	0.974359	0.049967	10	4.96779	2.30296	1
100001821	TGCAGCCTCATGGCAGGGCTCAACAAGTCGGGGGGGGAACGAGATGGTACAGATACCCACAACAGAGAA	TGCAGCCTCATGGCAGGGCTCAACAAGTCGGGGGGGGAACGAGATGGTACAGATACCCACAACAGAGAA	NC_006096.4_chromosome_9	23833372	1	1.07E-28	1	0.206897	0.328181	8.42308	4.4564	2.26833	1
100001822	TGCAGCCTCCACAGAGAAAGAAAGAAAAAAGCATTTCTACTATGCATACAATTAAGCGCATGAGAATCA	TGCAGCCTCCACAGAGAAAGAAAGAAAAAAGCATTTCTACTATGCATACAATTAAGCGCATGAGAATCA	NC_006091.4_chromosome_4	75958334	1	1.07E-28	0.873563	0.986842	0.02597	11.31818	4.80517	2.52328	1
100001823	TGCAGCCTCCAGCACCCACTATTAGCTATTCATTCCCTCTCATCGGGCACTTTTCACAGTGATTTCAAG	TGCAGCCTCCAGCACCCACTATTAGCTATTCATTCCCTCTCATCGGGCACTTTTCACAGTGATTTCAAG	NC_006100.4_chromosome_13	2206264	1	1.07E-28	0.896552	0.974359	0.049967	12.77982	5.88008	2.43396	1
100001824	TGCAGCCTCCCAGACAGAGTTGGAAGGTATATCTACCTGGAAACCACTTCCAGTCTCCTGGCTTCTCAG	TGCAGCCTCCCAGACAGAGTTGGAAGGTATATCTACCTGGAAACCACTTCCAGTCTCCTGGCTTCTCAG	NC_006101.4_chromosome_14	339549	1	1.07E-28	0.965517	0.392857	0.477041	9.02128	5.03388	2.01253	1
100001826	TGCAGCCTCTCCTTTTTCAATACAAAAATTTTCTACAAAAGCTTTCTCTACACAATACATCCAAAGGCT	TGCAGCCTCTCCTTTTTCAATACAAAAATTTTCTACAAAAGCTTTCTCTACACAATACATCCAAAGGCT	NC_006088.4_chromosome_1	86317951	1	1.07E-28	0.873563	0.986842	0.02597	16.23636	6.45393	2.84318	1
100001827	TGCAGCCTCTCTTTTTGACTGTTGGGACTCTATGTGTGAGTTTAAGGTAACAGTGGAGAGATTGGCACA	TGCAGCCTCTCTTTTTGACTGTTGGGACTCTATGTGTGAGTTTAAGGTAACAGTGGAGAGATTGGCACA	NC_006088.4_chromosome_1	9157481	1	1.07E-28	0.965517	0.583333	0.486111	15.22059	7.03321	2.35223	1
100001828	TGCAGCCTCTGAAAACAACCCGTCGAGATTGTTATACCCAGAGGTGATGGCAGATCTTCCCTGGTGACA	TGCAGCCTCTGAAAACAACCCGTCGAGATTGTTATACCCAGAGGTGATGGCAGATCTTCCCTGGTGACA	NC_006092.4_chromosome_5	52760814	1	1.07E-28	0.896552	0.987179	0.025312	13.31818	5.39517	2.84208	1
100001830	TGCAGCCTGAACTAATCATACTGCTTTGCTAGTGTGTTTCTGCTCACCAGGATTAAGTACAAAAGTATC	TGCAGCCTGAACTAATCATACTGCTTTGCTAGTGTGTTTCTGCTCACCAGGATTAAGTACAAAAGTATC	NC_006095.4_chromosome_8	11269417	1	1.07E-28	0.850575	0.986486	0.026662	10.14545	5.26884	2.05329	1
100001832	TGCAGCCTGAAGCTAACAGCTTTGTGAGAGGGTGTTTACAATTCACAGTATGTCTTTTGCATGAGATCG	TGCAGCCTGAAGCTAACAGCTTTGTGAGAGGGTGTTTACAATTCACAGTATGTCTTTTGCATG	NC_006089.4_chromosome_2	79375595	1	2.05E-25	0.885057	0.987013	0.025637	19.75455	7.04168	3.23506	1
100001836	TGCAGCCTGCACAGCATGGCTGCTCTTGGGCACTGCTGTAAGCCATACACGTGCACCTGGGGTGTGATC	TGCAGCCTGCACAGCATGGCTGCTCTTGGGCACTGCTGTAAGCCATACACGTGCACCTGGGGTGTGATC	NC_006114.4_chromosome_27	5439574	1	1.07E-28	0.896552	0.987179	0.025312	10.28182	5.05808	2.16425	1
100001837	TGCAGCCTGCACCAAGAAAACAAAACTCAGTGTTTTTAGCATGTCAGTACTTTTAAAATCTTTATTGAC	TGCAGCCTGCACCAAGAAAACAAAACTCAGTGTTTTTAGCATGTCAGTACTTTTAAAATCTTTATTGAC	NT_457093.1_chromosome_1 chr1random_Scaffold15340	4923	2	1.07E-28	0.83908	0.986301	0.027022	14.29358	6.17527	2.55057	1
100001840	TGCAGCCTGGAGGTTTCACCATTGAAGTTACAAACAACAACAGCACGATGGTGATGACAGGCATGAGAT	TGCAGCCTGGAGGTTTCACCATTGAAGTTACAAACAACAACAGCACGATGGTGATGACAGGCATG	NC_006108.4_chromosome_21	4629558	1	1.66E-26	0.931034	0.987654	0.024387	15.96364	6.99211	2.55793	1
100001844	TGCAGCCTGGGCTTGCTGCAACCTGTACCTGAGATCTGACAGCACTCATCAGGCCAAGAGGGACAGGGC	TGCAGCCTGGGCTTGCTGCAACCTGTACCTGAGATCTGACAGCACTCATCAGGCCAAGAGGGACAGGGC	NC_006098.4_chromosome_11	2107904	1	1.07E-28	0.873563	0.960526	0.075831	10.46296	5.15397	2.25864	1
100001846	TGCAGCCTTAAGCTCCGCAGCACATGAACAAACAGGGTGCGTGAGTCCCTTCATCGGGGTCTCCATTAA	TGCAGCCTTAAGCTCCGCAGCACATGAACAAACAGGGTGCGTGAGTCCCTTCATCGGGGTCTCCATTAA	NT_463474.1_chromosome_W chrWrandom_Scaffold626	14803	2	1.07E-28	0.91954	0.9375	0.117188	16.64762	6.47483	2.65537	1
100001848	TGCAGCCTTAGTTTACAATACACTGAGTGGACATTATGAAGCAGATACTGCTGAAGGGGGAAGCGAGGG	TGCAGCCTTAGTTTACAATACACTGAGTGGACATTATGAAGCAGATACTGCTGAAGGGGGAAGCGAGGG	NC_006090.4_chromosome_3	105414158	1	1.07E-28	0.896552	0.987179	0.025312	26.40909	9.22575	3.25854	1
100001849	TGCAGCCTTCCCTGGAGCTGATTTTCCAGCTGTGGAACAATCTCCTTGGTCCTGTTGCAGAGATGCTTG	TGCAGCCTTCCCTGGAGCTGATTTTCCAGCTGTGGAACAATCTCCTTGGTCCTGTTGCAGAGATGCTTG	NC_006102.4_chromosome_15	7643366	1	1.07E-28	0.885057	0.987013	0.025637	11.14545	5.96175	1.99758	1
100001852	TGCAGCCTTGAGTAAAGTTGGTAACTCCCCCATGAAAATAACAAAAACAGAAGTTTGAAAAAGAATGGA	TGCAGCCTTGAGTAAAGTTGGTAACTCCCCCATGAAAATAACAAAAACAGAAGTTTGAAAAAGAATGGA	NC_006090.4_chromosome_3	3941271	1	4.98E-27	0.965517	0.083333	0.152778	7.5	5.85235	1.31077	1
100001853	TGCAGCCTTGAGTAAAGTTGGTAACTCCCCCCATGAAAATAACAAAAACAGAAGTTTGAAAAAGAATGG	TGCAGCCTTGAGTAAAGTTGGTAACTCCCCCCATGAAAATAACAAAAACAGAAGTTTGAAAAAGAATGG	NC_006090.4_chromosome_3	3941271	1	1.07E-28	0.885057	0.974026	0.050599	15.86111	7.58099	2.28913	1
100001855	TGCAGCCTTTAACGTGTTGGCAAGAGTGTGAAATGTTGCATTTCAGGCTGGTGAGGAAGTTGGGTAAAC	TGCAGCCTTTAACGTGTTGGCAAGAGTGTGAAATGTTGCATTTCAGGCTGGTGAGGAAGTTGGGTAAAC	NC_006090.4_chromosome_3	96888342	1	1.07E-28	0.896552	0.987179	0.025312	13.03636	7.16548	1.98533	1
100001857	TGCAGCCTTTAGAAGAGCAGCCATTTGCACCACCTGAGGATTTACTTGCTCCAGAACAGTCTTTGTATA	TGCAGCCTTTAGAAGAGCAGCCATTTGCACCACCTGAGGATTTACTTGCTCCAGAACAGTCTTTGTATA	NC_006090.4_chromosome_3	41602237	1	1.07E-28	0.91954	0.9875	0.024687	15.2	5.36114	3.05732	1
100001858	TGCAGCCTTTGCAGGGCTGAACATCGTCAGTGGTTGTCACATTTTGCTTCAGCCTTTTAAAAATAGCAT	TGCAGCCTTTGCAGGGCTGAACATCGTCAGTGGTTGTCACATTTTGCTTCAGCCTTTTAAAAATAGCAT	NC_006097.4_chromosome_10	14062299	1	1.38E-27	0.977011	0.552941	0.494394	9.49231	6.13721	1.57205	1
100001859	TGCAGCCTTTGCTGCTCTGCACCATGGCAGACACATTGCTACTCCCAGGATCTTTTTAGAAAGGACCAG	TGCAGCCTTTGCTGCTCTGCACCATGGCAGACACATTGCTACTCCCAGGATCTTTTTAGAAAGGACCAG	NT_462876.1_chromosome_20 chr20random_Scaffold12798	1015	2	1.07E-28	0.885057	0.987013	0.025637	10.98182	4.89895	2.40236	1
100001860	TGCAGCCTTTGGAATTGTGAATAGTGAACACTTGCCAAAGCACTGAAATGAAGGAAAGTGTTGGCATGA	TGCAGCCTTTGGAATTGTGAATAGTGAACACTTGCCAAAGCACTGAAATGAAGGAAAGTGTTGGCATGA	NC_006094.4_chromosome_7	27623919	1	3.85E-28	0.908046	0.987342	0.024996	18.62727	6.79954	3.11471	1
100001861	TGCAGCCTTTGGCAAGTCACTTAGAGCAGTGTTTTGCAAATATTGGAGTCCAACGTGAGGCATGGTGAA	TGCAGCCTTTGGCAAGTCACTTAGAGCAGTGTTTTGCAAATATTGGAGTCCAACGTGAGGCATGGTGAA	NC_006088.4_chromosome_1	146372365	1	1.07E-28	0.977011	0.317647	0.433495	11.64103	5.86378	2.1089	1
100001862	TGCAGCCTTTTAATTCCCATTTGGATAATCAAATTCCAAATTCATCAGCTTTCCAGCACTTCTCACTGA	TGCAGCCTTTTAATTCCCATTTGGATAATCAAATTCCAAATTCATCAGCTTTCCAGCACTTCTCACTGA	NT_456251.1_chromosome_1 chr1random_Scaffold4149	8039	3	1.07E-28	0.862069	0.986667	0.026311	16.6055	7.92629	2.37598	1
100001863	TGCAGCCTTTTCCCTATACAACCCAGGTTTCAAGAAGGGACATTCTTCACATCTTCTCCTGAAGAATCA	TGCAGCCTTTTCCCTATACAACCCAGGTTTCAAGAAGGGACATTCTTCACATCTTCTCCTGAAGAATCA	NC_006102.4_chromosome_15	12086592	1	1.07E-28	0.908046	0.924051	0.140362	9.60577	5.33028	1.94479	1
100001864	TGCAGCCTTTTGAGATCTGAATTTGATCAGCGATAGAGTACTGGAATGTCTGATCTGAAGTAGAAAAGA	TGCAGCCTTTTGAGATCTGAATTTGATCAGCGATAGAGTACTGGAATGTCTGATCTGAAGTAGAAAAGA	NT_458204.1_chromosome_2 chr2random_Scaffold10278	5153	3	1.07E-28	0.896552	0.987179	0.025312	10.98182	6.20554	1.8369	1
100001865	TGCAGCGAAATGCTTCATATTTTCATGCACACAGGCAGCATTGAGTGGGACGGCCTATTTACGAAGATA	TGCAGCGAAATGCTTCATATTTTCATGCACACAGGCAGCATTGAGTGGGACGGCCTATTTACGAAGATA	NC_006088.4_chromosome_1	28859100	1	1.07E-28	0.91954	0.9875	0.024687	11.04545	4.39708	2.7433	1
100001866	TGCAGCGAACATCCCAGCAAAATCAACTGACAGGTGGGAATTACTAACAGCAGGTGTTTGGTATTACAG	TGCAGCGAACATCCCAGCAAAATCAACTGACAGGTGGGAATTACTAACAGCAGGTGTTTGGTATTACAG	NC_006097.4_chromosome_10	13804928	1	4.98E-27	0.988506	0.267442	0.391833	13	4.97135	2.85505	0.952381
100001867	TGCAGCGAATTTAGACTTTTACAAGACCTAACTGGCCAGATGCTGTTGCCTTTTACTGAAGGCTTGGCA	TGCAGCGAATTTAGACTTTTACAAGACCTAACTGGCCAGATGCTGTTGCCTTTTACTGAAGGCTTGGCA	NC_006089.4_chromosome_2	83654979	1	1.07E-28	0.988506	0.197674	0.317198	10.33333	5.90668	1.98866	1
100001868	TGCAGCGACAACAGACTAGTAAGTAGATGCTCAGTTTCCTCTCCTTGATAAATATTAATGTTCTTGGAA	TGCAGCGACAACAGACTAGTAAGTAGATGCTCAGTTTCCTCTCCTTGATAAATATTAATGTTCTTGGAA	NC_006095.4_chromosome_8	28988837	1	1.07E-28	0.965517	0.261905	0.386621	5.06897	2.97032	1.81558	1
100001871	TGCAGCGATTACTTATGGGCCACAGATGGATGCCTCAGCTCACTGGAGAGATGTGTCCTGTAATGCATG	TGCAGCGATTACTTATGGGCCACAGATGGATGCCTCAGCTCACTGGAGAGATGTGTCCTGTAATGCATG	NC_006096.4_chromosome_9	23806888	1	1.07E-28	0.931034	0.987654	0.024387	16.17273	7.5641	2.44434	1
100001872	TGCAGCGCAACACACCTCACCTCTGCCTTCAAATGGGCACACACCTCATTGCACACCAACTTTGGGGCA	TGCAGCGCAACACACCTCACCTCTGCCTTCAAATGGGCACACACCTCATTGCACACCAACTTTGGGGCA	NC_006107.4_chromosome_20	8302622	1	1.07E-28	0.896552	0.987179	0.025312	10.70909	4.96414	2.32698	1
100001873	TGCAGCGCAGACAGTGGAGGACAGCCCCGTATAAAGCTCTGCACAAGGACTGAGCTGGAAAAATCATGC	TGCAGCGCAGACAGTGGAGGACAGCCCCGTATAAAGCTCTGCACAAGGACTGAGCTGGAAAAATCATGC	NC_006102.4_chromosome_15	10696489	1	2.31E-25	0.850575	0.797297	0.323229	14.93684	7.86439	2.03308	1
100001875	TGCAGCGCATCTAAATCACAGGATGTTGTAACAGAGCTGCGTACACCACGTGCTCTTTAAAAAGCCCCA	TGCAGCGCATCTAAATCACAGGATGTTGTAACAGAGCTGCGTACACCACGTGCTCTTTAAAAAGCCCCA	NC_006101.4_chromosome_14	4987371	1	1.07E-28	0.896552	0.974359	0.049967	11.15596	5.64252	2.18171	1
100001876	TGCAGCGCCACTGTTCATCTCACAAGAAAAAAATGAAATAGAGAGCTGCACAGTAGCCAAGTTACGGAT	TGCAGCGCCACTGTTCATCTCACAAGAAAAAAATGAAATAGAGAGCTGCACAGTAGCCAAGTTACGGAT	NC_006088.4_chromosome_1	174704661	1	1.07E-28	0.931034	0.320988	0.435909	8.48718	5.88728	1.35942	1
100001877	TGCAGCGCCTGAGATCTCGAATGATAGTAAATAGCTTCGTGGTGGTGGCAGAGTTCAGTTCCTGAAGGG	TGCAGCGCCTGAGATCTCGAATGATAGTAAATAGCTTCGTGGTGGTGGCAGAGTTCAGTTCCTGAAGGG	NC_006099.4_chromosome_12	17482201	1	1.07E-28	0.942529	0.987805	0.024093	12.80909	5.46143	2.55573	1
100001878	TGCAGCGCCTGCTTTTACATACAAATGTCTGGGGAATGAGCTTAAGAACATAGCCAGAATACAGTGATG	TGCAGCGCCTGCTTTTACATACAAATGTCTGGGGAATGAGCTTAAGAACATAGCCAGAATACAGTGATG	NC_006100.4_chromosome_13	2346153	1	1.07E-28	0.908046	0.974684	0.049351	11.62037	5.59053	2.20273	1
100001879	TGCAGCGCTGCTTCCCGGAGGGCTGGTGATTTGCCTGCCCTGCTTTGCATGTCTGACGTGCCCAGGGGC	TGCAGCGCTGCTTCCCGGAGGGCTGGTGATTTGCCTGCCCTGCTTTGCATGTCTGACGTGCCCAGGGGC	NC_006105.4_chromosome_18	9941210	1	1.07E-28	0.896552	0.987179	0.025312	13.84545	7.42745	2.02105	1
100001880	TGCAGCGCTGGAAGGGGAAGGCTATGAAATGCAGCTCATTAACAAGGCTAAATTTTCTTCACAGTCCAA	TGCAGCGCTGGAAGGGGAAGGCTATGAAATGCAGCTCATTAACAAGGCTAAATTTTCTTCACAGTCCAA	NC_006092.4_chromosome_5	55891081	1	1.07E-28	1	0.022989	0.04492	13.5	1.5	7.60067	1
100001881	TGCAGCGCTTCGACGCCCTGCTCCTGCTGTGCGACCACTTTGCTCTCAGCCAGATCCAGGGCCGCCAGT	TGCAGCGCTTCGACGCCCTGCTCCTGCTGTGCGACCACTTTGCTCTCAGCCAGATCCAGGGCCGCCAGT	NC_006091.4_chromosome_4	367548	1	1.07E-28	0.931034	0.987654	0.024387	12.75455	4.83958	2.8846	1
100001882	TGCAGCGGATGAGAACAAGTCCAAATGCAACACCCATGGATTCAAAAACAAAAGAAGAAGAATTGCTAA	TGCAGCGGATGAGAACAAGTCCAAATGCAACACCCATGGATTCAAAAACAAAAGAAGAAGAATTGCTAA	NT_463686.1_chromosome_Z chrZrandom_Scaffold2448	4084	1	1.07E-28	0.942529	0.926829	0.135634	8.13462	4.61823	1.83275	1
100001883	TGCAGCGGCTTTCTTGTCTCACAGACCTGCTATTTTCATTCACTTCCTAATTTCTTTTTCTCCTTTTCT	TGCAGCGGCTTTCTTGTCTCACAGACCTGCTATTTTCATTCACTTCCTAATTTCTTTTTCTCCTTTTCT	NC_006091.4_chromosome_4	29736189	1	1.07E-28	0.862069	0.866667	0.231111	10.26804	5.68687	1.95108	1
100001884	TGCAGCGTAAAGCCATGATAATTTTTAAACACAGCCTTAAAGGCATCCGCCTACAATTTTTCCAATGAA	TGCAGCGTAAAGCCATGATAATTTTTAAACACAGCCTTAAAGGCATCCGCCTACAATTTTTCCAATGAA	NC_006092.4_chromosome_5	9993883	1	1.07E-28	0.931034	0.518519	0.499314	20.34375	9.62779	2.3066	1
100001886	TGCAGCGTACCTGGGAAAGAGGAGGAGAGGATTAAGCTTTTGTTTCAGTTCACGTTTTTCTTGTTTTGT	TGCAGCGTACCTGGGAAAGAGGAGGAGAGGATTAAGCTTTTGTTTCAGTTCACGTTTTTCTTGTTTTGT	NC_006089.4_chromosome_2	62979893	1	1.07E-28	0.873563	0.881579	0.208795	17.26804	9.40664	2.05039	1
100001887	TGCAGCGTCCCTCTCTCCTGTACAGCCTATGAAACACAACGGCACCCACATGAGACCCCCAACGCAGCC	TGCAGCGTCCCTCTCTCCTGTACAGCCTATGAAACACAACGGCACCCACATGAGACCCCCAACGCAGCC	NC_006088.4_chromosome_1	57334442	1	4.98E-27	0.965517	0.702381	0.418084	8.23377	5.91914	1.49396	1
100001890	TGCAGCGTCTTCGATGCTTAATTTCAGAGCCTCTCCAATAGAAGATTTTGTGTCACTGTGTGATAACAC	TGCAGCGTCTTCGATGCTTAATTTCAGAGCCTCTCCAATAGAAGATTTTGTGTCACTGTGTGATAACAC	NC_006094.4_chromosome_7	7037036	1	1.07E-28	0.873563	0.986842	0.02597	12.1	4.85976	2.65685	1
100001891	TGCAGCGTGCAACAGCTGATGCAGTCCTTGCTCAGTGCATGGGGCCCCCAACTCATCCACCCACCTTTC	TGCAGCGTGCAACAGCTGATGCAGTCCTTGCTCAGTGCATGGGGCCCCCAACTCATCCACCCACCTTTC	NC_006090.4_chromosome_3	15708438	1	1.07E-28	0.885057	0.753247	0.371732	5.15116	2.56323	1.92269	0.95
100001892	TGCAGCGTGCCACGTCCTGGTCCAGGGTTGGGCTCCTGACATGGGCCCATCCTTCCCTAGCATGAGATC	TGCAGCGTGCCACGTCCTGGTCCAGGGTTGGGCTCCTGACATGGGCCCATCCTTCCCTAGCATG	NT_463902.1_chromosome_Z chrZrandom_Scaffold8132	8381	7	5.84E-26	0.965517	0.297619	0.418084	10.78378	7.19285	1.61434	1
100001893	TGCAGCGTGCTCTCACTTGTTTCAGCTTCGAAATGAAATGCGTGAAGAAAATAAATGGGTGGGAGAGCA	TGCAGCGTGCTCTCACTTGTTTCAGCTTCGAAATGAAATGCGTGAAGAAAATAAATGGGTGGGAGAGCA	NC_006102.4_chromosome_15	514677	1	1.07E-28	0.965517	0.488095	0.499717	7.5614	5.78873	1.36069	1
100001894	TGCAGCGTGGACCAACTTCACAGAATGCATCTGAGTATTGTATTAAGATTTAAATAATGTGAGAAGTAT	TGCAGCGTGGACCAACTTCACAGAATGCATCTGAGTATTGTATTAAGATTTAAATAATGTGAGAAGTAT	NC_006091.4_chromosome_4	74615127	1	1.07E-28	0.862069	0.986667	0.026311	11.38182	5.13806	2.49699	1
100001895	TGCAGCGTGGGTCTCTCTTTGTCTCTTTCATTGCATGGAGATGTGTTGGCCAATGAGGCATGAGATCGG	TGCAGCGTGGGTCTCTCTTTGTCTCTTTCATTGCATGGAGATGTGTTGGCCAATGAGGCATG	NC_006097.4_chromosome_10	19399114	1	3.33E-23	0.931034	0.654321	0.45237	8.67532	6.7139	1.34695	1
100001898	TGCAGCGTTCAATTAACAGTTTCCTTTAGAATTTGCCATGCTGCCAGCTACACTTAGGTGCATGAGATC	TGCAGCGTTCAATTAACAGTTTCCTTTAGAATTTGCCATGCTGCCAGCTACACTTAGGTGCATG	NC_006099.4_chromosome_12	14736508	1	5.84E-26	0.91954	0.9875	0.024687	21.18182	7.14293	3.09331	1
100001900	TGCAGCGTTCCCCAACAAGAGGAACAAAGACAAATGTGTGGAATATAACCATTCGTGCAGGACTCGAGT	TGCAGCGTTCCCCAACAAGAGGAACAAAGACAAATGTGTGGAATATAACCATTCGTGCAGGACTCGAGT	NC_006110.4_chromosome_23	4503832	1	3.87E-23	0.977011	0.247059	0.372042	6.23077	2.92611	2.11323	1
100001901	TGCAGCGTTCCTGTTTTGCTTTAACCTACAGCGATTACTCATCTCCATAGCAGGAATCCAGACTATTCT	TGCAGCGTTCCTGTTTTGCTTTAACCTACAGCGATTACTCATCTCCATAGCAGGAATCCAGACTATTCT	NC_006088.4_chromosome_1	133675697	1	1.07E-28	0.908046	0.987342	0.024996	13.52727	6.39134	2.30952	1
100001902	TGCAGCGTTGTCTCACAAAGAAGTCAGCCTGCATCAGATGCCACCACATCAGAGCTGCGTGGGTCCCAG	TGCAGCGTTGTCTCACAAAGAAGTCAGCCTGCATCAGATGCCACCACATCAGAGCTGCGTGGGTCCCAG	NC_006091.4_chromosome_4	12216458	1	1.07E-28	0.896552	0.961538	0.073964	12.89815	6.36678	2.05047	1
100001903	TGCAGCGTTTTAGTTCTTAAGAGGGATAATACAATATTTAAATCCAACGTCTGCATTTCTTCACACAAA	TGCAGCGTTTTAGTTCTTAAGAGGGATAATACAATATTTAAATCCAACGTCTGCATTTCTTCACACAAA	NC_006127.4_chromosome_Z	66589311	1	3.87E-23	0.942529	0.439024	0.492564	9.79245	4.78346	2.19643	1
100001904	TGCAGCGTTTTCTATTTGCCCTGGTTTAGGTTATATTATCTGTAATTTTCAAGGACCTCTCAGTTATAT	TGCAGCGTTTTCTATTTGCCCTGGTTTAGGTTATATTATCTGTAATTTTCAAGGACCTCTCAGTTATAT	NC_006088.4_chromosome_1	60224994	1	1.07E-28	0.885057	0.987013	0.025637	13.71818	4.70808	2.96643	1
100001905	TGCAGCTAAAATACAGACCAAGCAAAAAATAATCTGATGCTGTGATGTATGGAAGTGTAGCAGGAAGTA	TGCAGCTAAAATACAGACCAAGCAAAAAATAATCTGATGCTGTGATGTATGGAAGTGTAGCAGGAAGTA	NC_006088.4_chromosome_1	185975535	1	1.07E-28	0.896552	0.987179	0.025312	11.29091	4.44838	2.41771	1
100001906	TGCAGCTAAACTCAGCACGTGGTATGGCCAATTTAGAACTGCATCTTCAGCCTTCTATGAGCTTGTGTT	TGCAGCTAAACTCAGCACGTGGTATGGCCAATTTAGAACTGCATCTTCAGCCTTCTATGAGCTTGTGTT	NC_006127.4_chromosome_Z	54983832	1	1.07E-28	0.91954	0.9875	0.024687	11.52727	5.49001	2.43692	1
100001907	TGCAGCTAAAGCAACAGCAACTCTCTGGCTCTTTCCCAAGCTCAGAGCAGGTTTGCTGGAGTACAGCTC	TGCAGCTAAAGCAACAGCAACTCTCTGGCTCTTTCCCAAGCTCAGAGCAGGTTTGCTGGAGTACAGCTC		0	0	999	0.977011	0.211765	0.333841	10.04762	4.07637	2.17515	1
100001908	TGCAGCTAACAGCACAGGCAGCTTCATCTTCTAACCTGTTTACCACCAAGGCAGTTTCCTGTTTTCAAT	TGCAGCTAACAGCACAGGCAGCTTCATCTTCTAACCTGTTTACCACCAAGGCAGTTTCCTGTTTTCAAT	NC_006089.4_chromosome_2	107980707	1	1.07E-28	0.954023	0.987952	0.023806	32.11818	10.10736	3.7317	1
100001909	TGCAGCTAACAGCACTTTGGACCCACTTTCCCTGAGAGCAGCATGAACCCTCCACCCAGGAACGATGCC	TGCAGCTAACAGCACTTTGGACCCACTTTCCCTGAGAGCAGCATGAACCCTCCACCCAGGAACGATGCC	NC_006096.4_chromosome_9	14954416	1	1.07E-28	0.896552	0.987179	0.025312	11.36364	4.75151	2.656	1
100001910	TGCAGCTAAGAAAAGAAACATAAAATTTTGGACACAGTTTATCAAGCTTAACAAGCCTAATAACAAAGC	TGCAGCTAAGAAAAGAAACATAAAATTTTGGACACAGTTTATCAAGCTTAACAAGCCTAATAACAAAGC	NC_006098.4_chromosome_11	14590536	1	1.39E-22	0.942529	0.682927	0.433076	6.22973	3.46624	1.60587	1
100001911	TGCAGCTAAGAAAAGATGGAAAAATGACAACTCTATAAACAAAATGTCATTACTGCTTATATCTTTATT	TGCAGCTAAGAAAAGATGGAAAAATGACAACTCTATAAACAAAATGTCATTACTGCTTATATCTTTATT	NC_006088.4_chromosome_1	70075714	1	1.07E-28	0.873563	0.973684	0.051247	17.22018	9.76359	1.73644	1
100001912	TGCAGCTAAGAATCTGCACCAAAAAGAATATGTACACTGTTGTTTGTTTAGAGTAGCATTCAGCATTGC	TGCAGCTAAGAATCTGCACCAAAAAGAATATGTACACTGTTGTTTGTTTAGAGTAGCATTCAGCATTGC	NC_006091.4_chromosome_4	59230566	1	1.07E-28	0.896552	0.987179	0.025312	12.49091	5.23058	2.66451	1
100001913	TGCAGCTAAGCAGGTGGCCTAGGAAACAGAGAAATGGTTAGGGCACCAGAAGGATGAAAATATGCATGA	TGCAGCTAAGCAGGTGGCCTAGGAAACAGAGAAATGGTTAGGGCACCAGAAGGATGAAAATATGCATGA	NC_006105.4_chromosome_18	4879940	1	3.85E-28	0.91954	0.9875	0.024687	13.75455	5.9056	2.6323	1
100001914	TGCAGCTAAGCTTCCAATATAGACTAAAGAATTTAATATCTCCTGGGTGACTACATGTCTACATGCATG	TGCAGCTAAGCTTCCAATATAGACTAAAGAATTTAATATCTCCTGGGTGACTACATGTCTACATGCATG	NC_006098.4_chromosome_11	16834454	1	1.07E-28	0.862069	0.986667	0.026311	16.01818	6.3274	2.73155	1
100001915	TGCAGCTAAGGAAGAGGGTCAGATGCACTGCAAAAACTACACCCACATTTGATAAAGATTGTGCTTCTT	TGCAGCTAAGGAAGAGGGTCAGATGCACTGCAAAAACTACACCCACATTTGATAAAGATTGTGCTTCTT	NC_006090.4_chromosome_3	77994757	1	1.07E-28	0.908046	0.987342	0.024996	14.3	6.68179	2.30851	1
100001916	TGCAGCTAAGGCAGACAGACAGATTTATTTGAGATAAACTTCAACTCTACCACTGAATAAAGGAAGTAA	TGCAGCTAAGGCAGACAGACAGATTTATTTGAGATAAACTTCAACTCTACCACTGAATAAAGGAAGTAA	NC_006088.4_chromosome_1	181423321	1	1.07E-28	0.91954	0.9875	0.024687	11.97273	5.61404	2.18093	1
100001917	TGCAGCTAATATATTACCATCATACTTTGCTAGACTGAAGATAAACACAAGACAGAGCTGTATCAAATG	TGCAGCTAATATATTACCATCATACTTTGCTAGACTGAAGATAAACACAAGACAGAGCTGTATCAAATG	NC_006089.4_chromosome_2	76561486	1	1.07E-28	0.83908	0.808219	0.310002	6.62766	3.47632	1.84573	1
100001918	TGCAGCTAATGGAGTTCCTTGGTCTGTGTAAAATGCTCTTCTTCAGGTAAAAGGAAAGCTTTCAATCTG	TGCAGCTAATGGAGTTCCTTGGTCTGTGTAAAATGCTCTTCTTCAGGTAAAAGGAAAGCTTTCAATCTG	NC_006090.4_chromosome_3	4534366	1	1.07E-28	0.91954	0.8125	0.304688	8.20213	4.99698	1.76993	1
100001919	TGCAGCTAATTACTTGCACAGTCAATAGTCCTTCCAACTATGCTAGCTCCCTGTTCGGGTGGTAATTAA	TGCAGCTAATTACTTGCACAGTCAATAGTCCTTCCAACTATGCTAGCTCCCTGTTCGGGTGGTAATTAA	NC_006094.4_chromosome_7	8445078	1	1.07E-28	0.83908	0.986301	0.027022	15.17273	7.16793	2.37757	1
100001920	TGCAGCTAATTTAGTTCAGTGTAAAGGACAGACAGTCCAGGAGAATCACAGAACTGTAGGGCTTGGAAG	TGCAGCTAATTTAGTTCAGTGTAAAGGACAGACAGTCCAGGAGAATCACAGAACTGTAGGGCTTGGAAG	NC_006096.4_chromosome_9	9521057	1	1.07E-28	0.942529	0.987805	0.024093	10.19266	4.69916	2.21292	1
100001922	TGCAGCTACAAGTGTTATCTTCCTGCTTGTTGACTTGCACCTGTGAGTCAGGATTCTTAATCTCCTTCC	TGCAGCTACAAGTGTTATCTTCCTGCTTGTTGACTTGCACCTGTGAGTCAGGATTCTTAATCTCCTTCC	NC_006088.4_chromosome_1	168839833	1	1.07E-28	0.931034	0.987654	0.024387	11.48182	5.39989	2.26309	1
100001924	TGCAGCTACACCTGCCCTGCACCATCTTGGGGGGCAACTCTTCCCACCAAGCAGTCTGGCTCAGCCTTG	TGCAGCTACACCTGCCCTGCACCATCTTGGGGGGCAACTCTTCCCACCAAGCAGTCTGGCTCAGCCTTG	NT_464127.1_chrUn_Scaffold501	15045	1	8.33E-25	0.83908	0.917808	0.150873	22.27619	10.11881	2.33978	1
100001925	TGCAGCTACAGAATTTGGAGCTTGCTCTTCTTCAGGAATTAAAAAGAACTTCTGGTATTTACATCAAGT	TGCAGCTACAGAATTTGGAGCTTGCTCTTCTTCAGGAATTAAAAAGAACTTCTGGTATTTACATCAAGT	NC_006088.4_chromosome_1	47670520	1	1.07E-28	0.931034	0.987654	0.024387	21.05455	6.9568	3.50683	1
100001926	TGCAGCTACAGAGTTAGTATATTAAAATATCAAGAGTATCATTATTTTAGCAGTGTTCATATTTCAAAA	TGCAGCTACAGAGTTAGTATATTAAAATATCAAGAGTATCATTATTTTAGCAGTGTTCATATTTCAAAA	NC_006091.4_chromosome_4	56025096	1	6.44E-26	0.965517	0.464286	0.497449	5.64815	3.90231	1.59616	0.952381
100001928	TGCAGCTACAGGCAAACAAACTATTCCAGATCCTGCTGCATGAGGGGAAGAAGTGAAGGCTTCCTGGCT	TGCAGCTACAGGCAAACAAACTATTCCAGATCCTGCTGCATGAGGGGAAGAAGTGAAGGCTTCCTGGCT	NC_006090.4_chromosome_3	106082819	1	1.07E-28	0.850575	0.959459	0.077794	11.4486	5.64732	2.14431	1
100001930	TGCAGCTACCTGGGTATTAAAGTAGATTTCCACTACTGACTACATGAAAGGGCTCTTAGCATGAGATCG	TGCAGCTACCTGGGTATTAAAGTAGATTTCCACTACTGACTACATGAAAGGGCTCTTAGCATG	NC_006107.4_chromosome_20	509070	1	2.05E-25	0.942529	0.987805	0.024093	15.13636	8.30715	2.03103	1
100001931	TGCAGCTACTCTTCAGATCAGAAGGGCCTTCAGTGAGCAGAAGCCTGTTTTGCTGTGCTGCGACCCATC	TGCAGCTACTCTTCAGATCAGAAGGGCCTTCAGTGAGCAGAAGCCTGTTTTGCTGTGCTGCGACCCATC	NC_006100.4_chromosome_13	3515166	1	2.99E-24	0.954023	0.674699	0.438961	8.53247	5.33692	1.73027	1
100001932	TGCAGCTACTGTGAGCAAATAGATAAAACTGAAGAGCAAAAGTCATCAGCAGAGGAATTGCTGGCAGCA	TGCAGCTACTGTGAGCAAATAGATAAAACTGAAGAGCAAAAGTCATCAGCAGAGGAATTGCTGGCAGCA	NC_006095.4_chromosome_8	8572272	1	1.07E-28	0.91954	0.9875	0.024687	13.27273	5.7095	2.68313	1
100001933	TGCAGCTACTTACCTTGCTGCACTTAGGGAGGCGTGAAATATCAGCTGATGCCTGAAAACCTCGGCTTT	TGCAGCTACTTACCTTGCTGCACTTAGGGAGGCGTGAAATATCAGCTGATGCCTGAAAACCTCGGCTTT	NC_006097.4_chromosome_10	2439716	1	1.07E-28	0.908046	0.987342	0.024996	11.97273	5.47965	2.35311	1
100001935	TGCAGCTAGAACTGTTCCCTAGGGTCTGGTTCTGGATCTGGTCTTGTTCAACATCTTCATCAATGATCT	TGCAGCTAGAACTGTTCCCTAGGGTCTGGTTCTGGATCTGGTCTTGTTCAACATCTTCATCAATGATCT	NC_006090.4_chromosome_3	84032769	1	1.07E-28	0.896552	0.987179	0.025312	26.66364	10.24542	3.18457	1
100001938	TGCAGCTAGCATTTGTGTCATGGAACAACTTCAGTTAACCTCTGCCAGTGTTCATCCCATCTAAACACA	TGCAGCTAGCATTTGTGTCATGGAACAACTTCAGTTAACCTCTGCCAGTGTTCATCCCATCTAAACACA	NC_006088.4_chromosome_1	15066505	1	1.07E-28	0.873563	0.986842	0.02597	21.20909	7.90523	2.8422	1
100001939	TGCAGCTAGCCGTGTTTTTTAAAATTGTCCTTGTATCACAAGCAGGCAATGAATACACTTCCAAGAAGC	TGCAGCTAGCCGTGTTTTTTAAAATTGTCCTTGTATCACAAGCAGGCAATGAATACACTTCCAAGAAGC	NC_006089.4_chromosome_2	40395278	1	1.07E-28	0.931034	0.753086	0.371895	7.83721	4.7148	1.69287	1
100001940	TGCAGCTAGTCAAATTTAGTGAAGTAATTGTGATAAATAGAGCTATATATCTAAACTGTTCATTTAACG	TGCAGCTAGTCAAATTTAGTGAAGTAATTGTGATAAATAGAGCTATATATCTAAACTGTTCATTTAACG	NC_006101.4_chromosome_14	11740577	1	1.07E-28	0.896552	0.987179	0.025312	10.80909	4.73957	2.56751	1
100001941	TGCAGCTAGTCATAGAGCACTTATGCAATAGTAACAGTATCAGACAGCAATTTCTCCTCTGACAAGCTT	TGCAGCTAGTCATAGAGCACTTATGCAATAGTAACAGTATCAGACAGCAATTTCTCCTCTGACAAGCTT	NT_456378.1_chromosome_1 chr1random_Scaffold6292	11576	2	1.07E-28	0.873563	0.986842	0.02597	15.53211	6.45033	2.61613	1
100001943	TGCAGCTAGTTTCCTGCTATACCAGGAGATACTCTCCAGGCACCTTTCCATCTTCCACCTAATCATGGG	TGCAGCTAGTTTCCTGCTATACCAGGAGATACTCTCCAGGCACCTTTCCATCTTCCACCTAATCATGGG	NC_006098.4_chromosome_11	12888949	1	2.31E-25	0.873563	0.894737	0.188366	9.35	4.81326	1.98557	1
100001945	TGCAGCTATAAAGTTAATCCATGCCAATTGCCTCTTAACTTTTCAGTTATACCACATGTATTAATTTGG	TGCAGCTATAAAGTTAATCCATGCCAATTGCCTCTTAACTTTTCAGTTATACCACATGTATTAATTTGG	NC_006089.4_chromosome_2	81981111	1	1.07E-28	0.885057	0.974026	0.050599	12.00926	6.49857	1.96083	1
100001946	TGCAGCTATAAGGAACAGAGGCAAGAAGGGAAGGATTGCTTTTCCAAGACTTTAAGCTACTACCAAAGT	TGCAGCTATAAGGAACAGAGGCAAGAAGGGAAGGATTGCTTTTCCAAGACTTTAAGCTACTACCAAAGT	NC_006127.4_chromosome_Z	53963519	1	1.07E-28	0.931034	0.987654	0.024387	19.55455	8.36289	2.55391	1
100001947	TGCAGCTATAGTTCTGGCAGTTGCCACTAAGTGGCACTGTTCTCATAGCCTCAAAACACGTATTAGCAT	TGCAGCTATAGTTCTGGCAGTTGCCACTAAGTGGCACTGTTCTCATAGCCTCAAAACACGTATTAGCAT	NC_006088.4_chromosome_1	131171471	1	1.07E-28	0.931034	0.987654	0.024387	16.10909	6.05932	2.97668	1
100001948	TGCAGCTATATTTGGAAACTAATAAGGAACTGAGTGTCAGATGTGGAGAAATGCGTCTGGAAGACCCAT	TGCAGCTATATTTGGAAACTAATAAGGAACTGAGTGTCAGATGTGGAGAAATGCGTCTGGAAGACCCAT	NC_006099.4_chromosome_12	8424204	1	1.07E-28	0.873563	0.973684	0.051247	11.48148	5.37739	2.45352	1
100001949	TGCAGCTATCAGGTCAGGATGTAGCTCAGTGATAAAGTGGTACCCACAGCAGACAGCAGTCCCAGATAT	TGCAGCTATCAGGTCAGGATGTAGCTCAGTGATAAAGTGGTACCCACAGCAGACAGCAGTCCCAGATAT	NC_006098.4_chromosome_11	11704720	1	1.07E-28	0.908046	0.987342	0.024996	10.68182	4.48012	2.60634	1
100001950	TGCAGCTATCCTACAGCTAGAGATGTGCTCTTACAGTCATTCATATGAGGAAGTTTCACATCAAATTTC	TGCAGCTATCCTACAGCTAGAGATGTGCTCTTACAGTCATTCATATGAGGAAGTTTCACATCAAATTTC	NC_006096.4_chromosome_9	12241382	1	1.07E-28	0.896552	0.987179	0.025312	19.91818	7.49561	2.86347	1
100001952	TGCAGCTATCTTCATGTTACTGCCGCCTAGTATGTTCTTAGCCTTTATTTCCCCAGTGCACACTGCTGA	TGCAGCTATCTTCATGTTACTGCCGCCTAGTATGTTCTTAGCCTTTATTTCCCCAGTGCACACTGCTGA	NC_006088.4_chromosome_1	63106899	1	1.07E-28	0.942529	0.97561	0.047591	10.7156	4.70817	2.43065	1
100001953	TGCAGCTATGACTGTCTCCATCCCCTCTAAAACTCTTCAGTGTTACCCTTCTGTAAGTCAGGCTGTTTA	TGCAGCTATGACTGTCTCCATCCCCTCTAAAACTCTTCAGTGTTACCCTTCTGTAAGTCAGGCTGTTTA	NC_006088.4_chromosome_1	154077922	1	2.99E-24	0.954023	0.46988	0.498186	9.62264	4.98763	1.94811	1
100001954	TGCAGCTATGAGCAGGGGATGCTCCCTTTTGGGAGGGAGGGGGTTATTAGACATTGTCCAGTATTGCCA	TGCAGCTATGAGCAGGGGATGCTCCCTTTTGGGAGGGAGGGGGTTATTAGACATTGTCCAGTATTGCCA	NC_006094.4_chromosome_7	33733158	1	1.07E-28	0.873563	0.973684	0.051247	10.43119	4.56425	2.47732	1
100001955	TGCAGCTATGGGTGTTGTTTTGGGGTTTTTGTTTTTTCTGTGGCCCAGCACAGATGAGTAGCTCTCTGG	TGCAGCTATGGGTGTTGTTTTGGGGTTTTTGTTTTTTCTGTGGCCCAGCACAGATGAGTAGCTCTCTGG		0	0	999	1	0.114943	0.203461	7.14286	4.15515	1.54942	0.954545
100001957	TGCAGCTATTCCAGAGAATAGTACAGAGAGAACTGATTTGCCAATAAAAACAAATTAATTGAGGAGAGT	TGCAGCTATTCCAGAGAATAGTACAGAGAGAACTGATTTGCCAATAAAAACAAATTAATTGAGGAGAGT	NC_006102.4_chromosome_15	4310406	1	4.98E-27	0.931034	0.481481	0.499314	8.23333	4.24801	2.05224	1
100001958	TGCAGCTATTCCCACTGAATTGACAATTCCAGGAACATAACTGTGTAAGAATTCTGTCCTTCATAAGCA	TGCAGCTATTCCCACTGAATTGACAATTCCAGGAACATAACTGTGTAAGAATTCTGTCCTTCATAAGCA	NC_006096.4_chromosome_9	21549001	1	1.07E-28	0.885057	0.974026	0.050599	12.87037	5.68476	2.43671	1
100001959	TGCAGCTATTTAACTGTATCTCACAGTAAATTCCCATTGAGACGAGTTTGCTTCCCCTTAAGTGTTGTA	TGCAGCTATTTAACTGTATCTCACAGTAAATTCCCATTGAGACGAGTTTGCTTCCCCTTAAGTGTTGTA	NC_006088.4_chromosome_1	75733516	1	1.07E-28	0.942529	0.987805	0.024093	10.93636	4.83224	2.57941	1
100001961	TGCAGCTATTTTTCTTCTACTAAACTTTTCCAGCTCTATTGAGACCCAGACTCTGAGAGATAGTGATAA	TGCAGCTATTTTTCTTCTACTAAACTTTTCCAGCTCTATTGAGACCCAGACTCTGAGAGATAGTGATAA	NC_006089.4_chromosome_2	65383901	1	1.07E-28	0.91954	0.9875	0.024687	12.39091	6.03037	2.26506	1
100001963	TGCAGCTCAAAATAAAATATACAAATAAGTGAGAAATAGCCTGGAATGATGAAACTTCATCACATATCA	TGCAGCTCAAAATAAAATATACAAATAAGTGAGAAATAGCCTGGAATGATGAAACTTCATCACATATCA	NC_006127.4_chromosome_Z	16130646	1	1.07E-28	0.942529	0.97561	0.047591	10.52294	5.34772	2.11053	1
100001965	TGCAGCTCAACCTCTTCACCTATTCTGTCTGGTAAAAGGAGGGAAGAAAGGAAAAAAGAAACCCCCAGC	TGCAGCTCAACCTCTTCACCTATTCTGTCTGGTAAAAGGAGGGAAGAAAGGAAAAAAGAAACCCCCAGC	NC_006099.4_chromosome_12	15616801	1	1.07E-28	0.885057	0.987013	0.025637	20.05455	7.1514	3.21427	1
100001970	TGCAGCTCACCTACAGGCTTCAAGCTTGCAGTATACTGCTGCTACAGCTCTCCTAGGCATATACTGCTA	TGCAGCTCACCTACAGGCTTCAAGCTTGCAGTATACTGCTGCTACAGCTCTCCTAGGCATATACTGCTA	NC_006090.4_chromosome_3	59295915	1	1.07E-28	0.908046	0.987342	0.024996	15.62727	6.55586	2.66515	1
100001971	TGCAGCTCACTAACCAACCCAGTTAGCAAGAGCTATGCACAGCAAAGGTGCCATGAGACAGCCACTAGA	TGCAGCTCACTAACCAACCCAGTTAGCAAGAGCTATGCACAGCAAAGGTGCCATGAGACAGCCACTAGA	NC_006090.4_chromosome_3	46957328	1	1.07E-28	0.931034	0.925926	0.137174	9.69231	6.11284	1.6186	1
100001972	TGCAGCTCACTAGTGTTTGCCTACGTACATCAAAACCTCAGCACCTCAGCACTCAGCAGCAGCTCAGTG	TGCAGCTCACTAGTGTTTGCCTACGTACATCAAAACCTCAGCACCTCAGCACTCAGCAGCAGCTCAGTG		0	0	999	0.942529	0.268293	0.392623	6.17143	3.24685	2.07325	0.952381
100001973	TGCAGCTCACTCTGATAGTCTTCACATCTGCTCTTTTGAAACATTTTTATAGGAGAAGTAGATGTTACA	TGCAGCTCACTCTGATAGTCTTCACATCTGCTCTTTTGAAACATTTTTATAGGAGAAGTAGATGTTACA		0	0	999	0.977011	0.388235	0.475017	7.19149	4.47992	1.72517	1
100001974	TGCAGCTCACTCTGCTTCCCACCCTGCTGCCAGCAGACTGCATTTAGAGCCAGCAAAGGTTGCTAAGGC	TGCAGCTCACTCTGCTTCCCACCCTGCTGCCAGCAGACTGCATTTAGAGCCAGCAAAGGTTGCTAAGGC	NC_006097.4_chromosome_10	20178909	1	4.98E-27	0.908046	0.987342	0.024996	39.79091	11.09471	4.48134	1
100001975	TGCAGCTCACTGCCAAGTGATTTCAGATACATATATGAGTGTTGGAGGAAGGACATAAACTCCCTGGCT	TGCAGCTCACTGCCAAGTGATTTCAGATACATATATGAGTGTTGGAGGAAGGACATAAACTCCCTGGCT	NC_006091.4_chromosome_4	64667769	1	1.07E-28	0.885057	0.987013	0.025637	10.11818	4.68796	2.332	1
100001977	TGCAGCTCAGAATCAGTTGGTAAATTTTTGTCTGCAACAGTACCCAGTCAATGTCAGTTAGTGTACAAC	TGCAGCTCAGAATCAGTTGGTAAATTTTTGTCTGCAACAGTACCCAGTCAATGTCAGTTAGTGTACAAC	NC_006091.4_chromosome_4	73467140	1	1.07E-28	0.885057	0.987013	0.025637	13.85455	5.31009	2.67516	1
100001981	TGCAGCTCAGAGAGTTCAAGGATATCATGAAGAAAAGAGAAGGAAAATGTGTTAAAAAGCATGAGATCG	TGCAGCTCAGAGAGTTCAAGGATATCATGAAGAAAAGAGAAGGAAAATGTGTTAAAAAGCATG	NC_006088.4_chromosome_1	180057478	1	2.05E-25	0.908046	0.696203	0.423009	22.92405	13.24432	1.8802	1
100001982	TGCAGCTCAGAGCCCGGTGAACATTGGCCATGAATATTCATTCAGGGAGCTGGCAGTGCTCCATCACTC	TGCAGCTCAGAGCCCGGTGAACATTGGCCATGAATATTCATTCAGGGAGCTGGCAGTGCTCCATCACTC	NC_006096.4_chromosome_9	3757472	1	1.07E-28	0.83908	0.958904	0.078814	11.98131	4.98405	2.67069	1
100001983	TGCAGCTCAGAGCTTAGAACCGATCCCCTACCGGCTCTGACTTGAGGGTAAAAGAAGCAGCATGAGATC	TGCAGCTCAGAGCTTAGAACCGATCCCCTACCGGCTCTGACTTGAGGGTAAAAGAAGCAGCATG	NT_462782.1_chromosome_19 chr19random_Scaffold21252	756	2	5.84E-26	0.942529	0.987805	0.024093	25.31818	11.31044	2.52806	1
100001984	TGCAGCTCAGAGCTTTGGGTGATGAAGGATCTCATGGTTCTACCTTGGAGCAGCCATCAGAGCATGAGA	TGCAGCTCAGAGCTTTGGGTGATGAAGGATCTCATGGTTCTACCTTGGAGCAGCCATCAGAGCATGAGA	NC_006089.4_chromosome_2	43884074	1	2.31E-25	0.850575	0.959459	0.077794	19.77358	8.07194	2.57966	1
100001985	TGCAGCTCAGAGGTCACACTGAAAGGTTAGTGCAAGGTGGAGAACTCCACTAAGCATGATTTTATCCCT	TGCAGCTCAGAGGTCACACTGAAAGGTTAGTGCAAGGTGGAGAACTCCACTAAGCATGATTTTATCCCT	NC_006094.4_chromosome_7	15267998	1	1.07E-28	0.873563	0.960526	0.075831	11.74766	5.6768	2.33282	1
100001987	TGCAGCTCAGCACAGAAACCTAATCTAAAATTTGTGACACCTTTCATTAAATAGGTGACAGACATGGGA	TGCAGCTCAGCACAGAAACCTAATCTAAAATTTGTGACACCTTTCATTAAATAGGTGACAGACATGGGA	NC_006127.4_chromosome_Z	18921304	1	1.07E-28	0.977011	0.129412	0.225329	5.76471	2.96111	2.08959	1
100001989	TGCAGCTCAGCAGCATTTCAGCTCGGTGTCTTCCAGGTAGCAGCACTATCCCTAGTGTTGTGCCTGAGG	TGCAGCTCAGCAGCATTTCAGCTCGGTGTCTTCCAGGTAGCAGCACTATCCCTAGTGTTGTGCCTGAGG	NC_006092.4_chromosome_5	59105985	1	1.38E-27	0.954023	0.506024	0.499927	8.85455	5.6292	1.73236	1
100001991	TGCAGCTCAGGACCTTCTGGCCTACCATTCATTTCTGTATATTTCTGTGGCCTTCAAAGCTTTCTTTCC	TGCAGCTCAGGACCTTCTGGCCTACCATTCATTTCTGTATATTTCTGTGGCCTTCAAAGCTTTCTTTCC	NC_006092.4_chromosome_5	57779910	1	1.07E-28	0.873563	0.986842	0.02597	18.01818	7.01295	2.77811	1
100001994	TGCAGCTCAGTTATACTTGGCAGTTAATCAGACATTTTCCCTTGAACTGGGCAGGATCCCAGTATTCCA	TGCAGCTCAGTTATACTTGGCAGTTAATCAGACATTTTCCCTTGAACTGGGCAGGATCCCAGTATTCCA	NC_006089.4_chromosome_2	49250970	1	1.07E-28	0.988506	0.267442	0.391833	7.73333	4.38127	1.90643	1
100001995	TGCAGCTCAGTTATACTTGGCAGTTAATCAGACATTTTCCCTTGACTGGGCAGGATCCCAGTATTCCAT	TGCAGCTCAGTTATACTTGGCAGTTAATCAGACATTTTCCCTTGACTGGGCAGGATCCCAGTATTCCAT	NC_006089.4_chromosome_2	49250970	1	4.98E-27	0.954023	0.915663	0.154449	13.38835	6.70782	1.97445	1
100001996	TGCAGCTCATAATGTCTGGTAACAATAATAATAGTCAGTAACATAGTAATATATAATGAGGGCCATGTT	TGCAGCTCATAATGTCTGGTAACAATAATAATAGTCAGTAACATAGTAATATATAATGAGGGCCATGTT	NC_006127.4_chromosome_Z	51922914	1	4.98E-27	1	0.114943	0.203461	8.58333	4.27119	2.36656	1
100001997	TGCAGCTCATAGAGTGCAAGGGTCTGAACTTACCTTCTGAAAAAAAAATTGAGGCTAGCATGAGATCGG	TGCAGCTCATAGAGTGCAAGGGTCTGAACTTACCTTCTGAAAAAAAAATTGAGGCTAGCATG	NC_006091.4_chromosome_4	48771567	1	7.16E-25	0.83908	0.90411	0.173391	13.78641	6.47122	2.2758	1
100001999	TGCAGCTCATGAACCGCCACGACACCGAGATGAAGTACTACATTGGTGAGCCCCACAGCTGCCCCACAG	TGCAGCTCATGAACCGCCACGACACCGAGATGAAGTACTACATTGGTGAGCCCCACAGCTGCCCCACAG	NT_471690.1_chrUn_Scaffold13092	6240	1	1.07E-28	0.988506	0.988372	0.022985	16.24545	11.14629	1.52568	1
100002002	TGCAGCTCATTCTGTTTTTGCTGGAGGGGCAATTTCTGTCTGCCTATGTAAATGCTTTGCAGTAACAAA	TGCAGCTCATTCTGTTTTTGCTGGAGGGGCAATTTCTGTCTGCCTATGTAAATGCTTTGCAGTAACAAA	NC_006127.4_chromosome_Z	38288786	1	1.07E-28	0.885057	0.987013	0.025637	12.03636	5.28106	2.58805	1
100002005	TGCAGCTCCAATTTTTATGACAACTTGTTGTTCTCTATTTTCCTGTATGCTTTTTTATGGCCTCAGGTG	TGCAGCTCCAATTTTTATGACAACTTGTTGTTCTCTATTTTCCTGTATGCTTTTTTATGGCCTCAGGTG	NC_006091.4_chromosome_4	8777541	1	1.07E-28	0.850575	0.891892	0.192841	16.44118	7.67677	2.32646	1
100002007	TGCAGCTCCAGCACCTGTGTTGGCCCCGTACTGCTAACAACAGACCCCCAGGGCTCCCAGCTTCGGCTT	TGCAGCTCCAGCACCTGTGTTGGCCCCGTACTGCTAACAACAGACCCCCAGGGCTCCCAGCTTCGGCTT	NC_006096.4_chromosome_9	15915529	1	1.07E-28	0.954023	0.987952	0.023806	15.02727	6.92224	2.45925	1
100002009	TGCAGCTCCAGGAGATGAGGTCTGAGTTAGCAAATAGGTCAAGACCAGGGAAGATATTTGGGTGCATGA	TGCAGCTCCAGGAGATGAGGTCTGAGTTAGCAAATAGGTCAAGACCAGGGAAGATATTTGGGTGCATGA	NC_006088.4_chromosome_1	120976044	1	3.85E-28	0.91954	0.7	0.42	6.85526	4.65579	1.52668	1
100002011	TGCAGCTCCCACCAAGGCAGAGGACTGAGGACCGAGAAAACAAACGGCCTTCTCAAATAAGGGGCTGCT	TGCAGCTCCCACCAAGGCAGAGGACTGAGGACCGAGAAAACAAACGGCCTTCTCAAATAAGGGGCTGCT	NC_006093.4_chromosome_6	34805793	1	4.98E-27	0.942529	0.463415	0.497323	8.48214	4.39151	2.10412	1
100002013	TGCAGCTCCCATCCTGGCCACGGTGCTGGGGAGGTGCTGGGGACAAGCAGAGCCTTTTCTTTCTCTAAT	TGCAGCTCCCATCCTGGCCACGGTGCTGGGGAGGTGCTGGGGACAAGCAGAGCCTTTTCTTTCTCTAAT		0	0	999	0.965517	0.166667	0.277778	7.75	3.81936	2.10674	1
100002020	TGCAGCTCCTCACCGAGCCATTCACGACAGCTCTAACAATTATGCAAACAAATCACAAGTCAGCATGAG	TGCAGCTCCTCACCGAGCCATTCACGACAGCTCTAACAATTATGCAAACAAATCACAAGTCAGCATGAG	NC_006092.4_chromosome_5	56240099	1	1.38E-27	0.885057	0.974026	0.050599	12.05505	5.31716	2.46999	1
100002021	TGCAGCTCCTCTGCTGTGGAAAGGCTTCTTCTGATGCGGTTAGCAAAAGCAAGGGAGGACATCTGTCAT	TGCAGCTCCTCTGCTGTGGAAAGGCTTCTTCTGATGCGGTTAGCAAAAGCAAGGGAGGACATCTGTCAT	NC_006089.4_chromosome_2	44939099	1	1.07E-28	0.965517	0.345238	0.452098	5.425	3.9805	1.48362	1
100002022	TGCAGCTCCTCTTCAGTTTTCAAGTCTGAAAGGGAAATGGTGCAAGTCAACCAAATACCAGCTTACCAC	TGCAGCTCCTCTTCAGTTTTCAAGTCTGAAAGGGAAATGGTGCAAGTCAACCAAATACCAGCTTACCAC	NC_006097.4_chromosome_10	12849168	1	1.07E-28	0.942529	0.987805	0.024093	11.26364	4.96657	2.53074	1
100002024	TGCAGCTCCTGATTTCCTTGGTTCTCAGCCCTGTCTACAAGGCCATCTCACTTCTCCTGGGAACTCATG	TGCAGCTCCTGATTTCCTTGGTTCTCAGCCCTGTCTACAAGGCCATCTCACTTCTCCTGGGAACTCATG	NC_006093.4_chromosome_6	15790538	1	1.07E-28	0.908046	0.987342	0.024996	17.7	5.90308	3.2556	1
100002026	TGCAGCTCCTGGGCAGCAACAAAGGCCCCGACACGCACCGAGCCAGGAGAGCAATGCCTACAAGTCTCC	TGCAGCTCCTGGGCAGCAACAAAGGCCCCGACACGCACCGAGCCAGGAGAGCAATGCCTACAAGTCTCC	NC_006099.4_chromosome_12	9903657	1	1.07E-28	0.942529	0.987805	0.024093	14.69091	6.28815	2.64908	1
100002028	TGCAGCTCCTTCCCATACTCTCCTATTTTTATTCCCCACGTACTCAAGTTCTGTTATGTTCATGCATGA	TGCAGCTCCTTCCCATACTCTCCTATTTTTATTCCCCACGTACTCAAGTTCTGTTATGTTCATGCATGA	NC_006090.4_chromosome_3	59797769	1	3.85E-28	0.862069	0.986667	0.026311	18.73636	6.42534	3.39111	1
100002030	TGCAGCTCGCTCTCTCTCTTATATAGGCAGCATTTCCCTTAGGTTCCGAAATAATTAGTCTCACGGCTA	TGCAGCTCGCTCTCTCTCTTATATAGGCAGCATTTCCCTTAGGTTCCGAAATAATTAGTCTCACGGCTA	NC_006088.4_chromosome_1	144261549	1	1.07E-28	0.954023	0.686747	0.430251	27.42308	13.2215	2.19831	1
100002032	TGCAGCTCTACTGTGCCGATGGAAGCAGGAGCAGACTCTTTCCCAGCAAAACCACGCTAGCGGCATGAG	TGCAGCTCTACTGTGCCGATGGAAGCAGGAGCAGACTCTTTCCCAGCAAAACCACGCTAGCGGCATGAG	NC_006089.4_chromosome_2	41409497	1	1.38E-27	0.942529	0.987805	0.024093	10.15455	4.97665	2.16302	1
100002033	TGCAGCTCTAGTAGAGGCAGTGTGGTCTAGTGATTTCTTTGCTATGGGCTCTGTACATAGAGCTCACTG	TGCAGCTCTAGTAGAGGCAGTGTGGTCTAGTGATTTCTTTGCTATGGGCTCTGTACATAGAGCTCACTG		0	0	999	0.965517	0.214286	0.336735	7.29167	3.79121	2.04238	0.956522
100002034	TGCAGCTCTATGAGGAGGGGAAGCACAGAGGGAGGTGCCAGGCTCTGCTTCTGGGGAACTGATAGCACG	TGCAGCTCTATGAGGAGGGGAAGCACAGAGGGAGGTGCCAGGCTCTGCTTCTGGGGAACTGATAGCACG	NC_006089.4_chromosome_2	123522725	1	1.07E-28	0.977011	0.294118	0.415225	5.88889	3.56509	1.69065	1
100002035	TGCAGCTCTCAGCACCACAAATAGACAGCAGTGCGGCTCAGATCACTCACACTGAGGAAATCTCACAGC	TGCAGCTCTCAGCACCACAAATAGACAGCAGTGCGGCTCAGATCACTCACACTGAGGAAATCTCACAGC	NC_006092.4_chromosome_5	53353810	1	1.07E-28	0.91954	0.775	0.34875	30.27778	15.57564	2.03977	1
100002038	TGCAGCTCTCCAAATACACTTTGGCAGGCTTCCACTTTTCTTCTCCGAAGTCATCCAGGCTCAATGCAT	TGCAGCTCTCCAAATACACTTTGGCAGGCTTCCACTTTTCTTCTCCGAAGTCATCCAGGCTCAATGCAT	NC_006104.4_chromosome_17	8250895	1	1.07E-28	0.908046	0.974684	0.049351	15.57798	6.75562	2.51829	1
100002041	TGCAGCTCTCTATTTGATTAAAATCTGGGGGAACTGAAGGGCAGACAGGCTATGCTGGTGCTTGTGTAC	TGCAGCTCTCTATTTGATTAAAATCTGGGGGAACTGAAGGGCAGACAGGCTATGCTGGTGCTTGTGTAC	NC_006093.4_chromosome_6	8107100	1	1.79E-26	0.931034	0.82716	0.285932	10.88298	6.28212	1.78836	1
100002044	TGCAGCTCTCTTGACTCCCCTCTTCCTGCTTTCATGTTTTTCACTCATCAGCTTGAGCCACGTGCTGAG	TGCAGCTCTCTTGACTCCCCTCTTCCTGCTTTCATGTTTTTCACTCATCAGCTTGAGCCACGTGCTGAG	NC_006091.4_chromosome_4	33488806	1	1.07E-28	0.908046	0.911392	0.161513	22.84314	10.89769	2.25936	1
100002045	TGCAGCTCTCTTGCAGAAGAGTCTTGAGGGCATGGCTGACTGGATATTAAGATAAAAAATATGGGCAAA	TGCAGCTCTCTTGCAGAAGAGTCTTGAGGGCATGGCTGACTGGATATTAAGATAAAAAATATGGGCAAA	NC_006088.4_chromosome_1	133395518	2	1.07E-28	0.965517	0.464286	0.497449	15.5	8.35165	2.11808	1
100002046	TGCAGCTCTGAGCCACCTGTGGGCCCGCCTTGTGAACCGACCCACGTGGGACTCTACTGATGCACAAAG	TGCAGCTCTGAGCCACCTGTGGGCCCGCCTTGTGAACCGACCCACGTGGGACTCTACTGATGCACAAAG	NC_006088.4_chromosome_1	139315363	1	1.07E-28	0.873563	0.815789	0.300554	17.89474	9.73055	1.97254	1
100002050	TGCAGCTCTGCTGCCAGCATACATACGGCTGGGCTCAGGAGCACTGTGCTGGCTGCTCCAAAAGCATGA	TGCAGCTCTGCTGCCAGCATACATACGGCTGGGCTCAGGAGCACTGTGCTGGCTGCTCCAAAAGCATGA	NC_006097.4_chromosome_10	1641914	1	3.85E-28	0.873563	0.973684	0.051247	14.20183	7.04218	2.13122	1
100002051	TGCAGCTCTGGGCTACTCACAAGCTGAGCTAGGTCTAAAAGCAGACAGCAGAATTAAGAAGAGGAACAC	TGCAGCTCTGGGCTACTCACAAGCTGAGCTAGGTCTAAAAGCAGACAGCAGAATTAAGAAGAGGAACAC	NC_006092.4_chromosome_5	930825	1	1.07E-28	0.885057	0.818182	0.297521	9.64211	6.04704	1.61473	1
100002052	TGCAGCTCTGTCATCATCAGGGGCAGTGGAACTGGAAAGGTGAGGCAGGAAGGGAACGCCCGGGTGAGG	TGCAGCTCTGTCATCATCAGGGGCAGTGGAACTGGAAAGGTGAGGCAGGAAGGGAACGCCCGGGTGAGG	NT_465642.1_chrUn_Scaffold3524	6390	3	1.07E-28	0.977011	0.070588	0.131211	9.55556	7.00969	1.40172	1
100002053	TGCAGCTCTGTGGAATGAGAACAAGTCTTAAAACTGTTTTTCACTGTATTTTTAGATTATCATAGCTGC	TGCAGCTCTGTGGAATGAGAACAAGTCTTAAAACTGTTTTTCACTGTATTTTTAGATTATCATAGCTGC	NC_006090.4_chromosome_3	35444250	1	1.07E-28	0.931034	0.765432	0.359092	12.62069	7.50669	1.85873	1
100002054	TGCAGCTCTGTGTCCTGATTTGAAGAGCCTACACCAGTGTTCAAATAATCACAGTAGAAACAAATGTTC	TGCAGCTCTGTGTCCTGATTTGAAGAGCCTACACCAGTGTTCAAATAATCACAGTAGAAACAAATGTTC	NC_006088.4_chromosome_1	195862708	1	1.07E-28	0.908046	0.962025	0.073065	14.46296	6.18604	2.57229	1
100002055	TGCAGCTCTTCTAGTTTGACTGACTGAAGTCTGAATTTACATCTTTGTTTGACATCTTTGTTTGTGTCA	TGCAGCTCTTCTAGTTTGACTGACTGAAGTCTGAATTTACATCTTTGTTTGACATCTTTGTTTGTGTCA	NC_006088.4_chromosome_1	16342629	1	1.07E-28	0.862069	0.96	0.0768	10.53271	5.04618	2.31456	1
100002056	TGCAGCTCTTCTTAGGGGTCCTGCATTTCCAATGCTTTAGGGATGTTCTCAAGTTTTCTACATACTGAG	TGCAGCTCTTCTTAGGGGTCCTGCATTTCCAATGCTTTAGGGATGTTCTCAAGTTTTCTACATACTGAG	NC_006088.4_chromosome_1	48615685	1	1.07E-28	0.873563	0.986842	0.02597	12.01818	4.84483	2.61588	1
100002057	TGCAGCTCTTGAATTCTTCCTCCTGCCCAGAAGAAGCTGGAGCTAGTTAGATCAGTATCAGCAGAAATC	TGCAGCTCTTGAATTCTTCCTCCTGCCCAGAAGAAGCTGGAGCTAGTTAGATCAGTATCAGCAGAAATC	NC_006088.4_chromosome_1	67208839	1	1.07E-28	0.862069	0.946667	0.100978	12.69159	6.13617	2.29671	1
100002058	TGCAGCTCTTGATTTCAACATCATAAAATAGCATTTGGTTTACATTTAAATAACACATCTGCGGTTCTT	TGCAGCTCTTGATTTCAACATCATAAAATAGCATTTGGTTTACATTTAAATAACACATCTGCGGTTCTT	NC_006088.4_chromosome_1	123869846	1	1.07E-28	0.91954	0.9875	0.024687	15.78182	5.93661	3.13514	1
100002059	TGCAGCTCTTGCTCCTTCCTGGCTCCCTGTGCTTTATCTGCTCAGTTTAGCCTGCTTCCCCACATCTCG	TGCAGCTCTTGCTCCTTCCTGGCTCCCTGTGCTTTATCTGCTCAGTTTAGCCTGCTTCCCCACATCTCG	NC_006094.4_chromosome_7	8376101	1	1.07E-28	0.862069	0.986667	0.026311	10.06364	4.68319	2.30914	1
100002060	TGCAGCTCTTGTATTGCAGTGTAATCAGTCATATATAATAGTTCCTTAATCTGCTTCTTGACATTTAGT	TGCAGCTCTTGTATTGCAGTGTAATCAGTCATATATAATAGTTCCTTAATCTGCTTCTTGACATTTAGT	NC_006127.4_chromosome_Z	34519312	1	1.07E-28	0.954023	0.987952	0.023806	16.86364	8.49543	2.2417	1
100002062	TGCAGCTCTTTTTAATCAAGCTCCGTTTTCAAGTAGGACTTTCTCGTTTCCATATGACCTGAAGTGCTG	TGCAGCTCTTTTTAATCAAGCTCCGTTTTCAAGTAGGACTTTCTCGTTTCCATATGACCTGAAGTGCTG	NC_006105.4_chromosome_18	10584850	1	1.07E-28	0.896552	0.987179	0.025312	13.89091	5.78925	2.72471	1
100002064	TGCAGCTGAAAAGATCCTGAGCGAACAAATGGATTTCCGATGTTTAAACATCCGATGATGTTTATTCTA	TGCAGCTGAAAAGATCCTGAGCGAACAAATGGATTTCCGATGTTTAAACATCCGATGATGTTTATTCTA	NC_006088.4_chromosome_1	140025252	1	4.98E-27	0.942529	0.585366	0.485425	20.82609	12.32055	1.76521	1
100002066	TGCAGCTGAAATGCTTCAGTACAACCGGGATGCTTTTTCCCAGTGTCCTCAAGGAGATGGCATGAGATC	TGCAGCTGAAATGCTTCAGTACAACCGGGATGCTTTTTCCCAGTGTCCTCAAGGAGATGGCATG	NC_006089.4_chromosome_2	61362603	1	5.84E-26	0.908046	0.974684	0.049351	12.52294	5.61877	2.47414	1
100002068	TGCAGCTGAACACTAACAAGCTTTCTGAATATCCATCACAGAATTCTTTTAAATCTGAGCAATCATCCA	TGCAGCTGAACACTAACAAGCTTTCTGAATATCCATCACAGAATTCTTTTAAATCTGAGCAATCATCCA	NC_006088.4_chromosome_1	93629931	1	1.07E-28	0.885057	0.987013	0.025637	14.50909	6.53069	2.47771	1
100002069	TGCAGCTGAACGCAAGGTTGCTTTGTGATGTGTGGAGAGAAATAGAGGTGATGCCAAAAGAGGCATGAG	TGCAGCTGAACGCAAGGTTGCTTTGTGATGTGTGGAGAGAAATAGAGGTGATGCCAAAAGAGGCATGAG	NC_006107.4_chromosome_20	2898558	1	2.99E-24	0.908046	0.873418	0.221118	9.92784	6.05686	1.78136	0.95
100002070	TGCAGCTGAAGAACAATGTCATGAAGAACCACGTGGGTAATTGCTGGTGCTTGTGCAGCAGCACCATTT	TGCAGCTGAAGAACAATGTCATGAAGAACCACGTGGGTAATTGCTGGTGCTTGTGCAGCAGCACCATTT	NC_006099.4_chromosome_12	18850320	1	1.07E-28	0.908046	0.936709	0.118571	7.3619	4.21816	1.90121	1
100002071	TGCAGCTGAAGGACATCCTGGAGAACACTTATCATAGGACAAAAAGTGGGCTCTTCTCAGGCAACAGGA	TGCAGCTGAAGGACATCCTGGAGAACACTTATCATAGGACAAAAAGTGGGCTCTTCTCAGGCAACAGGA	NC_006088.4_chromosome_1	170481607	1	1.07E-28	0.931034	0.987654	0.024387	29.87273	10.75522	3.24959	1
100002072	TGCAGCTGAAGTAGGCTGCTGAATGGGATTTCCTATCAGCCATCAGACATCCATAGATCTGTCCATAAC	TGCAGCTGAAGTAGGCTGCTGAATGGGATTTCCTATCAGCCATCAGACATCCATAGATCTGTCCATAAC	NC_006091.4_chromosome_4	8921968	1	3.85E-28	0.91954	0.5	0.5	13.25806	6.40044	2.08907	1
100002073	TGCAGCTGAAGTAGTGAATCAACCAAATTCAGAAGGGAAAAAGAAGCTGGAGGAAAAAAAGGTGCTTTA	TGCAGCTGAAGTAGTGAATCAACCAAATTCAGAAGGGAAAAAGAAGCTGGAGGAAAAAAAGGTGCTTTA	NC_006091.4_chromosome_4	33403158	1	1.07E-28	0.908046	0.987342	0.024996	11.98182	4.70006	2.82617	1
100002074	TGCAGCTGAAGTCGATTAAAGTCTGCCCTGAAAGTATGGAATGCTGTTTGATACCAAGCACTCGGAAGG	TGCAGCTGAAGTCGATTAAAGTCTGCCCTGAAAGTATGGAATGCTGTTTGATACCAAGCACTCGGAAGG	NC_006089.4_chromosome_2	17859039	1	1.07E-28	0.850575	0.891892	0.192841	6.35	3.31172	2.05674	1
100002075	TGCAGCTGAAGTTAGTCATGGAACCTTCCTTATATAGTCAACAGAAGAAGCACCTCCCATGAGCTGCAT	TGCAGCTGAAGTTAGTCATGGAACCTTCCTTATATAGTCAACAGAAGAAGCACCTCCCATGAGCTGCAT	NC_006088.4_chromosome_1	139331982	1	1.07E-28	0.896552	0.987179	0.025312	13.03636	4.44548	2.92121	1
100002076	TGCAGCTGAATGATATGATTTAGAATGCAAACTGAAGTGTGCAAGGGAATTTGTTATTCCTAGTCTGTA	TGCAGCTGAATGATATGATTTAGAATGCAAACTGAAGTGTGCAAGGGAATTTGTTATTCCTAGTCTGTA	NC_006091.4_chromosome_4	42043034	1	1.07E-28	0.942529	0.987805	0.024093	15.91818	8.23422	2.04231	1
100002078	TGCAGCTGACAAAGGCCATAAGTATATTCATCAAACACAGACTGGAACATTTTCACAAGGAAAAGAAGG	TGCAGCTGACAAAGGCCATAAGTATATTCATCAAACACAGACTGGAACATTTTCACAAGGAAAAGAAGG	NC_006090.4_chromosome_3	108218814	1	1.07E-28	0.873563	0.986842	0.02597	11.37273	5.1994	2.26503	1
100002079	TGCAGCTGACTACAGACACACAGAAATGCACAGCCTTATTGTGAGGAAGATTCAGACACTCAGTCCTGA	TGCAGCTGACTACAGACACACAGAAATGCACAGCCTTATTGTGAGGAAGATTCAGACACTCAGTCCTGA		0	0	999	0.965517	0.630952	0.465703	9.82192	6.08466	1.66274	1
100002080	TGCAGCTGAGAAAAGATAACTGAGAAGCATGAAAACAACTTTCCCCAGGTGTGAGACAGATCTGTGTGG	TGCAGCTGAGAAAAGATAACTGAGAAGCATGAAAACAACTTTCCCCAGGTGTGAGACAGATCTGTGTGG	NC_006091.4_chromosome_4	66779132	1	1.07E-28	0.896552	0.705128	0.415845	13.58537	7.50114	1.9554	1
100002081	TGCAGCTGAGAGCTGGCAGAGGGCTGGGAGGGTGTTGAAAGGGATGACGTGGAGCATGTGCATGAGATC	TGCAGCTGAGAGCTGGCAGAGGGCTGGGAGGGTGTTGAAAGGGATGACGTGGAGCATGTGCATG	NC_006091.4_chromosome_4	89177203	1	5.84E-26	0.91954	0.9875	0.024687	18.70909	7.77332	2.73215	1
100002084	TGCAGCTGAGCTTTCTCTAACACGATTGCACTGTAAACCTCATTCCAATTAAAAGGTGATGCCGTTCTG	TGCAGCTGAGCTTTCTCTAACACGATTGCACTGTAAACCTCATTCCAATTAAAAGGTGATGCCGTTCTG	NC_006095.4_chromosome_8	20015610	1	1.07E-28	0.896552	0.987179	0.025312	13.02727	6.46312	2.16297	1
100002086	TGCAGCTGAGGACAGTGCTCTGAGAAAATGCACAGGGCACCCACGCCTGGGGCCGAGCATGGGAAGGTC	TGCAGCTGAGGACAGTGCTCTGAGAAAATGCACAGGGCACCCACGCCTGGGGCCGAGCATGGGAAGGTC	NT_458343.1_chromosome_2 chr2random_Scaffold12926	4465	2	1.07E-28	0.827586	0.986111	0.027392	13	5.64076	2.38526	1
100002088	TGCAGCTGAGGCTACCCTGGGTGCTCACAAGCAGCCACCCAATGTCCTGGCTAAGCTTGGCCAAACTTC	TGCAGCTGAGGCTACCCTGGGTGCTCACAAGCAGCCACCCAATGTCCTGGCTAAGCTTGGCCAAACTTC	NC_006090.4_chromosome_3	66908225	1	1.07E-28	0.885057	0.987013	0.025637	11.50909	4.87991	2.30689	1
100002089	TGCAGCTGAGGGAAGGGAAACGAGGCCACTATGAGGCTCACCTGTGTTCCACTAAACACCTGGAAGCAT	TGCAGCTGAGGGAAGGGAAACGAGGCCACTATGAGGCTCACCTGTGTTCCACTAAACACCTGGAAGCAT	NC_006094.4_chromosome_7	20582804	1	1.07E-28	0.873563	0.986842	0.02597	15.01818	6.07226	2.61556	1
100002091	TGCAGCTGAGGGTCTTTTCAGTAAGACTGATATGGTTCATTAATAGATGTGTCAGGTTCTAATGGCCAA	TGCAGCTGAGGGTCTTTTCAGTAAGACTGATATGGTTCATTAATAGATGTGTCAGGTTCTAATGGCCAA	NC_006088.4_chromosome_1	61555459	1	1.07E-28	0.862069	0.933333	0.124444	11.7619	5.86438	2.11497	1
100002094	TGCAGCTGATACTAATTCAGTATGGAAAAGCCTTGGATTAAAGTATTAAAAGCATTTAATTTTGCTGAG	TGCAGCTGATACTAATTCAGTATGGAAAAGCCTTGGATTAAAGTATTAAAAGCATTTAATTTTGCTGAG	NC_006089.4_chromosome_2	125259186	1	1.07E-28	0.896552	0.987179	0.025312	16.24771	7.91718	2.25889	1
100002095	TGCAGCTGATCAGAAAGCCCTGTTGATGTAAGATCTATGGATACCCTTGAGGTAGGTTCAGTGATGTAG	TGCAGCTGATCAGAAAGCCCTGTTGATGTAAGATCTATGGATACCCTTGAGGTAGGTTCAGTGATGTAG	NC_006094.4_chromosome_7	23323199	1	1.07E-28	0.942529	0.512195	0.499703	6.08475	3.15846	2.10017	1
100002097	TGCAGCTGATCTGACTACAGATTGATCTGTGCTGCATTTGTGTTGTAGGTATTGACAGCATGAGATCGG	TGCAGCTGATCTGACTACAGATTGATCTGTGCTGCATTTGTGTTGTAGGTATTGACAGCATG	NC_006096.4_chromosome_9	15398210	1	7.16E-25	0.885057	0.987013	0.025637	15.38182	5.74453	3.06962	1
100002098	TGCAGCTGATTTAGTTGAGGCTACCGCCTGCAAACTGGTAGTTGCCTAAAACACTGGAGGAAATCAATA	TGCAGCTGATTTAGTTGAGGCTACCGCCTGCAAACTGGTAGTTGCCTAAAACACTGGAGGAAATCAATA	NC_006089.4_chromosome_2	89683032	1	8.33E-25	0.954023	0.409639	0.48367	9.39216	5.77037	1.73587	1
100002101	TGCAGCTGCAAGTACACTCATATTTATCGCAGCACTCTGTCTTCTTAACAGTCAGCTCCCGATGGGGTG	TGCAGCTGCAAGTACACTCATATTTATCGCAGCACTCTGTCTTCTTAACAGTCAGCTCCCGATGGGGTG	NC_006088.4_chromosome_1	74344990	1	1.07E-28	0.83908	0.986301	0.027022	10.1	4.89703	2.1521	1
100002102	TGCAGCTGCAATGGGGCAGAACATTGCAAATCTGTTGTGCTGTTTTGCTCACCAAGGCTGCTTCTGCCA	TGCAGCTGCAATGGGGCAGAACATTGCAAATCTGTTGTGCTGTTTTGCTCACCAAGGCTGCTTCTGCCA	NC_006127.4_chromosome_Z	81565432	1	1.07E-28	0.977011	0.505882	0.499931	9.63636	3.86294	2.83296	0.95
100002105	TGCAGCTGCACTGGGATTCGTGCTTGTAACTCTGTGAGCAGAGACTGAAGGGAATGGGTGTGGGAGGGC	TGCAGCTGCACTGGGATTCGTGCTTGTAACTCTGTGAGCAGAGACTGAAGGGAATGGGTGTGGGAGGGC	NC_006088.4_chromosome_1	50093817	1	1.07E-28	0.862069	0.973333	0.051911	12.62385	5.30326	2.53899	1
100002106	TGCAGCTGCACTTGGATCAATGATGGGGTTTCAGAGTGAAGCCCTTAATTGCCCCCACTCACTGTCTTG	TGCAGCTGCACTTGGATCAATGATGGGGTTTCAGAGTGAAGCCCTTAATTGCCCCCACTCACTGTCTTG	NC_006089.4_chromosome_2	122971108	1	1.07E-28	0.873563	0.986842	0.02597	13.14545	5.515	2.6621	1
100002109	TGCAGCTGCAGGATATGCACTGCCGAGTGGGCAAGCTTAGAATAGGCTTCTGTCCTAGAAGTCTGGTGT	TGCAGCTGCAGGATATGCACTGCCGAGTGGGCAAGCTTAGAATAGGCTTCTGTCCTAGAAGTCTGGTGT	NC_006092.4_chromosome_5	28521734	1	1.79E-26	0.91954	0.925	0.13875	7.69608	4.36067	1.81318	1
100002110	TGCAGCTGCATACCTTGCAGGAGAAGATTTTTACTTCCCAAAGAAGTCTATAGCAGAAAGGTAAGGCTT	TGCAGCTGCATACCTTGCAGGAGAAGATTTTTACTTCCCAAAGAAGTCTATAGCAGAAAGGTAAGGCTT	NC_006089.4_chromosome_2	85198942	1	1.07E-28	0.873563	0.855263	0.247576	11.67677	6.61316	1.78956	1
100002111	TGCAGCTGCATGTTACATAATCCTGTGTGATTCAGAGCCATTTGTCAGAAGTAAGCACCAATTCAGCAG	TGCAGCTGCATGTTACATAATCCTGTGTGATTCAGAGCCATTTGTCAGAAGTAAGCACCAATTCAGCAG	NC_006088.4_chromosome_1	146507350	1	1.07E-28	0.942529	0.536585	0.497323	6.79661	3.43353	2.06233	1
100002112	TGCAGCTGCCACACTCCTCGGAGAAGCCGAAGTTGTCTCAGCATGGCCAGACAGAAATTACTACTGTGA	TGCAGCTGCCACACTCCTCGGAGAAGCCGAAGTTGTCTCAGCATGGCCAGACAGAAATTACTACTGTGA	NC_006089.4_chromosome_2	15678566	1	1.07E-28	0.977011	0.352941	0.456747	5.87805	3.45843	1.72493	1
100002114	TGCAGCTGCCATGCAATGCAGCACAGACAGCTCTAATGAGCAGTTTCAGATGCTCTGGTTTGGCTTTGC	TGCAGCTGCCATGCAATGCAGCACAGACAGCTCTAATGAGCAGTTTCAGATGCTCTGGTTTGGCTTTGC	NC_006090.4_chromosome_3	26064688	1	1.07E-28	0.862069	0.96	0.0768	14.28037	6.06783	2.53775	1
100002122	TGCAGCTGCTCAGCCCCATGAGCTGTCTCCCTCTGAAGTGTCCCCATGGCCTTTGGCAAGTGCATCCAG	TGCAGCTGCTCAGCCCCATGAGCTGTCTCCCTCTGAAGTGTCCCCATGGCCTTTGGCAAGTGCATCCAG	NC_006088.4_chromosome_1	50467321	1	1.07E-28	0.908046	0.696203	0.423009	6.25926	4.40196	1.54554	0.95
100002123	TGCAGCTGCTGACACTCTACTTTCTTCAACTTTAAGTAGTGTATACTCTGCCTTTGGTCTACCACCTAG	TGCAGCTGCTGACACTCTACTTTCTTCAACTTTAAGTAGTGTATACTCTGCCTTTGGTCTACCACCTAG	NC_006114.4_chromosome_27	3692794	1	1.79E-26	0.977011	0.235294	0.359862	7.22222	4.03992	2.07095	1
100002124	TGCAGCTGCTGCATTTGAGTAAGTCCTCGCTTGTTGCAGCTTAGGACTTTGCTGCTCTGCTATCATTGT	TGCAGCTGCTGCATTTGAGTAAGTCCTCGCTTGTTGCAGCTTAGGACTTTGCTGCTCTGCTATCATTGT	NC_006091.4_chromosome_4	32205450	1	1.07E-28	0.908046	0.746835	0.378145	9.72941	5.82164	1.73318	1
100002125	TGCAGCTGCTGCCATGGGACCAATGGGCCAGTGGTGGCACCAGAGCAGGAACTCCATGGCATGAGATCG	TGCAGCTGCTGCCATGGGACCAATGGGCCAGTGGTGGCACCAGAGCAGGAACTCCATGGCATG	NC_006094.4_chromosome_7	36313042	1	9.52E-24	0.908046	0.949367	0.096138	12.01869	5.72253	2.31384	1
100002126	TGCAGCTGCTGGAGAAGATGACTATAATCAAAATGTTGACATCAGTAACAGTAATTAGTGCACAGGCTG	TGCAGCTGCTGGAGAAGATGACTATAATCAAAATGTTGACATCAGTAACAGTAATTAGTGCACAGGCTG	NC_006088.4_chromosome_1	14630557	1	1.07E-28	0.91954	0.9875	0.024687	20.33636	8.27293	2.78289	1
100002127	TGCAGCTGCTGGTGGTGGCCTGGGGCTGATTCTGGAACTATTCCACAAACAGACAATTCACAACATTGA	TGCAGCTGCTGGTGGTGGCCTGGGGCTGATTCTGGAACTATTCCACAAACAGACAATTCACAACATTGA	NC_006127.4_chromosome_Z	26266950	1	1.07E-28	0.977011	0.188235	0.305606	7	4.17133	1.76956	1
100002128	TGCAGCTGCTGTCTGTGCTCAGAGACAGATTTGTTAACTACGATGACAAAAGGAAGTTCTTCTTCTTTC	TGCAGCTGCTGTCTGTGCTCAGAGACAGATTTGTTAACTACGATGACAAAAGGAAGTTCTTCTTCTTTC	NC_006088.4_chromosome_1	2224305	1	1.07E-28	0.954023	0.506024	0.499927	18.75	8.75904	2.24528	1
100002130	TGCAGCTGCTTAGTTTGTGAAAGTAATTCCTATGATTTTAAAAGTGCAGTTAAGACTATCAAAAGGCAA	TGCAGCTGCTTAGTTTGTGAAAGTAATTCCTATGATTTTAAAAGTGCAGTTAAGACTATCAAAAGGCAA	NC_006127.4_chromosome_Z	10129931	1	1.07E-28	0.91954	0.95	0.095	11.83019	5.84626	1.92101	1
100002131	TGCAGCTGGAAGGAGCTGAAGGGCAACTGCCCCTTGTTTGAGTGCTGGCATGACTACTAAGGGAGGGTA	TGCAGCTGGAAGGAGCTGAAGGGCAACTGCCCCTTGTTTGAGTGCTGGCATGACTACTAAGGGAGGGTA	NC_006127.4_chromosome_Z	40476866	1	1.07E-28	0.954023	0.987952	0.023806	12.08182	6.07399	2.13149	1
100002135	TGCAGCTGGCAAACAAATAATGATTTGTCGTTTTTTACATTGTAATGTGGAATTGAGTCAAATTTGGCT	TGCAGCTGGCAAACAAATAATGATTTGTCGTTTTTTACATTGTAATGTGGAATTGAGTCAAATTTGGCT	NC_006088.4_chromosome_1	137019124	1	1.07E-28	0.931034	0.641975	0.459686	6.77027	4.28873	1.48419	1
100002137	TGCAGCTGGCAGAGTGTTAAATCAGTTAACAGTTGGGCCCATTACTGTGCTGCACCACTGCTGCTGCTG	TGCAGCTGGCAGAGTGTTAAATCAGTTAACAGTTGGGCCCATTACTGTGCTGCACCACTGCTGCTGCTG	NC_006090.4_chromosome_3	40903076	1	1.07E-28	0.862069	0.973333	0.051911	10.30275	5.00001	2.27741	1
100002138	TGCAGCTGGCAGATGACTTTGCCTTTCTCTATCTATCCTTTCCTCCCCACTGTGCCCAGAAATCACCCA	TGCAGCTGGCAGATGACTTTGCCTTTCTCTATCTATCCTTTCCTCCCCACTGTGCCCAGAAATCACCCA	NC_006115.4_chromosome_28	1550112	1	1.07E-28	0.885057	0.480519	0.499241	5.68333	2.96362	2.05662	1
100002142	TGCAGCTGGGGACTCAGCTTTCCAGAGTTTTCTTTCAAGTCGGCTTTTCCTACTCCAAATCAGGCCTGT	TGCAGCTGGGGACTCAGCTTTCCAGAGTTTTCTTTCAAGTCGGCTTTTCCTACTCCAAATCAGGCCTGT	NC_006101.4_chromosome_14	11898930	1	1.07E-28	0.862069	0.986667	0.026311	11.90909	5.44651	2.4256	1
100002143	TGCAGCTGGGGTTTCCCTCCAGCTGTGTGGAATTACACTTAGAGCTGGTCCACGAAGAGCCCACAAGCA	TGCAGCTGGGGTTTCCCTCCAGCTGTGTGGAATTACACTTAGAGCTGGTCCACGAAGAGCCCACAAGCA	NC_006099.4_chromosome_12	9182878	1	1.07E-28	0.91954	0.975	0.04875	10.00917	4.46494	2.21888	1
100002144	TGCAGCTGGTGCTCAGAAATAACATGTCATTTCCTTCACGATTTAGCAGCTTGTTCTGTGACTTCTTGC	TGCAGCTGGTGCTCAGAAATAACATGTCATTTCCTTCACGATTTAGCAGCTTGTTCTGTGACTTCTTGC	NC_006091.4_chromosome_4	9412428	1	1.07E-28	0.988506	0.360465	0.46106	13.63636	7.92032	1.95392	1
100002147	TGCAGCTGTAGTGGAGATAGCTGGATACTCGATGACAGAGGTGGTTATTTTTACTTCCACATTTTAGTA	TGCAGCTGTAGTGGAGATAGCTGGATACTCGATGACAGAGGTGGTTATTTTTACTTCCACATTTTAGTA	NC_006102.4_chromosome_15	9308027	1	3.87E-23	0.988506	0.244186	0.369118	9.51613	4.16491	2.53086	1
100002148	TGCAGCTGTATAGGGAGAACCAAACTATGGCTGTTTTGTCCTCATAGCCGCGTTAGTGGGGGCGGACTC	TGCAGCTGTATAGGGAGAACCAAACTATGGCTGTTTTGTCCTCATAGCCGCGTTAGTGGGGGCGGACTC	NT_456382.1_chromosome_1 chr1random_Scaffold6360	12428	2	1.07E-28	0.91954	0.9875	0.024687	15.4	6.26273	2.88507	1
100002149	TGCAGCTGTCACCTTCCCATCTCGCAGCCTTCCCAAGATTTAACGTCCCAGAAGCACAGATGGCTGCAA	TGCAGCTGTCACCTTCCCATCTCGCAGCCTTCCCAAGATTTAACGTCCCAGAAGCACAGATGGCTGCAA	NC_006093.4_chromosome_6	26077983	1	2.99E-24	0.931034	0.530864	0.498095	8.52381	4.59419	1.86821	0.954545
100002151	TGCAGCTGTCCATTTCCTTTATGGTCTGATCAGCCAGTTGAGTGTAATTTAAGAGAACAGGAATAAGTC	TGCAGCTGTCCATTTCCTTTATGGTCTGATCAGCCAGTTGAGTGTAATTTAAGAGAACAGGAATAAGTC	NC_006093.4_chromosome_6	939155	1	1.07E-28	0.954023	0.60241	0.479025	8.18841	4.96152	1.82449	1
100002152	TGCAGCTGTCGATTCAGCACCCCATGAAGGCACATAACTTTTAACCTAACTTAGTTTCCTTACTTCAAG	TGCAGCTGTCGATTCAGCACCCCATGAAGGCACATAACTTTTAACCTAACTTAGTTTCCTTACTTCAAG	NC_006126.4_chromosome_W	3906146	9	6.48E-21	0.896552	0.833333	0.277778	8.44792	4.22263	2.19963	1
100002153	TGCAGCTGTCTACCCAACTACTCCCATCTTCCCCTCTCCCACTTGACTCATGTAATTATCATGTAATTA	TGCAGCTGTCTACCCAACTACTCCCATCTTCCCCTCTCCCACTTGACTCATGTAATTATCATGTAATTA	NC_006088.4_chromosome_1	100647152	1	1.07E-28	0.885057	0.701299	0.418958	6.51765	4.17447	1.68984	1
100002155	TGCAGCTGTGATTTTGGAATACAGTGAGTGCAATGGTGACACAACCTCTTTGCTAAGCTTTGCCAAAGA	TGCAGCTGTGATTTTGGAATACAGTGAGTGCAATGGTGACACAACCTCTTTGCTAAGCTTTGCCAAAGA	NC_006090.4_chromosome_3	103574056	1	1.07E-28	0.91954	0.95	0.095	26.72642	14.73766	1.81886	1
100002157	TGCAGCTGTGGAAGTAGCCTGCCCCAGCTGGAGCTGTGAGCTAGCAGAGAGGGAATCAGTCAATGCCAA	TGCAGCTGTGGAAGTAGCCTGCCCCAGCTGGAGCTGTGAGCTAGCAGAGAGGGAATCAGTCAATGCCAA	NC_006093.4_chromosome_6	17521207	1	2.31E-25	0.942529	0.353659	0.457168	5.5814	3.34964	1.78505	0.954545
100002159	TGCAGCTGTGGTATGAAGACAGACTTCAGAGAGTGCTGTGTGTTCCCCCTGCTGGTTAGCAATTAACTT	TGCAGCTGTGGTATGAAGACAGACTTCAGAGAGTGCTGTGTGTTCCCCCTGCTGGTTAGCAATTAACTT	NC_006095.4_chromosome_8	14393628	1	1.07E-28	0.850575	0.972973	0.052593	12.7037	5.39248	2.62041	1
100002160	TGCAGCTGTGGTTTTTAGTCTATAAAACAGCAGTTCATGTTCCTATTTATAAAAATGAGTTAGTGCACA	TGCAGCTGTGGTTTTTAGTCTATAAAACAGCAGTTCATGTTCCTATTTATAAAAATGAGTTAGTGCACA	NC_006090.4_chromosome_3	101520145	1	1.07E-28	0.827586	0.944444	0.104938	9.89623	5.42171	1.95549	1
100002163	TGCAGCTGTGTGTTGCAGTGCTCAGAGCCCACGGACCCCTTTTCCCCTCCGTGGACATTGTCACCTGCC	TGCAGCTGTGTGTTGCAGTGCTCAGAGCCCACGGACCCCTTTTCCCCTCCGTGGACATTGTCACCTGCC	NC_008466.3_LGE64	535178	2	1.07E-28	0.977011	0.094118	0.170519	9.5	4.08044	2.12496	1
100002166	TGCAGCTGTTACCTAAGGAAGTAGTTATCCATTCTCTGTGCTGCTAATGACCTGTCTTCTCTGGGGTAA	TGCAGCTGTTACCTAAGGAAGTAGTTATCCATTCTCTGTGCTGCTAATGACCTGTCTTCTCTGGGGTAA	NC_006094.4_chromosome_7	8761545	1	1.07E-28	0.873563	0.986842	0.02597	12.05455	6.15236	2.12598	1
100002168	TGCAGCTGTTGTCAAGGATGAAGGGCACAGCTCCAGACTACTTGCTTTGGTGGTTTTGTTCTTTGTCAT	TGCAGCTGTTGTCAAGGATGAAGGGCACAGCTCCAGACTACTTGCTTTGGTGGTTTTGTTCTTTGTCAT	NC_006107.4_chromosome_20	11391546	1	1.07E-28	0.931034	0.987654	0.024387	10.01818	4.47819	2.43106	1
100002169	TGCAGCTGTTTAACCTTATGGTGGTAAGCAGCTGAGACCTGTGCTACAAAGACACAGCAGGTGCCCTGT	TGCAGCTGTTTAACCTTATGGTGGTAAGCAGCTGAGACCTGTGCTACAAAGACACAGCAGGTGCCCTGT	NC_006110.4_chromosome_23	2262274	1	4.98E-27	0.896552	0.487179	0.499671	6.06667	3.45864	1.80443	1
100002170	TGCAGCTTAAAGGAGAGGTCAGGGGGAACCGATCTGGGAGCGAGGAGCAAAGGGAAGGGGCTGGGTTTG	TGCAGCTTAAAGGAGAGGTCAGGGGGAACCGATCTGGGAGCGAGGAGCAAAGGGAAGGGGCTGGGTTTG	NT_460025.1_chromosome_4 chr4random_Scaffold12348	2786	2	1.07E-28	0.896552	0.987179	0.025312	12.25455	4.76433	2.67808	1
100002172	TGCAGCTTAAGTGGGACTACTCACATGCTTGGTGCTAAGCACGTGCATAAATCTTTGCAAGATCAGGAC	TGCAGCTTAAGTGGGACTACTCACATGCTTGGTGCTAAGCACGTGCATAAATCTTTGCAAGATCAGGAC	NC_006088.4_chromosome_1	67737021	1	1.07E-28	0.873563	0.986842	0.02597	11.54545	5.17448	2.56717	1
100002173	TGCAGCTTAATAACCTAAATACAGAAGGGTGGAATAGGTATTTTCTGAGGCCTTTCCATTCCTGTTTTC	TGCAGCTTAATAACCTAAATACAGAAGGGTGGAATAGGTATTTTCTGAGGCCTTTCCATTCCTGTTTTC	NC_006091.4_chromosome_4	64376809	1	1.07E-28	0.896552	0.987179	0.025312	40.42727	13.1657	3.62412	1
100002174	TGCAGCTTAATGGAATATGGATGCTCAGTACATGTAATGATGGCTGGTTTGTGGTGGTGGTGTTGACCT	TGCAGCTTAATGGAATATGGATGCTCAGTACATGTAATGATGGCTGGTTTGTGGTGGTGGTGTTGACCT	NT_459433.1_chromosome_3 chr3random_Scaffold15777	3904	2	1.07E-28	0.977011	0.129412	0.225329	8.9375	4.69666	2.10326	1
100002175	TGCAGCTTACCTGGCTGCTGAAATCTGATCTTCCACTTCATAAGTTCCCAGTCTTCGGTTTATTGCATG	TGCAGCTTACCTGGCTGCTGAAATCTGATCTTCCACTTCATAAGTTCCCAGTCTTCGGTTTATTGCATG	NC_006094.4_chromosome_7	21278352	1	1.07E-28	0.896552	0.987179	0.025312	30.30909	10.08126	3.75153	1
100002177	TGCAGCTTACGTCAGAGAATGCGAAAAGTCACCATGAAGACAACAACAACAAAAAAAACAAACATGCCA	TGCAGCTTACGTCAGAGAATGCGAAAAGTCACCATGAAGACAACAACAACAAAAAAAACAAACATGCCA	NC_006100.4_chromosome_13	5608949	1	4.98E-27	0.91954	0.75	0.375	11.17241	6.37381	1.87119	1
100002178	TGCAGCTTACTACATGCTACACATTTATTCCTTTATTTCAGCGAACATTTTAATTGCAGCTGTGAGAGA	TGCAGCTTACTACATGCTACACATTTATTCCTTTATTTCAGCGAACATTTTAATTGCAGCTGTGAGAGA	NC_006090.4_chromosome_3	68853084	1	1.07E-28	1	0.068966	0.128419	14.75	7.29298	2.26783	1
100002179	TGCAGCTTAGATCCTTCCTCCTGGAGCTTTAATGAGAAATCTGTTCTGTTTTTCCTCTTACATTTTTAC	TGCAGCTTAGATCCTTCCTCCTGGAGCTTTAATGAGAAATCTGTTCTGTTTTTCCTCTTACATTTTTAC	NC_006093.4_chromosome_6	16625845	1	1.07E-28	0.885057	0.987013	0.025637	25.01818	9.91141	2.82655	1
100002181	TGCAGCTTATAGAGGGAAAGGGATTTCATCTCAAACAACAAAAGAAAGCAAAATTCCTGCTGAGGCAGA	TGCAGCTTATAGAGGGAAAGGGATTTCATCTCAAACAACAAAAGAAAGCAAAATTCCTGCTGAGGCAGA	NC_006095.4_chromosome_8	24088166	1	1.07E-28	0.862069	0.946667	0.100978	10.99065	4.94549	2.39419	1
100002184	TGCAGCTTCAAAGGCTGCTGGTATTTCCTTTGAGTCATCCCGGTAAAGGGACTGACAAAGCTGGACCAA	TGCAGCTTCAAAGGCTGCTGGTATTTCCTTTGAGTCATCCCGGTAAAGGGACTGACAAAGCTGGACCAA	NC_006100.4_chromosome_13	8665404	1	1.07E-28	0.931034	0.54321	0.496266	7.43939	4.89319	1.54659	1
100002185	TGCAGCTTCAAATGAGGGCTATAGGGTTGTGTTACTTGGGGATGGGGAGGGCTATCATGTATGAGACAG	TGCAGCTTCAAATGAGGGCTATAGGGTTGTGTTACTTGGGGATGGGGAGGGCTATCATGTATGAGACAG	NC_006091.4_chromosome_4	69050983	1	1.07E-28	0.885057	0.987013	0.025637	13.60909	5.41227	2.7282	1
100002186	TGCAGCTTCAAGACAAGAGATGTCTGAAGTATTTTTTAAAATGATACATCTGGGAATGGCTTTTATATC	TGCAGCTTCAAGACAAGAGATGTCTGAAGTATTTTTTAAAATGATACATCTGGGAATGGCTTTTATATC	NC_006091.4_chromosome_4	43898259	1	1.07E-28	0.885057	0.987013	0.025637	21.5	8.41076	3.06761	1
100002187	TGCAGCTTCAAGAGGGAAGATGCAATAACGTGTCTGCCTTTCCATGGTGGCTTGGCTTTGCTGCATGAG	TGCAGCTTCAAGAGGGAAGATGCAATAACGTGTCTGCCTTTCCATGGTGGCTTGGCTTTGCTGCATGAG	NC_006089.4_chromosome_2	83533695	1	1.38E-27	0.83908	0.986301	0.027022	11	4.34731	2.61642	1
100002189	TGCAGCTTCAATTCCCATAAACTGCACTTGGTCTACAGGCCTTAAGATCTTTATTGTCTAACAGCATGA	TGCAGCTTCAATTCCCATAAACTGCACTTGGTCTACAGGCCTTAAGATCTTTATTGTCTAACAGCATGA	NC_006090.4_chromosome_3	35661305	1	1.07E-28	0.896552	0.782051	0.340894	12.88043	6.74189	2.00518	1
100002192	TGCAGCTTCAGAAACTTCCTGAAACTTGCAGCACATCATTAAGATTCAGTCAAGTTAGTAAATGTAACT	TGCAGCTTCAGAAACTTCCTGAAACTTGCAGCACATCATTAAGATTCAGTCAAGTTAGTAAATGTAACT	NC_006088.4_chromosome_1	49020909	1	1.07E-28	0.896552	0.961538	0.073964	12.2037	5.98882	2.09896	1
100002193	TGCAGCTTCATGTCCGAACAACATACACTACTGGGAACGCGGGGACTCCATATTCAGCCCTGATAAAGC	TGCAGCTTCATGTCCGAACAACATACACTACTGGGAACGCGGGGACTCCATATTCAGCCCTGATAAAGC	NC_006093.4_chromosome_6	16389123	1	5.01E-22	0.942529	0.841463	0.266805	10.07447	5.58539	1.93359	1
100002194	TGCAGCTTCATTGTAAATAATACTCTTAATAAAGAGCCAATTAGCCTAACAATCTCATTACTATCCAGC	TGCAGCTTCATTGTAAATAATACTCTTAATAAAGAGCCAATTAGCCTAACAATCTCATTACTATCCAGC	NC_006093.4_chromosome_6	18688642	1	1.07E-28	0.908046	0.987342	0.024996	25.45455	8.76837	3.42867	1
100002195	TGCAGCTTCCCATCTGACAGGCAGCTGAGCGGATTTCCCCAGCTCTTCTGTTTATCGCTAAAAATGAAT	TGCAGCTTCCCATCTGACAGGCAGCTGAGCGGATTTCCCCAGCTCTTCTGTTTATCGCTAAAAATGAAT	NC_006089.4_chromosome_2	125613242	1	1.07E-28	0.885057	0.987013	0.025637	12.85455	4.86516	3.11867	1
100002196	TGCAGCTTCCCTTGCTCTTTTCTCCCAGTCTCATACACACCATGTCACATCTCGCAGTGATATTCCAGT	TGCAGCTTCCCTTGCTCTTTTCTCCCAGTCTCATACACACCATGTCACATCTCGCAGTGATATTCCAGT	NC_006089.4_chromosome_2	11156121	1	1.07E-28	0.873563	0.986842	0.02597	18.62727	7.00631	3.0043	1
100002198	TGCAGCTTCCTCCACCTACCCTCTTTAAACTTGGGCTGTTTTTCTCAGCCTCCATATTTTCAGGCCTCC	TGCAGCTTCCTCCACCTACCCTCTTTAAACTTGGGCTGTTTTTCTCAGCCTCCATATTTTCAGGCCTCC	NC_006092.4_chromosome_5	39814004	1	1.07E-28	0.83908	0.972603	0.053293	14.41667	6.53357	2.39442	1
100002199	TGCAGCTTCCTTGCCCTGGCTACCCTTGCCCCAGACTTGTCATTGCTACTCTTGTTCCAAAGGCATGAG	TGCAGCTTCCTTGCCCTGGCTACCCTTGCCCCAGACTTGTCATTGCTACTCTTGTTCCAAAGGCATGAG		0	0	999	0.965517	0.535714	0.497449	9.98361	5.83514	1.78304	1
100002200	TGCAGCTTCGATCCTTTGCTGGCCATTACCAATAGCAAGTGGTAAATGGCTAATTAATGACATGCTTCC	TGCAGCTTCGATCCTTTGCTGGCCATTACCAATAGCAAGTGGTAAATGGCTAATTAATGACATGCTTCC	NC_006088.4_chromosome_1	53727367	1	1.07E-28	0.977011	0.694118	0.424637	5.41333	4.00697	1.47601	1
100002201	TGCAGCTTCGCCTGACCCCCTACAACAACTCAAAGTCTGAAGCACCAAACCCAAGCTGGTAACATCCTA	TGCAGCTTCGCCTGACCCCCTACAACAACTCAAAGTCTGAAGCACCAAACCCAAGCTGGTAACATCCTA	NC_006088.4_chromosome_1	133765902	1	1.07E-28	0.850575	0.986486	0.026662	20.46364	5.60953	3.60451	1
100002205	TGCAGCTTCTCTAGAGATGAAGGGCTTCAGCTTTCAGTGGTGTCAGCTTGCACTGACTTTTAAATCACC	TGCAGCTTCTCTAGAGATGAAGGGCTTCAGCTTTCAGTGGTGTCAGCTTGCACTGACTTTTAAATCACC	NC_006090.4_chromosome_3	101893249	1	1.07E-28	0.91954	0.8875	0.199688	10.25	6.23117	1.81163	1
100002206	TGCAGCTTCTCTGGGCGAGCGCATTCAGCCATTAAACCTCAGGAGCAGTTGTATTAGTGTAACTCGCCC	TGCAGCTTCTCTGGGCGAGCGCATTCAGCCATTAAACCTCAGGAGCAGTTGTATTAGTGTAACTCGCCC	NC_006088.4_chromosome_1	67665979	1	1.07E-28	0.942529	0.963415	0.070494	10.73148	4.83737	2.31775	1
100002208	TGCAGCTTCTGCGTCACAAACAAATGGGAAGCACAGTATGAGTGCCAGGTTGCTGCACGTATTTTTGGC	TGCAGCTTCTGCGTCACAAACAAATGGGAAGCACAGTATGAGTGCCAGGTTGCTGCACGTATTTTTGGC	NC_006088.4_chromosome_1	145213041	1	1.38E-27	0.954023	0.289157	0.41109	15.51282	7.04881	2.48542	1
100002210	TGCAGCTTCTGTTGGACTGAGGGTCGGCACAGAGCCTCAAGAACTCTTCGTCCATCCAGGTCACTAACA	TGCAGCTTCTGTTGGACTGAGGGTCGGCACAGAGCCTCAAGAACTCTTCGTCCATCCAGGTCACTAACA	NC_006099.4_chromosome_12	17139472	1	1.07E-28	0.885057	0.987013	0.025637	18.55455	6.83119	3.08035	1
100002211	TGCAGCTTCTTAAGAGAATTTACCTGTGCAGACCAATCATTCCCATCTGTTTTGTACTCATATGGCATG	TGCAGCTTCTTAAGAGAATTTACCTGTGCAGACCAATCATTCCCATCTGTTTTGTACTCATATGGCATG	NC_006088.4_chromosome_1	71891639	1	1.07E-28	0.862069	0.92	0.1472	17.82857	8.11402	2.31099	1
100002212	TGCAGCTTCTTCCTTCTGTTGGCACACGAAACAGGTGAATGTTTGTGGTAGTGCAGCTGATGTGACATT	TGCAGCTTCTTCCTTCTGTTGGCACACGAAACAGGTGAATGTTTGTGGTAGTGCAGCTGATGTGACATT	NC_006092.4_chromosome_5	57163690	1	1.07E-28	0.954023	0.518072	0.499347	5.3	3.30807	1.72885	1
100002213	TGCAGCTTCTTCTGTTGGTATTCATGCAGCTGACTTCATGCAATTTATCATCCCAGCACATTTGCTTGA	TGCAGCTTCTTCTGTTGGTATTCATGCAGCTGACTTCATGCAATTTATCATCCCAGCACATTTGCTTGA	NC_006088.4_chromosome_1	52290795	1	1.07E-28	0.896552	0.987179	0.025312	17.75455	6.7247	3.06729	1
100002214	TGCAGCTTCTTGGCATCGCTGGCTTTATGTGTTTGTTTTTTCCAGCCATACCCACTGATTTTGGGGCTT	TGCAGCTTCTTGGCATCGCTGGCTTTATGTGTTTGTTTTTTCCAGCCATACCCACTGATTTTGGGGCTT	NT_463289.1_chromosome_26 chr26random_Scaffold7505	8689	2	8.33E-25	0.908046	0.873418	0.221118	20.29897	10.38552	2.12435	1
100002216	TGCAGCTTCTTTCTGGACCCACCCGATACCTGCACCCTCTTGCTGCCCAAGACCGGCCACGCTGCTGCT	TGCAGCTTCTTTCTGGACCCACCCGATACCTGCACCCTCTTGCTGCCCAAGACCGGCCACGCTGCTGCT	NC_006088.4_chromosome_1	149001750	8	1.07E-28	0.896552	0.948718	0.097304	10.38679	5.28717	2.08915	1
100002217	TGCAGCTTCTTTTTATGGCCTAAAATAGCAATGTATTTACTCCCTGTCAGCATTCAAAAAGAAAAAAAA	TGCAGCTTCTTTTTATGGCCTAAAATAGCAATGTATTTACTCCCTGTCAGCATTCAAAAAGAAAAAAAA	NC_006088.4_chromosome_1	168906707	1	1.07E-28	0.908046	0.987342	0.024996	12.73636	5.30639	2.60878	1
100002221	TGCAGCTTGAAGCCACGCTCACTGTCATTGCACATGAGTGCTTTAACAGGTTGACAGTGTGTTCTGAAA	TGCAGCTTGAAGCCACGCTCACTGTCATTGCACATGAGTGCTTTAACAGGTTGACAGTGTGTTCTGAAA	NC_006092.4_chromosome_5	51324390	1	1.07E-28	0.908046	0.987342	0.024996	11.62727	5.02152	2.68939	1
100002224	TGCAGCTTGAGCTTTCCCTTGGCTCCATTCGGAGTCATCCTTTCTGTTACATTTTGTGAAGGGGCCAGT	TGCAGCTTGAGCTTTCCCTTGGCTCCATTCGGAGTCATCCTTTCTGTTACATTTTGTGAAGGGGCCAGT	NC_006091.4_chromosome_4	69329397	1	1.07E-28	0.873563	0.986842	0.02597	20.26364	7.45005	3.22412	1
100002225	TGCAGCTTGCAGGGTAACCACCACTCATGCACAAGTCCAAGCACCTTTAATGAGACAGAATTAGGCATG	TGCAGCTTGCAGGGTAACCACCACTCATGCACAAGTCCAAGCACCTTTAATGAGACAGAATTAGGCATG	NC_006089.4_chromosome_2	37673688	1	1.07E-28	0.908046	0.987342	0.024996	16.45455	5.98428	3.06337	1
100002226	TGCAGCTTGCAGTCACTTCTGAAGAGCCACACATTACTGAGCTTGTATAATGCTTTAAAAGCAAAAGGA	TGCAGCTTGCAGTCACTTCTGAAGAGCCACACATTACTGAGCTTGTATAATGCTTTAAAAGCAAAAGGA	NC_006102.4_chromosome_15	11043117	1	1.07E-28	0.896552	0.884615	0.204142	9.16667	4.83874	2.0976	1
100002227	TGCAGCTTGCATACCCAAAGGAAGGGCAGAAGACGTAGAACTGAGTTAAAGGAGGCAAGGCTGAGTTGA	TGCAGCTTGCATACCCAAAGGAAGGGCAGAAGACGTAGAACTGAGTTAAAGGAGGCAAGGCTGAGTTGA	NC_006127.4_chromosome_Z	81150259	1	2.31E-25	0.931034	0.654321	0.45237	10.41026	5.20955	2.20519	1
100002228	TGCAGCTTGCATATATTCCTTGAGCAGCTTTAAGGATAATTCAGAAATGCGTGTTTTAATGTCTTTACC	TGCAGCTTGCATATATTCCTTGAGCAGCTTTAAGGATAATTCAGAAATGCGTGTTTTAATGTCTTTACC	NC_006090.4_chromosome_3	27236600	1	1.07E-28	0.942529	0.743902	0.381023	11.80723	8.2044	1.49564	1
100002229	TGCAGCTTGCCTTGCTCTGAGCTGAAGGGAGAACGTGTCCCTGGCATGGACAGGAGATGCTCAGAGAAG	TGCAGCTTGCCTTGCTCTGAGCTGAAGGGAGAACGTGTCCCTGGCATGGACAGGAGATGCTCAGAGAAG	NC_006095.4_chromosome_8	20399970	1	1.07E-28	0.908046	0.835443	0.274956	8.44681	5.33479	1.69856	1
100002230	TGCAGCTTGCGTAGTACACAGAGCTGCTTTATTTATGTCTTACCAGAGTAGAAAACATGCAAGTTTAAG	TGCAGCTTGCGTAGTACACAGAGCTGCTTTATTTATGTCTTACCAGAGTAGAAAACATGCAAGTTTAAG	NT_459043.1_chromosome_3 chr3random_Scaffold2770	4548	2	1.07E-28	0.885057	0.987013	0.025637	11.71818	5.33961	2.33242	1
100002231	TGCAGCTTGCTGTGTACACAGATCCCTTCCCCTCCCAGTATTTCAGATCAGCTCTCATGAATATTTAAC	TGCAGCTTGCTGTGTACACAGATCCCTTCCCCTCCCAGTATTTCAGATCAGCTCTCATGAATATTTAAC	NC_006127.4_chromosome_Z	66727691	1	1.07E-28	0.954023	0.927711	0.134127	11.91346	4.99251	2.45452	1
100002232	TGCAGCTTGGAAATCAGAGTAGAGTAGTAGGAGTATAAACAACTTATTAAACAAAGCTGTCATCTGGGA	TGCAGCTTGGAAATCAGAGTAGAGTAGTAGGAGTATAAACAACTTATTAAACAAAGCTGTCATCTGGGA	NC_006088.4_chromosome_1	143231647	1	1.08E-18	0.954023	0.626506	0.467992	9.84058	5.83747	1.7203	1
100002233	TGCAGCTTGGAAATCAGAGTAGTAGGAGTATAAACAACTTATTAAACAAAGCTGTCATCTGGGAAAACA	TGCAGCTTGGAAATCAGAGTAGTAGGAGTATAAACAACTTATTAAACAAAGCTGTCATCTGGGAAAACA	NC_006088.4_chromosome_1	143231647	1	1.07E-28	0.908046	0.810127	0.307643	14.07609	7.98672	1.79779	1
100002234	TGCAGCTTGGAGGGCTTTGCTTTGCTGGAAGGGAAGAGGAGAAATAGTTCTTTCATACTCAGTCTCAGG	TGCAGCTTGGAGGGCTTTGCTTTGCTGGAAGGGAAGAGGAGAAATAGTTCTTTCATACTCAGTCTCAGG	NC_006093.4_chromosome_6	22474840	1	1.07E-28	0.931034	0.987654	0.024387	14.65455	4.95514	3.25208	1
100002235	TGCAGCTTGGATCAGAAGTGCATATGGAAGCAAGTCTCTCAGATTTACCCTCTTCCTTGGCTGTGAGTT	TGCAGCTTGGATCAGAAGTGCATATGGAAGCAAGTCTCTCAGATTTACCCTCTTCCTTGGCTGTGAGTT	NC_006092.4_chromosome_5	1286199	1	1.07E-28	0.942529	0.987805	0.024093	27.86364	8.8805	3.32241	1
100002237	TGCAGCTTGGTTTTCTGGCACACAGTACAGACAGGCAGTGCCACTTCTGTGCAGCAAGCTTCCTGACAA	TGCAGCTTGGTTTTCTGGCACACAGTACAGACAGGCAGTGCCACTTCTGTGCAGCAAGCTTCCTGACAA	NC_006108.4_chromosome_21	2045669	1	4.98E-27	0.965517	0.630952	0.465703	7.44286	4.40336	1.71592	1
100002238	TGCAGCTTGTAGTGATGACACCATGTCTTGTCATCAGCAATGATATAATCCAGAAAACTGTCACCTTCA	TGCAGCTTGTAGTGATGACACCATGTCTTGTCATCAGCAATGATATAATCCAGAAAACTGTCACCTTCA	NC_006089.4_chromosome_2	101439291	2	1.38E-27	0.977011	0.635294	0.463391	21.18919	11.86259	1.97873	1
100002240	TGCAGCTTTACCAGGCACCAGAAGCTCTGGAGAGGGGATTTTTATAGACTACATCGTCAGCATGAGATC	TGCAGCTTTACCAGGCACCAGAAGCTCTGGAGAGGGGATTTTTATAGACTACATCGTCAGCATG	NC_006094.4_chromosome_7	34508740	1	5.84E-26	0.91954	0.975	0.04875	12.86239	6.37867	2.04257	1
100002241	TGCAGCTTTATTCTGTAGCATTGCACAGTATAAGATCTGCTGATGTTGGGAAGTTATGACTTGCGTGGG	TGCAGCTTTATTCTGTAGCATTGCACAGTATAAGATCTGCTGATGTTGGGAAGTTATGACTTGCGTGGG	NC_006094.4_chromosome_7	1355803	1	1.07E-28	0.954023	0.445783	0.494121	8.01786	4.22785	2.12577	1
100002242	TGCAGCTTTATTTAGCTTGACTTGCTGGTGCTGAAGACAAAACAGTGCAGTACTATCAATGCACACATA	TGCAGCTTTATTTAGCTTGACTTGCTGGTGCTGAAGACAAAACAGTGCAGTACTATCAATGCACACATA	NC_006088.4_chromosome_1	118320605	1	4.98E-27	0.942529	0.621951	0.470256	14.52174	7.83269	1.98039	1
100002243	TGCAGCTTTCATTGAAGTCAGCAGAACTTGCATATGCTTAAAGGATCGATTGTGCCATCTGTTAAATCA	TGCAGCTTTCATTGAAGTCAGCAGAACTTGCATATGCTTAAAGGATCGATTGTGCCATCTGTTAAATCA	NT_461087.1_chromosome_7 chr7random_Scaffold4304	10712	2	1.07E-28	0.873563	0.986842	0.02597	13.78182	5.67992	2.61715	1
100002244	TGCAGCTTTCCTTTTAGCATGAACCATAATCTGCCTCTTTCTTCTATCTCTGGCTTTTTATTTACTTTT	TGCAGCTTTCCTTTTAGCATGAACCATAATCTGCCTCTTTCTTCTATCTCTGGCTTTTTATTTACTTTT	NC_006090.4_chromosome_3	54958178	1	1.07E-28	0.91954	0.9375	0.117188	10.7619	5.31758	2.02307	1
100002246	TGCAGCTTTCTACCTAATACAAGACTAGCTGATTTTAAGGCCAGAAGTGACCATGGTAATGAAATATTC	TGCAGCTTTCTACCTAATACAAGACTAGCTGATTTTAAGGCCAGAAGTGACCATGGTAATGAAATATTC	NC_006088.4_chromosome_1	107185259	1	1.07E-28	0.896552	0.987179	0.025312	12.09091	6.06862	1.98589	1
100002247	TGCAGCTTTCTGCAACCACTGGAAGTTTGTTCCACTGCTGTACTTGGACCATACAGTCAAAGGTCTCTC	TGCAGCTTTCTGCAACCACTGGAAGTTTGTTCCACTGCTGTACTTGGACCATACAGTCAAAGGTCTCTC	NC_006089.4_chromosome_2	127178835	1	1.07E-28	0.91954	0.9875	0.024687	13.35455	6.20203	2.31353	1
100002248	TGCAGCTTTCTGTAACAGGTTTCCCACTACATCTGTGTTGGGCCTGGGGAACTGGGCCAGTAGGAGACA	TGCAGCTTTCTGTAACAGGTTTCCCACTACATCTGTGTTGGGCCTGGGGAACTGGGCCAGTAGGAGACA	NC_006089.4_chromosome_2	61759662	1	1.07E-28	0.896552	0.987179	0.025312	11.99091	5.03171	2.47929	1
100002249	TGCAGCTTTGAAAGTCCTAAGATAGAGTTCAAAGCAGAAAACTGAAGAATACTCCCACATTTGCCTAAC	TGCAGCTTTGAAAGTCCTAAGATAGAGTTCAAAGCAGAAAACTGAAGAATACTCCCACATTTGCCTAAC	NC_006090.4_chromosome_3	77069857	1	1.79E-26	0.977011	0.470588	0.49827	10.17241	5.23956	1.90407	1
100002250	TGCAGCTTTGAAATGTATTCATCCTCAGGCCCACTTTTAGAAGAGATACATTTGGATTGTGTCTGGCAG	TGCAGCTTTGAAATGTATTCATCCTCAGGCCCACTTTTAGAAGAGATACATTTGGATTGTGTCTGGCAG	NC_006127.4_chromosome_Z	69442892	1	1.07E-28	0.931034	0.987654	0.024387	10.8	5.52647	2.17077	1
100002252	TGCAGCTTTGATGTCATCTGGCAAGACCACAGGAAAGCTGCCCAGTCTGACTAGGAGTTGAGCAGGCAG	TGCAGCTTTGATGTCATCTGGCAAGACCACAGGAAAGCTGCCCAGTCTGACTAGGAGTTGAGCAGGCAG	NC_006089.4_chromosome_2	79245009	1	1.07E-28	0.896552	0.833333	0.277778	14.78495	7.96342	1.99758	1
100002253	TGCAGCTTTGATGTTCTTGAGCTCCTCGTTGAGTGCTTAATGAAGCCTGTCTTTTTCTGTGTGAGTTCC	TGCAGCTTTGATGTTCTTGAGCTCCTCGTTGAGTGCTTAATGAAGCCTGTCTTTTTCTGTGTGAGTTCC	NC_006095.4_chromosome_8	6569089	1	4.98E-27	0.942529	0.304878	0.423855	8.475	6.20881	1.48959	1
100002255	TGCAGCTTTGCTGCTATAGTGAGGAGTCTGCTGCTATCAGCACCCTCAGATTGGAGGGCAAAGATATGT	TGCAGCTTTGCTGCTATAGTGAGGAGTCTGCTGCTATCAGCACCCTCAGATTGGAGGGCAAAGATATGT	NC_006089.4_chromosome_2	135829672	1	1.07E-28	0.908046	0.911392	0.161513	9.24752	5.06865	1.92296	1
100002256	TGCAGCTTTGTTGCTGTTAGCATGTCAGGGTGCCCATGCTTCGCCCGGACAACCTGCTCTGCACTGAGC	TGCAGCTTTGTTGCTGTTAGCATGTCAGGGTGCCCATGCTTCGCCCGGACAACCTGCTCTGCACTGAGC		0	0	999	0.931034	0.691358	0.426764	7.16049	4.41506	1.72899	1
100002257	TGCAGCTTTGTTTTCATTAGAGGATCCCCTAACTGGATTACTTTTGGTCTTGCCTAAGAGTAGTCTGTG	TGCAGCTTTGTTTTCATTAGAGGATCCCCTAACTGGATTACTTTTGGTCTTGCCTAAGAGTAGTCTGTG	NC_006098.4_chromosome_11	2463294	1	1.07E-28	0.873563	0.986842	0.02597	16.99091	6.49825	2.97097	1
100002258	TGCAGCTTTTAAATGTAGTGGTTTAAATCCCTTCCAAATGTGGGAGGAAAAAGTCCCTCCCTATCTTGA	TGCAGCTTTTAAATGTAGTGGTTTAAATCCCTTCCAAATGTGGGAGGAAAAAGTCCCTCCCTATCTTGA	NT_460678.1_chromosome_5 chr5random_Scaffold17834	522	2	1.07E-28	0.942529	0.597561	0.480964	10.77612	5.90426	1.98156	1
100002259	TGCAGCTTTTATACCTAATTACTGAGCCTGGTTAATCAGAGCAGTTATGTCTGTGTGCAGTGTAATATT	TGCAGCTTTTATACCTAATTACTGAGCCTGGTTAATCAGAGCAGTTATGTCTGTGTGCAGTGTAATATT	NC_006107.4_chromosome_20	6670451	1	4.98E-27	0.954023	0.168675	0.280447	36	14.41919	2.89164	1
100002260	TGCAGCTTTTCTACCATTCTCTCCTACAGACTTTGAGGTACTCTGCATGGTGCTGCCGTGGGTGTCACT	TGCAGCTTTTCTACCATTCTCTCCTACAGACTTTGAGGTACTCTGCATGGTGCTGCCGTGGGTGTCACT	NC_006088.4_chromosome_1	133778637	1	1.07E-28	0.885057	0.935065	0.121437	24.40385	11.38531	2.34603	1
100002261	TGCAGCTTTTCTTGGAAAATGAATTCAATTCTAGCAGAAGCTCTGGCATGGCATGAAACCATTTCTGGC	TGCAGCTTTTCTTGGAAAATGAATTCAATTCTAGCAGAAGCTCTGGCATGGCATGAAACCATTTCTGGC	NC_006091.4_chromosome_4	56842960	1	4.98E-27	0.885057	0.987013	0.025637	10.17273	4.3377	2.59467	1
100002263	TGCAGCTTTTGTAGCTGAAGAGCTTGCAGAGTGGAAAGAATGAGAACACTTGTAAGAAAAGTATATTTT	TGCAGCTTTTGTAGCTGAAGAGCTTGCAGAGTGGAAAGAATGAGAACACTTGTAAGAAAAGTATATTTT	NC_006091.4_chromosome_4	62387765	1	1.07E-28	0.873563	0.960526	0.075831	17.15741	8.67218	2.171	1
100002264	TGCAGCTTTTGTTGATGGTACAACAGGTGGAGGTGATGGGAACACCAAGAGCTTGCAAATTGTGGATAA	TGCAGCTTTTGTTGATGGTACAACAGGTGGAGGTGATGGGAACACCAAGAGCTTGCAAATTGTGGATAA	NC_006127.4_chromosome_Z	51338571	1	1.07E-28	0.91954	0.9875	0.024687	14.82727	6.09599	2.63839	1
100002266	TGCAGCTTTTTCTGACTGAATAGGAACCTTCTATTTTTGTACCTTATGTTATCTGCTGGCAAACAGAAG	TGCAGCTTTTTCTGACTGAATAGGAACCTTCTATTTTTGTACCTTATGTTATCTGCTGGCAAACAGAAG	NC_006089.4_chromosome_2	132187622	1	1.07E-28	0.965517	0.345238	0.452098	6.64286	4.37972	1.50252	1
100002267	TGCAGCTTTTTTCAACATCTCAATAAGTGGCACTTCTGTACTTCAGTATTTTGCACCAGACTAGAAACA	TGCAGCTTTTTTCAACATCTCAATAAGTGGCACTTCTGTACTTCAGTATTTTGCACCAGACTAGAAACA	NC_006092.4_chromosome_5	22119758	1	1.38E-27	0.977011	0.152941	0.2591	5.78947	3.48801	1.43119	1
100002268	TGCAGCTTTTTTGAACAAATGCTGACTCTGGTATTTGCATTCCAGCTCCCTGTAGTTTCAGTTGAGCAG	TGCAGCTTTTTTGAACAAATGCTGACTCTGGTATTTGCATTCCAGCTCCCTGTAGTTTCAGTTGAGCAG	NC_006108.4_chromosome_21	6727905	1	1.07E-28	0.908046	0.987342	0.024996	18.17273	6.5517	3.03227	1
100002270	TGCAGGAAAAAAAAAAAGGAAAATCAGTTTTGCTTATGTTTAGATTATGACTATATTTTTTATTTTCAC	TGCAGGAAAAAAAAAAAGGAAAATCAGTTTTGCTTATGTTTAGATTATGACTATATTTTTTATTTTCAC	NC_006092.4_chromosome_5	42081768	1	4.98E-27	0.965517	0.72619	0.397676	6.13415	4.17239	1.40449	1
100002271	TGCAGGAAAAAAAAAATCCGAACGCAGGGCAACGCTGCTGCAAGCACAACAAGCCCTTTGTTAGCTGTT	TGCAGGAAAAAAAAAATCCGAACGCAGGGCAACGCTGCTGCAAGCACAACAAGCCCTTTGTTAGCTGTT	NC_006091.4_chromosome_4	77467622	1	1.07E-28	0.83908	0.945205	0.103584	7.14151	4.3425	1.69505	1
100002272	TGCAGGAAAAAAATAGAAAACGACATTTTCAAACATATACTTAATATGCCTTTTGTAACAGGAGGCAGT	TGCAGGAAAAAAATAGAAAACGACATTTTCAAACATATACTTAATATGCCTTTTGTAACAGGAGGCAGT	NC_006127.4_chromosome_Z	53115574	1	1.07E-28	0.908046	0.911392	0.161513	13.01	6.00416	2.30187	1
100002273	TGCAGGAAAAACAAACAAAGAAAAAAAAACAAATACAAAACAAACCCTGAAAGACAGGCTTATGCAATG	TGCAGGAAAAACAAACAAAGAAAAAAAAACAAATACAAAACAAACCCTGAAAGACAGGCTTATGCAATG		0	0	999	0.908046	0.987342	0.024996	12.46364	5.80701	2.24797	1
100002274	TGCAGGAAAACAAGTATATTTTCAGTAGTTAAATGCTTGTTGTTAAGGAGAGTTCAGTTAAAGTCTACA	TGCAGGAAAACAAGTATATTTTCAGTAGTTAAATGCTTGTTGTTAAGGAGAGTTCAGTTAAAGTCTACA	NC_006091.4_chromosome_4	45719128	1	4.98E-27	0.896552	0.74359	0.381328	8.16867	4.59916	1.81605	1
100002275	TGCAGGAAAACATGAGATGGGAACACAGTACAGCCTAGGCACGACAGTTTTACAATAGCCTTATCCAAG	TGCAGGAAAACATGAGATGGGAACACAGTACAGCCTAGGCACGACAGTTTTACAATAGCCTTATCCAAG	NC_006092.4_chromosome_5	10221321	1	1.07E-28	0.873563	0.921053	0.145429	7.87619	4.85542	1.73588	1
100002277	TGCAGGAAAACCTGGGTTTGGAAGCCCTGGACCCCAAGGTCCCCCTGGTCCCCCAGGACCACCTGGATT	TGCAGGAAAACCTGGGTTTGGAAGCCCTGGACCCCAAGGTCCCCCTGGTCCCCCAGGACCACCTGGATT	NC_006090.4_chromosome_3	64178935	1	1.07E-28	0.827586	0.861111	0.239198	10.26531	6.47688	1.70553	1
100002278	TGCAGGAAAATCAAAGCCACCCCTGGTTGTGATCTCCATACTCAAGATGCAGCCAAATCCATCTTTCCT	TGCAGGAAAATCAAAGCCACCCCTGGTTGTGATCTCCATACTCAAGATGCAGCCAAATCCATCTTTCCT	NC_006091.4_chromosome_4	10664380	1	1.07E-28	0.931034	0.802469	0.317025	6.48315	4.18696	1.61689	1
100002279	TGCAGGAAAATGGGAGTGCCCGTGGCATCAGTGTGATATGTGCGGTAAGGAAGCAGCTTCCTTCTGTGA	TGCAGGAAAATGGGAGTGCCCGTGGCATCAGTGTGATATGTGCGGTAAGGAAGCAGCTTCCTTCTGTGA	NC_006100.4_chromosome_13	10208997	1	1.07E-28	0.91954	0.9875	0.024687	16.17273	5.71896	3.26535	1
100002280	TGCAGGAAAATTTCCTGCTTCCACAGTAATGAAGCACCAGAAAGTCAGAATTAAATAATGCTTTTTGAT	TGCAGGAAAATTTCCTGCTTCCACAGTAATGAAGCACCAGAAAGTCAGAATTAAATAATGCTTTTTGAT	NC_006088.4_chromosome_1	58086955	1	2.31E-25	0.954023	0.614458	0.473799	16.30556	9.39213	1.76443	1
100002281	TGCAGGAAACACAAATCAGGTAACCTCCCCAAACCAGGCTGAGACCTTGCCATCTGGTACAGGCATTTA	TGCAGGAAACACAAATCAGGTAACCTCCCCAAACCAGGCTGAGACCTTGCCATCTGGTACAGGCATTTA	NC_006090.4_chromosome_3	59461953	1	3.87E-23	0.931034	0.530864	0.498095	5.47458	3.46584	1.67772	0.952381
100002282	TGCAGGAAACAGAACTTCTCTGTTCAGTCCCATTGAATGAGTACCCCAAGCTAATGGGTAATTGAGTTA	TGCAGGAAACAGAACTTCTCTGTTCAGTCCCATTGAATGAGTACCCCAAGCTAATGGGTAATTGAGTTA	NC_006102.4_chromosome_15	6211960	1	1.07E-28	0.91954	0.9875	0.024687	14.68182	6.37314	2.62711	1
100002284	TGCAGGAAACTAAGGACATACATTACGTTTAAAGGAAGCCCAAACACACAAGCTATCGGCAATCAGAAG	TGCAGGAAACTAAGGACATACATTACGTTTAAAGGAAGCCCAAACACACAAGCTATCGGCAATCAGAAG	NC_006105.4_chromosome_18	315522	1	1.07E-28	0.91954	0.9875	0.024687	11.54545	4.84043	2.53227	1
100002286	TGCAGGAAAGAGCACACAGAGCTTTGTTACAAACTTAACATTCTCTGCTTATTATATGCATGAGATCGG	TGCAGGAAAGAGCACACAGAGCTTTGTTACAAACTTAACATTCTCTGCTTATTATATGCATG	NC_006110.4_chromosome_23	3524682	1	3.33E-23	0.827586	0.986111	0.027392	14.35455	5.90314	2.5958	1
100002287	TGCAGGAAAGAGGCAGCTAGCTTTTACCTGAGCAATGCTGTTCTCCAGTAACAAGGCAAAACAGTATTA	TGCAGGAAAGAGGCAGCTAGCTTTTACCTGAGCAATGCTGTTCTCCAGTAACAAGGCAAAACAGTATTA	NC_006092.4_chromosome_5	44722248	1	1.07E-28	0.896552	0.987179	0.025312	15.29091	5.76722	2.57546	1
100002288	TGCAGGAAAGAGTGTTCTTCAACCATCTCTCTTGTCTGACTATAGATTTCTACATTATGTGGTTGTCTG	TGCAGGAAAGAGTGTTCTTCAACCATCTCTCTTGTCTGACTATAGATTTCTACATTATGTGGTTGTCTG	NC_006089.4_chromosome_2	138892696	1	1.07E-28	0.91954	0.6625	0.447187	18.37333	9.78267	2.03432	1
100002289	TGCAGGAAAGGACACACCTGTGCACAGCATTTATGCAAAGGGTAAGAGAAGAACAAGGTGAAAAAGAGT	TGCAGGAAAGGACACACCTGTGCACAGCATTTATGCAAAGGGTAAGAGAAGAACAAGGTGAAAAAGAGT	NC_006088.4_chromosome_1	204884	1	4.98E-27	0.977011	0.2	0.32	5.05	2.24666	2.28438	1
100002290	TGCAGGAAAGGCTCTGGGAGAGACATTTACACCTTAAAAGAAATGTCATCTGCCTTTATTCCTACAGCA	TGCAGGAAAGGCTCTGGGAGAGACATTTACACCTTAAAAGAAATGTCATCTGCCTTTATTCCTACAGCA	NC_006088.4_chromosome_1	180136125	1	1.07E-28	0.896552	0.987179	0.025312	18.65455	6.68436	3.04737	1
100002292	TGCAGGAAAGGGAAGCTCTCAGGCTGGGTTTGGTTTTTCAAAATGAAAGCTGGAGCAGCAGTTGCTGCA	TGCAGGAAAGGGAAGCTCTCAGGCTGGGTTTGGTTTTTCAAAATGAAAGCTGGAGCAGCAGTTGCTGCA	NC_006096.4_chromosome_9	13551097	1	1.07E-28	0.988506	0.197674	0.317198	5.57692	3.78431	1.53776	1
100002295	TGCAGGAAATATTTAGGAGATGGGCAGATACATAGCTGCATCCCTAGGTACGTAGCTTCTTTAAAGAGA	TGCAGGAAATATTTAGGAGATGGGCAGATACATAGCTGCATCCCTAGGTACGTAGCTTCTTTAAAGAGA	NC_006092.4_chromosome_5	8649362	1	1.07E-28	0.942529	0.426829	0.489292	5.18	3.37455	1.69286	0.95
100002297	TGCAGGAAATTAAGGAAATGAGACAATGTCAAATGGCATCCGAGAAAAAGCGGGAATCTTCATTAGAAA	TGCAGGAAATTAAGGAAATGAGACAATGTCAAATGGCATCCGAGAAAAAGCGGGAATCTTCATTAGAAA	NC_006090.4_chromosome_3	105098565	1	1.07E-28	0.91954	0.975	0.04875	14.09174	6.28752	2.24499	1
100002298	TGCAGGAACACATTTCGCCCATGATAAATAGCCTGAACAATATTGTGAATCAAACCAATCATTTATACA	TGCAGGAACACATTTCGCCCATGATAAATAGCCTGAACAATATTGTGAATCAAACCAATCATTTATACA	NC_006091.4_chromosome_4	81995	1	1.07E-28	0.896552	0.987179	0.025312	11.3	4.76073	2.66924	1
100002301	TGCAGGAACCTGTGCTTTCCATATCCTACTGGCATCCTCTGACAGAGCCTTCTGGAAAGGCATGAGATC	TGCAGGAACCTGTGCTTTCCATATCCTACTGGCATCCTCTGACAGAGCCTTCTGGAAAGGCATG	NC_006089.4_chromosome_2	113388563	1	5.84E-26	0.91954	0.975	0.04875	11.33028	5.78206	2.17147	1
100002306	TGCAGGAAGACTTAAAGGCAACAGCAGCTGAAATTCTTTGGAAAAAACAAACAAACAAACAAACAAAAA	TGCAGGAAGACTTAAAGGCAACAGCAGCTGAAATTCTTTGGAAAAAACAAACAAACAAACAAACAAAAA	NC_006088.4_chromosome_1	14843467	1	1.07E-28	0.896552	0.948718	0.097304	12.1028	5.57353	2.44118	1
100002309	TGCAGGAAGAGCCACGGCTCCTCCTACATGCACACATGCACCATCTGTAGCCAATAATAGCATGAGATC	TGCAGGAAGAGCCACGGCTCCTCCTACATGCACACATGCACCATCTGTAGCCAATAATAGCATG	NC_006100.4_chromosome_13	17546822	1	5.84E-26	0.91954	0.9875	0.024687	10.59091	6.08769	1.97876	1
100002310	TGCAGGAAGAGCTATGGATTAGCATAGCTTGAAATGAAATGCCAGTCTGTGTGGGTGTGGGGAGGGGGT	TGCAGGAAGAGCTATGGATTAGCATAGCTTGAAATGAAATGCCAGTCTGTGTGGGTGTGGGGAGGGGGT	NC_006105.4_chromosome_18	1575481	1	1.07E-28	0.873563	0.986842	0.02597	16.23636	6.06319	2.84655	1
100002316	TGCAGGAAGGAGCCTGCTGAGCCAAGCGTTTTGTATGGGAGCATTTGCTCAGTGCGGACTCGGCTGTCA	TGCAGGAAGGAGCCTGCTGAGCCAAGCGTTTTGTATGGGAGCATTTGCTCAGTGCGGACTCGGCTGTCA	NT_473254.1_chrUn_Scaffold15909	2275	19	1.07E-28	0.91954	0.9875	0.024687	10.82727	5.27577	2.18789	1
100002321	TGCAGGAATCCTAGAACAGCTAAAGAGCACGGCTGGGCAAGAGTGTGTTGAGAAAATGCAGATAGATAT	TGCAGGAATCCTAGAACAGCTAAAGAGCACGGCTGGGCAAGAGTGTGTTGAGAAAATGCAGATAGATAT		0	0	999	0.965517	0.630952	0.465703	10.76	7.03485	1.57046	1
100002322	TGCAGGAATGACCCTTCCAGTACTGCACTTTATTGTTATACATGATGGCTTCACTATGTATTGTTGGCA	TGCAGGAATGACCCTTCCAGTACTGCACTTTATTGTTATACATGATGGCTTCACTATGTATTGTTGGCA	NC_006088.4_chromosome_1	138113466	1	2.99E-24	0.977011	0.223529	0.347128	6.4	3.29848	1.95543	1
100002323	TGCAGGAATGCAGCCATCCCAGACTGCCAGCCTCAGACAAAGGAACACAGGCAGCGCCAACAACTGGCA	TGCAGGAATGCAGCCATCCCAGACTGCCAGCCTCAGACAAAGGAACACAGGCAGCGCCAACAACTGGCA	NT_463148.1_chromosome_24 chr24random_Scaffold612	46856	2	1.07E-28	0.91954	0.9375	0.117188	7.23077	4.62483	1.6954	1
100002326	TGCAGGAATGTGTTCAGCATCCAGAGGATCCCCCACTGAACACTATCAGAATAAACCCTCCTTCTCAGC	TGCAGGAATGTGTTCAGCATCCAGAGGATCCCCCACTGAACACTATCAGAATAAACCCTCCTTCTCAGC	NC_006088.4_chromosome_1	112655502	1	1.07E-28	0.908046	0.987342	0.024996	10.51818	5.68848	2.04088	1
100002327	TGCAGGAATTATCTTGAATCACTCCAAGCAAATAAAAGGAGAGTAAAAAACAGGGAGTAAAAGAAACAG	TGCAGGAATTATCTTGAATCACTCCAAGCAAATAAAAGGAGAGTAAAAAACAGGGAGTAAAAGAAACAG	NC_006088.4_chromosome_1	53314285	1	4.98E-27	0.931034	0.987654	0.024387	12.30909	5.73466	2.16174	1
100002328	TGCAGGAATTGCTGTAGGTATGAGCACAGAGACACCTTCAATTTTTCAACCTCCTACTGCATTGCGCAT	TGCAGGAATTGCTGTAGGTATGAGCACAGAGACACCTTCAATTTTTCAACCTCCTACTGCATTGCGCAT	NC_006092.4_chromosome_5	23147533	1	1.79E-26	0.965517	0.452381	0.495465	6.96078	4.293	1.77749	0.95
100002329	TGCAGGAATTTTGGTGAAAAGTACAAATGTGTAATGGTGGTTTTTTTTATCCCATAACAATAACAAGCC	TGCAGGAATTTTGGTGAAAAGTACAAATGTGTAATGGTGGTTTTTTTTATCCCATAACAATAACAAGCC	NC_006090.4_chromosome_3	42672028	1	1.07E-28	0.942529	0.756098	0.368828	10.47059	5.40716	2.00355	1
100002330	TGCAGGACAAACTAGTAAATGAATTGGGAGGGGGAGAAGGGAAGTCAGTATCTTATATGTGAAGAGGAT	TGCAGGACAAACTAGTAAATGAATTGGGAGGGGGAGAAGGGAAGTCAGTATCTTATATGTGAAGAGGAT	NC_006109.4_chromosome_22	714914	1	1.07E-28	0.873563	0.986842	0.02597	11.49091	4.78206	2.42828	1
100002332	TGCAGGACAAAGTTTCCAGTACCAGGATTCCTGATCTCCCTACTTCCTACAGACATCATCATCTGATAT	TGCAGGACAAAGTTTCCAGTACCAGGATTCCTGATCTCCCTACTTCCTACAGACATCATCATCTGATAT		0	0	999	0.862069	0.813333	0.303644	21.33696	9.61122	2.21736	1
100002333	TGCAGGACAACCTGAGTGAAGATTAAAAAAACAAAGTGCAAAATCTTAAAAAAAGGAAAGTAATCTCAA	TGCAGGACAACCTGAGTGAAGATTAAAAAAACAAAGTGCAAAATCTTAAAAAAAGGAAAGTAATCTCAA		0	0	999	0.896552	0.987179	0.025312	11.72727	6.01953	2.01988	1
100002334	TGCAGGACACATTTCTGTGCCCTTTTGCTCATATAAATATGCAGCTCCACATGCAGGAAAAGCAAAAGC	TGCAGGACACATTTCTGTGCCCTTTTGCTCATATAAATATGCAGCTCCACATGCAGGAAAAGCAAAAGC	NC_006090.4_chromosome_3	34966205	1	1.07E-28	0.873563	0.986842	0.02597	10.53636	4.86486	2.37409	1
100002335	TGCAGGACAGATGATAGCCCAGCAGGCAGAGAGTAGAAAAGAGATTGAAATCTGAATCCAGGTGTGGAT	TGCAGGACAGATGATAGCCCAGCAGGCAGAGAGTAGAAAAGAGATTGAAATCTGAATCCAGGTGTGGAT	NC_006088.4_chromosome_1	170015159	1	1.07E-28	0.931034	0.987654	0.024387	12.70909	5.74036	2.47689	1
100002337	TGCAGGACAGCCAGTACTTTATGGGCCCACACAGTTGGAAGGGGCGGAGGGCAGGAAGGGGAGGCAGAG	TGCAGGACAGCCAGTACTTTATGGGCCCACACAGTTGGAAGGGGCGGAGGGCAGGAAGGGGAGGCAGAG	NC_006088.4_chromosome_1	44322417	1	1.07E-28	0.965517	0.714286	0.408163	6.25641	4.07442	1.53784	1
100002338	TGCAGGACAGGGGAGCTGAAAAGGAGTCATCTTTCAGCATAAGTGTTGTCCTACACTTAGAAAAACCAG	TGCAGGACAGGGGAGCTGAAAAGGAGTCATCTTTCAGCATAAGTGTTGTCCTACACTTAGAAAAACCAG	NC_006115.4_chromosome_28	1728849	1	1.07E-28	0.91954	0.9875	0.024687	12.89091	6.34801	2.23786	1
100002339	TGCAGGACAGTAAGATAGACAGTAGAAGAATGTGCAGAATTAACAAGAGCACTTCAGAGCTTTTCTCTG	TGCAGGACAGTAAGATAGACAGTAGAAGAATGTGCAGAATTAACAAGAGCACTTCAGAGCTTTTCTCTG	NC_006096.4_chromosome_9	9072031	1	1.07E-28	0.908046	0.974684	0.049351	10.61468	5.54532	2.10852	1
100002340	TGCAGGACAGTGCTAATGGGCCACTCGTGTAAGACAGCCATAAGAACGAGTTGATGTGTTTGGTGGGAA	TGCAGGACAGTGCTAATGGGCCACTCGTGTAAGACAGCCATAAGAACGAGTTGATGTGTTTGGTGGGAA	NC_006099.4_chromosome_12	18400021	1	1.08E-23	0.942529	0.634146	0.46401	14.92	8.98111	1.87909	1
100002342	TGCAGGACATATATGCACACAACATGTTTTGTGGAACCGCTCCAAGGGAACACAGAATTCAGTGTGCTG	TGCAGGACATATATGCACACAACATGTTTTGTGGAACCGCTCCAAGGGAACACAGAATTCAGTGTGCTG	NC_006089.4_chromosome_2	138381692	1	1.07E-28	0.908046	0.898734	0.182022	10.13861	5.77127	1.83158	1
100002346	TGCAGGACCAAGCAGAAGATCTTAAGATCTTAGGGGACAGCCAGAAAAAGAAGAACATTCAAAAGCCCT	TGCAGGACCAAGCAGAAGATCTTAAGATCTTAGGGGACAGCCAGAAAAAGAAGAACATTCAAAAGCCCT		0	0	999	0.977011	0.270588	0.39474	18.10811	8.10333	2.87312	1
100002347	TGCAGGACCTAGGCTGCATACTGATGCCCTTACACTACACCCAATTCCTACACATTAGAAGAGCATGAG	TGCAGGACCTAGGCTGCATACTGATGCCCTTACACTACACCCAATTCCTACACATTAGAAGAGCATGAG	NT_460680.1_chromosome_5 chr5random_Scaffold17960	2956	2	1.38E-27	0.896552	0.961538	0.073964	11.82407	5.85919	2.15089	1
100002348	TGCAGGACGTGACCAAGAATTTGGTGGCTCTGCTGAGGAGCGCCTGCGGCCCCATCGGCATGAGATCGG	TGCAGGACGTGACCAAGAATTTGGTGGCTCTGCTGAGGAGCGCCTGCGGCCCCATCGGCATG	NT_465348.1_chrUn_Scaffold3058	916	1	7.16E-25	0.931034	0.987654	0.024387	11.88182	6.11069	2.03949	1
100002350	TGCAGGACTGCACAGACCAGATCCATCACAAGCACCAGATGCAGTTGGTATTTAGAGAAGCAGCATGAG	TGCAGGACTGCACAGACCAGATCCATCACAAGCACCAGATGCAGTTGGTATTTAGAGAAGCAGCATGAG	NC_006099.4_chromosome_12	18266481	1	6.44E-26	0.942529	0.54878	0.495241	7.62121	4.56191	1.83902	1
100002351	TGCAGGACTGGTTGGCAGGATCCACTTAGTCAGGGCAATGAAGTCGGTGTTGCTTTTCAGCAGAGGACT	TGCAGGACTGGTTGGCAGGATCCACTTAGTCAGGGCAATGAAGTCGGTGTTGCTTTTCAGCAGAGGACT	NC_006090.4_chromosome_3	66169071	1	4.98E-27	0.942529	0.560976	0.492564	6.56061	3.55532	1.90443	1
100002352	TGCAGGACTTAAATGGCAAGGTCTGAAAGAATTCTGCTTGTAGGACAACAAATATTTGTGTCATTATGT	TGCAGGACTTAAATGGCAAGGTCTGAAAGAATTCTGCTTGTAGGACAACAAATATTTGTGTCATTATGT	NC_006092.4_chromosome_5	31013525	1	1.07E-28	0.91954	0.9875	0.024687	10.39091	5.17353	2.21368	1
100002353	TGCAGGACTTCCTTTCACTTGAAACAACATTACATAGCCAACAAATCCACTGATGTGTTTCCATTGTAT	TGCAGGACTTCCTTTCACTTGAAACAACATTACATAGCCAACAAATCCACTGATGTGTTTCCATTGTAT	NC_006088.4_chromosome_1	126169956	1	4.98E-27	0.91954	0.5625	0.492188	9.12308	5.35941	1.77421	1
100002354	TGCAGGACTTGGTTACAGCTGAGATGTTCAGCATCCTGTGCTTCCAAACCAGGTATAGGACATACCAGG	TGCAGGACTTGGTTACAGCTGAGATGTTCAGCATCCTGTGCTTCCAAACCAGGTATAGGACATACCAGG	NC_006109.4_chromosome_22	1015858	1	1.07E-28	0.942529	0.987805	0.024093	19.06364	7.77324	2.71811	1
100002355	TGCAGGAGAAACAGGTAGGCACAACCATCCTGTTATTTTTATTTTTTTAACTGTTTCACCAGATGTTAA	TGCAGGAGAAACAGGTAGGCACAACCATCCTGTTATTTTTATTTTTTTAACTGTTTCACCAGATGTTAA	NC_006088.4_chromosome_1	84776004	1	1.07E-28	0.91954	0.85	0.255	8.92857	4.94923	1.97268	1
100002356	TGCAGGAGAAATGCTAGGTAGCTGTGGAGAGTTCCCAAGAAACCACGAGTTCCAGAATACAGTAGAAGT	TGCAGGAGAAATGCTAGGTAGCTGTGGAGAGTTCCCAAGAAACCACGAGTTCCAGAATACAGTAGAAGT	NC_006105.4_chromosome_18	10978454	1	1.07E-28	0.850575	0.986486	0.026662	10.25688	4.76879	2.25477	1
100002357	TGCAGGAGAACAAACTCCATGTAGTGAGCACTCCTCTTATGTAGGTTTGCAGCAGGAGGAGGCATCATG	TGCAGGAGAACAAACTCCATGTAGTGAGCACTCCTCTTATGTAGGTTTGCAGCAGGAGGAGGCATCATG	NC_006089.4_chromosome_2	50896511	1	1.07E-28	0.91954	0.9875	0.024687	10.75455	5.15432	2.24691	1
100002358	TGCAGGAGAACCCGCCTGCTCCTCTGGGTAAATGTAGGCAGCCTGGCTTGCGTCATTCCGGCAGAGCTG	TGCAGGAGAACCCGCCTGCTCCTCTGGGTAAATGTAGGCAGCCTGGCTTGCGTCATTCCGGCAGAGCTG	NC_006089.4_chromosome_2	129804415	1	1.07E-28	0.954023	0.987952	0.023806	11.76364	5.48042	2.37153	1
100002360	TGCAGGAGAAGCCCTACTTCCCAGCACTTTCCTTCAAGTACTTATCAGCAGCCCTGCTATTCTTCTCAA	TGCAGGAGAAGCCCTACTTCCCAGCACTTTCCTTCAAGTACTTATCAGCAGCCCTGCTATTCTTCTCAA	NC_006088.4_chromosome_1	154007056	1	1.07E-28	0.862069	0.986667	0.026311	14.78182	5.43119	2.92823	1
100002362	TGCAGGAGAAGGCTCAGAGGAGACCTTACAGAAGCCTTCCAGTACCTGAAAGGGCCTATGGAAAAGCTG	TGCAGGAGAAGGCTCAGAGGAGACCTTACAGAAGCCTTCCAGTACCTGAAAGGGCCTATGGAAAAGCTG	NC_006088.4_chromosome_1	145370191	1	1.07E-28	0.896552	0.987179	0.025312	12.83636	5.97195	2.39741	1
100002363	TGCAGGAGACAAAGTATCAGCACGTTCAAAAAGAGGAGTAGGAAAAAAGAGGAAAGAAAAGGAAGAAGC	TGCAGGAGACAAAGTATCAGCACGTTCAAAAAGAGGAGTAGGAAAAAAGAGGAAAGAAAAGGAAGAAGC		0	0	999	0.965517	0.333333	0.444444	5.24324	3.15719	1.86044	1
100002365	TGCAGGAGACTAGGCCTTAATATTTGCATACCTGGGAAAATCTGAGCAGTTTTGCTCATTTTTGCATGA	TGCAGGAGACTAGGCCTTAATATTTGCATACCTGGGAAAATCTGAGCAGTTTTGCTCATTTTTGCATGA	NC_006089.4_chromosome_2	34142635	1	3.85E-28	0.862069	0.986667	0.026311	13.36364	5.88639	2.48291	1
100002367	TGCAGGAGAGAAGTGGTAACAACTAGAAATGTACAGAGAACTTGTCTGGTTGGCAAGGAGGCATGAGAT	TGCAGGAGAGAAGTGGTAACAACTAGAAATGTACAGAGAACTTGTCTGGTTGGCAAGGAGGCATG	NC_006088.4_chromosome_1	94564346	1	1.66E-26	0.873563	0.986842	0.02597	33.13636	10.62628	3.54446	1
100002369	TGCAGGAGAGCAACGTTGACGTTAAACTCAAAATGCAACACCTTAATTTCAGTGTTCAGAAGGTTTGAT	TGCAGGAGAGCAACGTTGACGTTAAACTCAAAATGCAACACCTTAATTTCAGTGTTCAGAAGGTTTGAT	NC_006090.4_chromosome_3	96105800	1	1.07E-28	0.931034	0.987654	0.024387	11.74545	5.58152	2.35758	1
100002371	TGCAGGAGAGGAGGAGGAGGTCATCCCTGACAGGGGATGACACCACAGATATCGAAAATGCCGAAGATA	TGCAGGAGAGGAGGAGGAGGTCATCCCTGACAGGGGATGACACCACAGATATCGAAAATGCCGAAGATA	NC_006088.4_chromosome_1	112409122	1	1.07E-28	0.873563	0.986842	0.02597	10.35455	4.42839	2.57334	1
100002372	TGCAGGAGATGACTGGAGTCATAACTGTTTAACCACCAAAACCAACATTAATAAGTATTCATTTTGCTA	TGCAGGAGATGACTGGAGTCATAACTGTTTAACCACCAAAACCAACATTAATAAGTATTCATTTTGCTA	NC_006094.4_chromosome_7	29610404	1	1.07E-28	0.931034	0.530864	0.498095	8.96774	4.2766	2.15242	1
100002374	TGCAGGAGCAATGCAATGATCACAAAGTTCAACAGCTGCTGCCAACAAGCCACTGTGCCATGCCAAGGA	TGCAGGAGCAATGCAATGATCACAAAGTTCAACAGCTGCTGCCAACAAGCCACTGTGCCATGCCAAGGA	NC_006091.4_chromosome_4	11016159	1	1.07E-28	0.908046	0.987342	0.024996	15.13636	6.91964	2.37255	1
100002375	TGCAGGAGCACAAATGCTCATACCACCATCATCTACAAGGAATGTTGCTTACGTTCTCAACAAGGCATG	TGCAGGAGCACAAATGCTCATACCACCATCATCTACAAGGAATGTTGCTTACGTTCTCAACAAGGCATG	NC_006102.4_chromosome_15	11472124	1	1.07E-28	0.91954	0.9875	0.024687	16.71818	7.68958	2.39897	1
100002377	TGCAGGAGCAGACCCTGCACTGTGCCCAAATGAATGGGCGGCGATGGCAGATCACACCAAAGCCAACGG	TGCAGGAGCAGACCCTGCACTGTGCCCAAATGAATGGGCGGCGATGGCAGATCACACCAAAGCCAACGG	NC_006095.4_chromosome_8	27256231	1	4.98E-27	0.885057	0.857143	0.244898	5.21649	3.16627	1.72066	1
100002378	TGCAGGAGCAGAGCCTGAGCCACCAGGTGCCGGCTGGCAGCTGGTCCACGAGCATCCCCCAAATCACAG	TGCAGGAGCAGAGCCTGAGCCACCAGGTGCCGGCTGGCAGCTGGTCCACGAGCATCCCCCAAATCACAG	NC_006111.4_chromosome_24	192778	1	4.98E-27	0.896552	0.910256	0.163379	7.04902	4.10733	1.83643	1
100002380	TGCAGGAGCTGACATACCCTTTGGTAACAGTAATGTTCCCTAAAATCTTGAAGGACCATGTCCACCATC	TGCAGGAGCTGACATACCCTTTGGTAACAGTAATGTTCCCTAAAATCTTGAAGGACCATGTCCACCATC	NC_006107.4_chromosome_20	13265667	1	1.07E-28	0.873563	0.986842	0.02597	18.29091	7.09077	3.03623	1
100002381	TGCAGGAGCTGCTGAAATTTGCTGTATAATACAGGGCAGACAACTGTGACGCTGATGATGCTTTTAGTC	TGCAGGAGCTGCTGAAATTTGCTGTATAATACAGGGCAGACAACTGTGACGCTGATGATGCTTTTAGTC	NC_006090.4_chromosome_3	852311	1	1.07E-28	0.873563	0.960526	0.075831	21.80374	8.33015	2.77557	1
100002383	TGCAGGAGCTGTTTGCTCAAGAAAGCTGAAATCAAGAAGCAATGGAACAGTGTTGAGAATCAGTAAAAG	TGCAGGAGCTGTTTGCTCAAGAAAGCTGAAATCAAGAAGCAATGGAACAGTGTTGAGAATCAGTAAAAG		0	0	999	0.942529	0.646341	0.457168	7.35526	4.09655	1.93557	1
100002387	TGCAGGAGGAGAAGCACAGGCTAGTTTTGCAAGTTTTTGTACTCAGCAGATCTTTAAAGTAGTTCAGGA	TGCAGGAGGAGAAGCACAGGCTAGTTTTGCAAGTTTTTGTACTCAGCAGATCTTTAAAGTAGTTCAGGA	NC_006100.4_chromosome_13	7091557	1	1.07E-28	0.908046	0.987342	0.024996	11.11818	5.34574	2.19598	1
100002389	TGCAGGAGGATGCAGCCCTCTCTGGCTTTCCAGGCTGTTGCATTTTATCTGTTCGCAGTGGGAGGCATG	TGCAGGAGGATGCAGCCCTCTCTGGCTTTCCAGGCTGTTGCATTTTATCTGTTCGCAGTGGGAGGCATG	NT_463289.1_chromosome_26 chr26random_Scaffold7505	11254	2	1.07E-28	0.91954	0.975	0.04875	10.55046	4.41741	2.75864	1
100002390	TGCAGGAGGCAAACTTTGTGGGAAACAAAACCAAAATCGCTCAGTCAAACAACTTCACAAGAGCAGGAA	TGCAGGAGGCAAACTTTGTGGGAAACAAAACCAAAATCGCTCAGTCAAACAACTTCACAAGAGCAGGAA	NC_006096.4_chromosome_9	23964859	1	1.07E-28	0.954023	0.987952	0.023806	13.41284	6.89929	2.00444	1
100002392	TGCAGGAGGCTCCTGAGCAGTGGTTGTACTTTGTGGCATGTGCAGAGAAGTGGAATCCTCCCACGCTGG	TGCAGGAGGCTCCTGAGCAGTGGTTGTACTTTGTGGCATGTGCAGAGAAGTGGAATCCTCCCACGCTGG	NC_006114.4_chromosome_27	5407781	1	1.07E-28	0.965517	0.97619	0.046485	14.33945	8.85792	1.82913	1
100002393	TGCAGGAGGCTTGTCTTGTCATTTGGAACCCACACTGAATTTACTCCCTCTTTAGACTGGGTTTTTAAG	TGCAGGAGGCTTGTCTTGTCATTTGGAACCCACACTGAATTTACTCCCTCTTTAGACTGGGTTTTTAAG	NC_006115.4_chromosome_28	4745024	1	1.07E-28	0.908046	0.974684	0.049351	13.76147	5.56348	2.55533	1
100002395	TGCAGGAGTATCCTCTGCAAACACTCTTGTGCTTAGTGCATGGTAGGGTGGTGGGAGTAAGTGCGGTGC	TGCAGGAGTATCCTCTGCAAACACTCTTGTGCTTAGTGCATGGTAGGGTGGTGGGAGTAAGTGCGGTGC		0	0	999	0.873563	0.986842	0.02597	14.95455	6.99271	2.39449	1
100002400	TGCAGGAGTTTGTAGGTCCTCAAGCAGCACGGACTCAGAATGAATGGTGCAACACACAGTGAGCACTGG	TGCAGGAGTTTGTAGGTCCTCAAGCAGCACGGACTCAGAATGAATGGTGCAACACACAGTGAGCACTGG	NC_006091.4_chromosome_4	2934849	2	1.07E-28	0.91954	0.7875	0.334688	7.53933	4.09455	1.99225	1
100002404	TGCAGGATAAATTAGATTGTTCCACTCTCTTTTGTTGTTAATTACGACGGAACAATTGTTCAGTGCTGA	TGCAGGATAAATTAGATTGTTCCACTCTCTTTTGTTGTTAATTACGACGGAACAATTGTTCAGTGCTGA	NC_006100.4_chromosome_13	10569757	1	1.07E-28	0.873563	0.855263	0.247576	10.66667	6.31832	1.79466	1
100002405	TGCAGGATAAATTTGCCAAGTAGCAAGACGTCCTTTCTGCTGGCTGCTCTAAGTACTCTATGCACAACT	TGCAGGATAAATTTGCCAAGTAGCAAGACGTCCTTTCTGCTGGCTGCTCTAAGTACTCTATGCACAACT	NC_006089.4_chromosome_2	146382476	1	1.07E-28	0.850575	0.783784	0.338934	17.48352	8.91395	2.1006	1
100002406	TGCAGGATAAATTTTGCTCACTTCGGAGCCAAAGTGAATTCAGTGATTGAAGAAGAACTTGGCATGAGA	TGCAGGATAAATTTTGCTCACTTCGGAGCCAAAGTGAATTCAGTGATTGAAGAAGAACTTGGCATGAGA	NC_006093.4_chromosome_6	5404660	1	4.98E-27	0.942529	0.597561	0.480964	33.68657	17.14574	2.05468	1
100002410	TGCAGGATATGAAAGTATATGATTTAGTATCTTCTTTGTTGATTCAGCTAAATATAAAACAGATTGAAC	TGCAGGATATGAAAGTATATGATTTAGTATCTTCTTTGTTGATTCAGCTAAATATAAAACAGATTGAAC	NC_006088.4_chromosome_1	32310977	1	1.07E-28	0.91954	0.9875	0.024687	29.72727	9.46372	3.64824	1
100002411	TGCAGGATATGGTTTAATGGAAGAATAGTGGTGGTAGGTGGACAGATGGACTAGATGATCTGAGGTATC	TGCAGGATATGGTTTAATGGAAGAATAGTGGTGGTAGGTGGACAGATGGACTAGATGATCTGAGGTATC	NC_006088.4_chromosome_1	175740833	1	1.07E-28	0.885057	0.636364	0.46281	5.69737	3.43749	1.59166	1
100002416	TGCAGGATCCAGTCCCAGCAACAATGCCTGGCAAACCAAGAGCGCTAGCTGGTTGGAAAAGGCAAGCAT	TGCAGGATCCAGTCCCAGCAACAATGCCTGGCAAACCAAGAGCGCTAGCTGGTTGGAAAAGGCAAGCAT	NC_006096.4_chromosome_9	14144205	1	4.98E-27	0.850575	0.905405	0.171293	25	10.25475	2.64275	1
100002417	TGCAGGATCCCAGGCATACACCACTTCTTTGGAAGTATGGGATATTACAGCTATTTTTGCTCAAGGACT	TGCAGGATCCCAGGCATACACCACTTCTTTGGAAGTATGGGATATTACAGCTATTTTTGCTCAAGGACT	NC_006091.4_chromosome_4	54744639	1	1.07E-28	0.931034	0.654321	0.45237	7.02703	4.16541	1.66897	1
100002420	TGCAGGATCTAATCCATCCAGTAGAAAAGGAGTATTGATCCCTGACAGCAATGACTTTGGCATGAGATC	TGCAGGATCTAATCCATCCAGTAGAAAAGGAGTATTGATCCCTGACAGCAATGACTTTGGCATG	NC_006091.4_chromosome_4	61020310	1	2.72E-24	0.896552	0.987179	0.025312	27.17273	7.9805	3.58985	1
100002421	TGCAGGATCTGCTGGCAGGAGGAGTTCTAAAACAGAGCTCTGAAAAGCATTGCATAAATAAAAGTTCTG	TGCAGGATCTGCTGGCAGGAGGAGTTCTAAAACAGAGCTCTGAAAAGCATTGCATAAATAAAAGTTCTG	NC_006100.4_chromosome_13	16977561	1	1.07E-28	0.954023	0.987952	0.023806	12.08182	5.64903	2.20007	1
100002422	TGCAGGATCTGGCCTACCTTCTAGATAATGAAATCTGTAGGAAAACTGTTTCAGTTGAGTTAATCCAAT	TGCAGGATCTGGCCTACCTTCTAGATAATGAAATCTGTAGGAAAACTGTTTCAGTTGAGTTAATCCAAT	NC_006089.4_chromosome_2	65511412	1	1.07E-28	0.931034	0.987654	0.024387	10.43636	4.94245	2.34273	1
100002424	TGCAGGATGCAACTTCAGCCTTGCCAAAAATTCTGACCTAAATTCTCCTCTGAGTGGCACTGGTACAAG	TGCAGGATGCAACTTCAGCCTTGCCAAAAATTCTGACCTAAATTCTCCTCTGAGTGGCACTGGTACAAG	NC_006091.4_chromosome_4	3556429	1	1.07E-28	0.91954	0.8125	0.304688	12.26374	6.69235	1.90889	1
100002427	TGCAGGATGGCAGTGTGGGTTGTGTGGGCAGCTTCAAAGAAGTGAGGGGAAAACAGCAAGGAAGTGTGC	TGCAGGATGGCAGTGTGGGTTGTGTGGGCAGCTTCAAAGAAGTGAGGGGAAAACAGCAAGGAAGTGTGC	NC_006099.4_chromosome_12	2127594	1	2.31E-25	0.896552	0.858974	0.242275	7.21875	4.48888	1.69838	1
100002428	TGCAGGATGTCTTCACGACCTGAAAAGCTCCCCGTTGTCTACCCCAAACACAAGCAACGATTCCTTGAC	TGCAGGATGTCTTCACGACCTGAAAAGCTCCCCGTTGTCTACCCCAAACACAAGCAACGATTCCTTGAC	NC_006107.4_chromosome_20	5760488	1	1.07E-28	0.873563	0.986842	0.02597	10.92661	5.29273	2.28925	1
100002429	TGCAGGATGTGCACCAAGGCGCAGGCCACCTCCTCCTTGCTCTTGACGCTGAGCACGGGCTCGAGGACG	TGCAGGATGTGCACCAAGGCGCAGGCCACCTCCTCCTTGCTCTTGACGCTGAGCACGGGCTCGAGGACG		0	0	999	0.885057	0.987013	0.025637	11.74545	6.47855	1.87738	1
100002432	TGCAGGATTAAATGAGAAGAAGTCATTGATTAACAGTTCTAACGTGTCACTCAGTCAAGAGAAAGCAGT	TGCAGGATTAAATGAGAAGAAGTCATTGATTAACAGTTCTAACGTGTCACTCAGTCAAGAGAAAGCAGT	NC_006094.4_chromosome_7	25595033	1	1.07E-28	0.988506	0.72093	0.40238	6.44872	4.8029	1.35648	0.956522
100002433	TGCAGGATTGAAATTGAGTTAGCAATTTCCTCAAAGAACAGAAGAAAACTGACTGCTCTGGGTCATGCA	TGCAGGATTGAAATTGAGTTAGCAATTTCCTCAAAGAACAGAAGAAAACTGACTGCTCTGGGTCATGCA	NC_006089.4_chromosome_2	84014909	1	1.07E-28	0.862069	0.986667	0.026311	10.18182	4.48063	2.10392	1
100002435	TGCAGGATTTAACGTCAGAACAGCGATTTGCTCTCTGGGGACAGATCTGGTGCAATCCTTGCTGCTTAC	TGCAGGATTTAACGTCAGAACAGCGATTTGCTCTCTGGGGACAGATCTGGTGCAATCCTTGCTGCTTAC	NC_006100.4_chromosome_13	11676548	1	1.07E-28	0.908046	0.898734	0.182022	14.13861	7.72296	1.95712	1
100002437	TGCAGGATTTAGTGTAAGCCTCTTGGATGCTGATACTCCTGCTTAAGTGCTAAGGAGTAAACTGCTTGG	TGCAGGATTTAGTGTAAGCCTCTTGGATGCTGATACTCCTGCTTAAGTGCTAAGGAGTAAACTGCTTGG	NC_006099.4_chromosome_12	2184826	1	1.07E-28	0.988506	0.116279	0.205516	5.61538	3.6907	1.60036	1
100002438	TGCAGGATTTCTATTTGAATGGAAAAAGTATGGTGACAGCAAGGTAAGGCACGTTGCTTAAAAGCATGA	TGCAGGATTTCTATTTGAATGGAAAAAGTATGGTGACAGCAAGGTAAGGCACGTTGCTTAAAAGCATGA	NC_006094.4_chromosome_7	34941736	1	1.38E-27	0.988506	0.104651	0.187399	26.36364	5.97377	3.64355	1
100002439	TGCAGGATTTTATTTTCAGGTGGAATCTGGATGAAGTCTGAAGCTATGAGATATTTTGATTGGCTTCCT	TGCAGGATTTTATTTTCAGGTGGAATCTGGATGAAGTCTGAAGCTATGAGATATTTTGATTGGCTTCCT	NC_006127.4_chromosome_Z	31718188	1	1.07E-28	0.965517	0.988095	0.023526	19.8	8.44426	2.56029	1
100002441	TGCAGGCAAAAAATTACAGTCTGTAAATTTAAATGTGCATCTTTTAAAAATAAGTTTGCATGAGATCGG	TGCAGGCAAAAAATTACAGTCTGTAAATTTAAATGTGCATCTTTTAAAAATAAGTTTGCATG	NC_006090.4_chromosome_3	9468052	1	7.16E-25	0.862069	0.893333	0.190578	22.85859	9.28016	2.44988	1
100002442	TGCAGGCAAAAATTAGCAGGCAGTACGGAATTCTCCCGAGGGAGATAATAGAAACACAGGCAGAAATAT	TGCAGGCAAAAATTAGCAGGCAGTACGGAATTCTCCCGAGGGAGATAATAGAAACACAGGCAGAAATAT	NC_006127.4_chromosome_Z	65401174	1	1.07E-28	0.965517	0.22619	0.350057	7.84375	4.36685	1.85618	1
100002443	TGCAGGCAAAACTAGCTGACACTGATCTGATCCACTGCCTCCAGCATGTTTGGTTCAGTATCAGGAGAG	TGCAGGCAAAACTAGCTGACACTGATCTGATCCACTGCCTCCAGCATGTTTGGTTCAGTATCAGGAGAG		0	0	999	0.862069	0.973333	0.051911	13.55046	6.00686	2.37263	1
100002445	TGCAGGCAAACCCCCAGTGACCATGGCTCAGATTAATGTTTTTAAAGAGATAAAAAAAAAAGATGAATG	TGCAGGCAAACCCCCAGTGACCATGGCTCAGATTAATGTTTTTAAAGAGATAAAAAAAAAAGATGAATG	NC_006105.4_chromosome_18	8141015	1	1.79E-26	0.896552	0.884615	0.204142	12.05	7.16153	1.73001	1
100002446	TGCAGGCAAAGAGATATAATTAATTGGCTTTATACAGTTTTGAAGGGAATCCTTTTGTGGAAGCATAGA	TGCAGGCAAAGAGATATAATTAATTGGCTTTATACAGTTTTGAAGGGAATCCTTTTGTGGAAGCATAGA	NC_006089.4_chromosome_2	100076258	1	1.07E-28	0.896552	0.974359	0.049967	10.33028	4.57567	2.35036	1
100002447	TGCAGGCAAAGCTCTGTGGTTTCTCCTATTGTTTTCTGTTTGTTTTTCTTTCCAGCAGAAGCATAAGGC	TGCAGGCAAAGCTCTGTGGTTTCTCCTATTGTTTTCTGTTTGTTTTTCTTTCCAGCAGAAGCATAAGGC	NC_006105.4_chromosome_18	8675299	1	1.07E-28	0.885057	0.753247	0.371732	5.42222	3.38945	1.46797	1
100002448	TGCAGGCAAAGTGCACCAGCAGCAGCCAGGCTGCCCACACTGCACACTGCCGCTGTGGGAGCAAAGCAT	TGCAGGCAAAGTGCACCAGCAGCAGCCAGGCTGCCCACACTGCACACTGCCGCTGTGGGAGCAAAGCAT	NC_006107.4_chromosome_20	10491682	1	1.07E-28	0.931034	0.641975	0.459686	9.9589	5.19335	1.95596	1
100002449	TGCAGGCAAATTATTGCCCAAACAATTGATGGCTGCATTAAAAGCATTCACTGCTTACATACAGAGGAT	TGCAGGCAAATTATTGCCCAAACAATTGATGGCTGCATTAAAAGCATTCACTGCTTACATACAGAGGAT	NC_006095.4_chromosome_8	19569000	1	1.07E-28	0.954023	0.60241	0.479025	20.77778	9.89139	2.27773	1
100002450	TGCAGGCAACACGCTAGCTGCCAGAGCAAGGGGCAGCAGTACCCAATCTTTGCCAAGCAGACTACTCAC	TGCAGGCAACACGCTAGCTGCCAGAGCAAGGGGCAGCAGTACCCAATCTTTGCCAAGCAGACTACTCAC	NC_006089.4_chromosome_2	107306265	1	1.07E-28	0.873563	0.907895	0.167244	18.47	8.88421	2.10133	1
100002451	TGCAGGCAACTGAGCCCCACCCACTCCCCCAGCATTGCTCCAAAGGCCACTGCTGACATGCAAAAGTGG	TGCAGGCAACTGAGCCCCACCCACTCCCCCAGCATTGCTCCAAAGGCCACTGCTGACATGCAAAAGTGG	NC_006091.4_chromosome_4	59845404	1	1.07E-28	0.896552	0.782051	0.340894	13.67778	7.02033	2.08265	1
100002452	TGCAGGCAAGACCTGCCTGCCCTACAGTCACGCCAAGGGAAGGGAACAGCATCTTTCCCACTCTGTGGG	TGCAGGCAAGACCTGCCTGCCCTACAGTCACGCCAAGGGAAGGGAACAGCATCTTTCCCACTCTGTGGG	NC_006100.4_chromosome_13	8980704	1	1.07E-28	0.954023	0.325301	0.438961	16.08571	6.60464	2.32447	1
100002454	TGCAGGCAAGCTGCGCAGCCATGTCCACGTGCTGAGATCATCTACAGGTTAGGGGTAATATTCATAGCA	TGCAGGCAAGCTGCGCAGCCATGTCCACGTGCTGAGATCATCTACAGGTTAGGGGTAATATTCATAGCA	NC_006095.4_chromosome_8	15508794	1	1.07E-28	0.850575	0.986486	0.026662	20.31818	9.14622	2.4968	1
100002455	TGCAGGCAAGGAGTGAGGGGATGAAGACCCTGAAGGTTCCTTTGACGGGATCCAGCTGAATGAGGGGCC	TGCAGGCAAGGAGTGAGGGGATGAAGACCCTGAAGGTTCCTTTGACGGGATCCAGCTGAATGAGGGGCC		0	0	999	0.988506	0.372093	0.46728	12.02273	5.7465	2.04531	1
100002457	TGCAGGCAATAATGTTCTGTGACAGACACTTTCTTGAGGATACTTTGTTCTGGAAGCTCAAATAATTCT	TGCAGGCAATAATGTTCTGTGACAGACACTTTCTTGAGGATACTTTGTTCTGGAAGCTCAAATAATTCT	NC_006092.4_chromosome_5	20002814	1	1.07E-28	0.954023	0.53012	0.498186	9.80328	5.77678	1.73914	1
100002458	TGCAGGCAATAGCCTGCACAGGCTACTGTGAAATCTGCAGGCTGATCCTGCACTCAGCCAGAGTTAAAG	TGCAGGCAATAGCCTGCACAGGCTACTGTGAAATCTGCAGGCTGATCCTGCACTCAGCCAGAGTTAAAG	NC_006104.4_chromosome_17	10009920	1	1.07E-28	0.896552	0.974359	0.049967	11.07339	6.73169	1.66425	1
100002459	TGCAGGCAATATGGTTGGCCTGTAGAGACTCTCTGAGGTGCTTTAAATCACTACAAAAGTACCTCAAAT	TGCAGGCAATATGGTTGGCCTGTAGAGACTCTCTGAGGTGCTTTAAATCACTACAAAAGTACCTCAAAT	NC_006092.4_chromosome_5	44868855	1	1.07E-28	0.954023	0.783133	0.339672	10.94253	6.5449	1.83445	1
100002461	TGCAGGCAATGCTATGCAGCCACAGAAGCTGTGCTCTCCAGCCTGAGTGGCACAGCCATCTTCAGGCCA	TGCAGGCAATGCTATGCAGCCACAGAAGCTGTGCTCTCCAGCCTGAGTGGCACAGCCATCTTCAGGCCA	NC_006099.4_chromosome_12	14317603	1	1.07E-28	0.885057	0.987013	0.025637	10.01818	5.43387	1.9355	1
100002462	TGCAGGCAATGTGGAAAGCATAAACACAACTTGTGTCCCTGACTCCTCCCAGAAGATGACTGGCCATCC	TGCAGGCAATGTGGAAAGCATAAACACAACTTGTGTCCCTGACTCCTCCCAGAAGATGACTGGCCATCC		0	0	999	0.942529	0.5	0.5	5.09836	3.4627	1.55593	1
100002464	TGCAGGCAATTACTCCTCTGATGCTACTAGGTGCTTACAAAACTGGATTTCCCCTGAAATTCTGTAAGC	TGCAGGCAATTACTCCTCTGATGCTACTAGGTGCTTACAAAACTGGATTTCCCCTGAAATTCTGTAAGC	NC_006111.4_chromosome_24	5130656	1	1.07E-28	0.965517	0.988095	0.023526	12.06364	5.1102	2.43078	1
100002465	TGCAGGCAATTGCCTGAAGCCACAAGGCACAAGGATTGATTGCAATCACAGTCTTAGTGTGCTGGGAGC	TGCAGGCAATTGCCTGAAGCCACAAGGCACAAGGATTGATTGCAATCACAGTCTTAGTGTGCTGGGAGC	NC_006092.4_chromosome_5	56888096	1	1.07E-28	0.873563	0.986842	0.02597	18.43636	6.11188	2.90429	1
100002467	TGCAGGCACACACAACTCATGTCTTTATGTCCTAACTTCCATGAAGAGCTTAAAAGCTTCTCATCCCAG	TGCAGGCACACACAACTCATGTCTTTATGTCCTAACTTCCATGAAGAGCTTAAAAGCTTCTCATCCCAG	NC_006099.4_chromosome_12	6856749	1	1.07E-28	0.873563	0.921053	0.145429	11.91176	6.85866	1.81853	1
100002469	TGCAGGCACAGACCCATCTTCAAGAACAGTGAACAAGAGGATGAACCTATTTATGCCCTATTGTTTAAA	TGCAGGCACAGACCCATCTTCAAGAACAGTGAACAAGAGGATGAACCTATTTATGCCCTATTGTTTAAA	NC_006088.4_chromosome_1	175564208	1	1.07E-28	0.896552	0.628205	0.467127	12.26667	5.34748	2.24397	1
100002470	TGCAGGCACAGATCCTGGAGCTTTAGTCTCTGAACCCTTTGCAGTGGGGGTAAGGACTGCTTATAGCAG	TGCAGGCACAGATCCTGGAGCTTTAGTCTCTGAACCCTTTGCAGTGGGGGTAAGGACTGCTTATAGCAG	NC_006097.4_chromosome_10	20179030	1	1.07E-28	0.954023	0.987952	0.023806	14.18182	6.08154	2.47517	1
100002472	TGCAGGCACAGTGGGTGCAGGGTGCAACATTGTCCCCATGGGCACACACAGCATGGGGAGCATGAGATC	TGCAGGCACAGTGGGTGCAGGGTGCAACATTGTCCCCATGGGCACACACAGCATGGGGAGCATG	NC_006088.4_chromosome_1	176113024	1	5.88E-21	0.931034	0.691358	0.426764	19.29268	9.2268	2.15928	1
100002473	TGCAGGCACATGAGCACAGGGCTACTGGAAAATCTCAGGATGGTGTCGAAGTAGATTGAGGTCTCTGCC	TGCAGGCACATGAGCACAGGGCTACTGGAAAATCTCAGGATGGTGTCGAAGTAGATTGAGGTCTCTGCC	NC_006093.4_chromosome_6	11574467	1	1.07E-28	0.91954	0.4	0.48	6.68085	3.71945	1.94333	1
100002474	TGCAGGCACCAGAATCCAAAGGGATCTTGAACAAGACAAATAACAAATGCAAAGCCTTCTATAACGCAT	TGCAGGCACCAGAATCCAAAGGGATCTTGAACAAGACAAATAACAAATGCAAAGCCTTCTATAACGCAT	NC_006090.4_chromosome_3	43849367	1	1.07E-28	0.965517	0.988095	0.023526	36.22727	11.60459	3.50573	1
100002476	TGCAGGCACCATCCACAGAGCTGCTCACCACCCTTCAAGACGACCCTCAGAAGTCAATGCATGAGATCG	TGCAGGCACCATCCACAGAGCTGCTCACCACCCTTCAAGACGACCCTCAGAAGTCAATGCATG	NC_006114.4_chromosome_27	4474146	1	2.06E-20	0.965517	0.345238	0.452098	9.36842	6.81493	1.47843	1
100002477	TGCAGGCACCCACGGTGAGCCAGGACAGTGGCCAGGATCAAGGCACAGCACAGAGGGACAGGTAATTGG	TGCAGGCACCCACGGTGAGCCAGGACAGTGGCCAGGATCAAGGCACAGCACAGAGGGACAGGTAATTGG	NC_006104.4_chromosome_17	928980	1	1.07E-28	0.954023	0.987952	0.023806	10.33636	4.55727	2.38332	1
100002482	TGCAGGCACTCAAGAAATGTCACTCACTTATTAATACAAGTTCCACAGGTCTCACATACTCTAAAACAC	TGCAGGCACTCAAGAAATGTCACTCACTTATTAATACAAGTTCCACAGGTCTCACATACTCTAAAACAC	NC_006089.4_chromosome_2	120801569	1	1.07E-28	0.896552	0.987179	0.025312	14.31818	5.35288	2.99187	1
100002483	TGCAGGCACTGCCAGCTTACTTTTTTTTTTGCATATCTTTGTTGATATCAAATGAAAACGAACATAGAA	TGCAGGCACTGCCAGCTTACTTTTTTTTTTGCATATCTTTGTTGATATCAAATGAAAACGAACATAGAA	NC_006102.4_chromosome_15	3521110	1	1.79E-26	0.91954	0.65	0.455	7.21519	4.42568	1.64017	1
100002484	TGCAGGCACTGGGTATGCTGCTCACACTGCTGTCCTCACACTGCTGTTTGGGCTGATTTTGAGCTGAAG	TGCAGGCACTGGGTATGCTGCTCACACTGCTGTCCTCACACTGCTGTTTGGGCTGATTTTGAGCTGAAG	NC_006093.4_chromosome_6	33373385	1	1.07E-28	0.896552	0.987179	0.025312	11.00909	5.93984	2.02355	1
100002485	TGCAGGCACTTACTGGATGTGGTGCTCAGGTAAGTGTAAGTAAGGTTGGTGAAATCAACTGTGTTTCAA	TGCAGGCACTTACTGGATGTGGTGCTCAGGTAAGTGTAAGTAAGGTTGGTGAAATCAACTGTGTTTCAA	NC_006088.4_chromosome_1	12726055	1	4.98E-27	0.988506	0.290698	0.412385	7.36364	3.91437	1.99014	1
100002486	TGCAGGCACTTATTTACAATCTCTGCTCCAACAGCTATTTAAACAACTGTGCATGGTAATTTAGTGGCA	TGCAGGCACTTATTTACAATCTCTGCTCCAACAGCTATTTAAACAACTGTGCATGGTAATTTAGTGGCA	NC_006096.4_chromosome_9	9643942	1	1.07E-28	0.908046	0.987342	0.024996	11.33636	5.16505	2.26792	1
100002488	TGCAGGCAGAGAAAGTAATACAGAATAAATATTAAATAATTACAATAAAATACATCTGTAATTAATTGC	TGCAGGCAGAGAAAGTAATACAGAATAAATATTAAATAATTACAATAAAATACATCTGTAATTAATTGC	NC_006093.4_chromosome_6	28931459	1	1.07E-28	0.931034	0.777778	0.345679	13.65556	7.1183	2.02648	1
100002489	TGCAGGCAGAGATGCCGAAGGAGATGCAGGGAGTGCACTAAGCATCATTCTGCTGTTCAACAGATACTT	TGCAGGCAGAGATGCCGAAGGAGATGCAGGGAGTGCACTAAGCATCATTCTGCTGTTCAACAGATACTT	NC_006094.4_chromosome_7	35666369	1	1.07E-28	0.885057	0.987013	0.025637	10.83636	4.55777	2.5952	1
100002490	TGCAGGCAGAGCATGTGAGTTAGCAATGCGATCAAATGGACAGCCCTGGAGGGAATGGGAAAAAAAATG	TGCAGGCAGAGCATGTGAGTTAGCAATGCGATCAAATGGACAGCCCTGGAGGGAATGGGAAAAAAAATG	NC_006107.4_chromosome_20	4862954	1	1.07E-28	0.896552	0.987179	0.025312	14.20909	7.3424	1.90471	1
100002491	TGCAGGCAGAGCTCTGCAAGGCTTGCCAAGGCCACCTCATACATGCACACTTCCAAAAGCAAGCAAAAA	TGCAGGCAGAGCTCTGCAAGGCTTGCCAAGGCCACCTCATACATGCACACTTCCAAAAGCAAGCAAAAA	NC_006127.4_chromosome_Z	63645289	1	1.07E-28	0.988506	0.162791	0.27258	20.26316	9.41355	2.37382	1
100002492	TGCAGGCAGAGCTGAATCAGACAGGGTTAAGACGTCTATTGCAGGGCTGGCAGACTTCACACCAAAGCC	TGCAGGCAGAGCTGAATCAGACAGGGTTAAGACGTCTATTGCAGGGCTGGCAGACTTCACACCAAAGCC	NC_006096.4_chromosome_9	19519712	1	1.07E-28	0.908046	0.810127	0.307643	9.4086	6.04328	1.59389	1
100002493	TGCAGGCAGAGCTGAGCTTTGCACTCCAGCAGTGCTGTGGGGGATTCTGAGCACTCAGAAAAGCAATGG	TGCAGGCAGAGCTGAGCTTTGCACTCCAGCAGTGCTGTGGGGGATTCTGAGCACTCAGAAAAGCAATGG	NC_006088.4_chromosome_1	194960245	1	1.07E-28	0.850575	0.986486	0.026662	10.61818	4.466	2.54609	1
100002496	TGCAGGCAGATCCAGCCTGGATGGGTCTGTACCACTTCCCCCATGCTGTGGGACCTGGGATATCCATGG	TGCAGGCAGATCCAGCCTGGATGGGTCTGTACCACTTCCCCCATGCTGTGGGACCTGGGATATCCATGG	NC_006091.4_chromosome_4	4383377	1	1.07E-28	0.896552	0.512821	0.499671	6.75806	4.05481	1.79944	1
100002501	TGCAGGCAGGAGAGCACACACAGCTCTGGCACTGAAAGCCTGAGAGGGTCTGCACGTTGCCATAGGCTT	TGCAGGCAGGAGAGCACACACAGCTCTGGCACTGAAAGCCTGAGAGGGTCTGCACGTTGCCATAGGCTT	NC_006096.4_chromosome_9	23815063	1	1.07E-28	0.873563	0.986842	0.02597	12.32727	5.101	2.68997	1
100002502	TGCAGGCAGGAGCTCTCATGCTCCTGCATTTGCCTGCATATCGATGCTGTCTCCTGCACCAGGATGATC	TGCAGGCAGGAGCTCTCATGCTCCTGCATTTGCCTGCATATCGATGCTGTCTCCTGCACCAGGATGATC		0	0	999	0.873563	0.868421	0.228532	8.76	4.81481	1.91779	1
100002504	TGCAGGCAGGGACCTGGGATGGCAGCTGGGACAGAAACTTGTCCCTGTGGGCTCCTGCGTGGCCTCTTT	TGCAGGCAGGGACCTGGGATGGCAGCTGGGACAGAAACTTGTCCCTGTGGGCTCCTGCGTGGCCTCTTT	NC_006089.4_chromosome_2	23749237	1	1.07E-28	0.908046	0.962025	0.073065	10.75	5.78972	1.96088	1
100002505	TGCAGGCAGGGATCACCAGCAAGATACCCTTGCCTCCACTACCAACCCTTAAATGAGGTCTAGGAAGAG	TGCAGGCAGGGATCACCAGCAAGATACCCTTGCCTCCACTACCAACCCTTAAATGAGGTCTAGGAAGAG	NC_006092.4_chromosome_5	26530111	7	1.07E-28	0.896552	0.858974	0.242275	6.69072	3.5475	1.96664	1
100002506	TGCAGGCAGGGATGGACAAGCTGGGGGACACAATGCAGAGGACATAACGTACTTCTAGCATGAGATCGG	TGCAGGCAGGGATGGACAAGCTGGGGGACACAATGCAGAGGACATAACGTACTTCTAGCATG	NC_006100.4_chromosome_13	3685390	1	7.16E-25	0.885057	0.987013	0.025637	24.96364	8.2934	3.18275	1
100002512	TGCAGGCAGTAATCCTCGGGCGGAGAGCCGCACGTGTTGCTGACCAGCGGGACGCGGCCGAAAGCGGCG	TGCAGGCAGTAATCCTCGGGCGGAGAGCCGCACGTGTTGCTGACCAGCGGGACGCGGCCGAAAGCGGCG	NC_006104.4_chromosome_17	6529041	1	1.07E-28	0.885057	0.987013	0.025637	12.44545	6.02357	2.25557	1
100002513	TGCAGGCAGTAGGGAAGGGACTTGATGGTCCTCGCAATTAAAAACTGGACTGTTCCAGGATGGGCTGTT	TGCAGGCAGTAGGGAAGGGACTTGATGGTCCTCGCAATTAAAAACTGGACTGTTCCAGGATGGGCTGTT	NC_006088.4_chromosome_1	26922866	1	1.07E-28	0.885057	0.935065	0.121437	8.41905	4.15596	2.21774	1
100002514	TGCAGGCAGTGCTTTTATGATGTGTTAATATAATACAGAGTCAATTCTGATTAAACAACTTGTCAATAG	TGCAGGCAGTGCTTTTATGATGTGTTAATATAATACAGAGTCAATTCTGATTAAACAACTTGTCAATAG	NC_006092.4_chromosome_5	46303562	1	1.07E-28	0.91954	0.9875	0.024687	10.39091	4.48856	2.5441	1
100002516	TGCAGGCAGTTCCTTCCAGACCATTGCCAGGTGATTTACATCTCATGCCACTGTGGTACTAGCTTTTTG	TGCAGGCAGTTCCTTCCAGACCATTGCCAGGTGATTTACATCTCATGCCACTGTGGTACTAGCTTTTTG	NC_006089.4_chromosome_2	107575609	1	3.85E-28	0.931034	0.765432	0.359092	11.41379	6.93409	1.73517	1
100002517	TGCAGGCAGTTCTGCTTCCCACATCTGAAAAAGGAGACAGAATGACAAAAAGGACAACAAAGATGATCA	TGCAGGCAGTTCTGCTTCCCACATCTGAAAAAGGAGACAGAATGACAAAAAGGACAACAAAGATGATCA	NC_006099.4_chromosome_12	11325034	1	1.07E-28	0.885057	0.987013	0.025637	21.35455	7.76072	3.26427	1
100002519	TGCAGGCATAAGATTTCAGTTGGCTCTGTTCTACTGTCAGTATTAGTGGCTGTTGTTGGGTGCTGGAGG	TGCAGGCATAAGATTTCAGTTGGCTCTGTTCTACTGTCAGTATTAGTGGCTGTTGTTGGGTGCTGGAGG	NC_006102.4_chromosome_15	6790138	1	1.07E-28	0.91954	0.9875	0.024687	10.26364	5.59818	1.99104	1
100002521	TGCAGGCATCATACTTTCAGATCGATAACCAGGATTAATGTACTGAAAACAAAGACAGTGTGGCACTGC	TGCAGGCATCATACTTTCAGATCGATAACCAGGATTAATGTACTGAAAACAAAGACAGTGTGGCACTGC	NC_006092.4_chromosome_5	8087134	1	5.05E-17	0.896552	0.935897	0.119987	9.82692	5.02961	2.1272	1
100002522	TGCAGGCATCCAGAGGACTGATGTGTGCTGGGTCGGTGCTCTCCTTCCTGGCTTTCCTGGTTGCCACTG	TGCAGGCATCCAGAGGACTGATGTGTGCTGGGTCGGTGCTCTCCTTCCTGGCTTTCCTGGTTGCCACTG	NC_006088.4_chromosome_1	104409817	1	1.07E-28	0.965517	0.25	0.375	10.1875	4.77256	2.2185	1
100002523	TGCAGGCATCTCAGCCTCCTCTGCATTTGGCTCTCTAGTGCAGTGTGTGTTTTTCACCCCTCTCCCAAA	TGCAGGCATCTCAGCCTCCTCTGCATTTGGCTCTCTAGTGCAGTGTGTGTTTTTCACCCCTCTCCCAAA	NC_006098.4_chromosome_11	119796	1	1.07E-28	0.850575	0.810811	0.306793	18	9.72571	1.94128	1
[truncated: 23,856 more rows]
