# Supplementary material for: Effectiveness of DArTseq markers application in genetic diversity and population structure of indigenous chickens in Eastern Province of Rwanda
Source: BMC Genomics. 2024 Feb 19;25:193. doi: 10.1186/s12864-024-10089-5 (PMC10875757; doi:10.1186/s12864-024-10089-5)
Supplement: Supplementary file 5 — Additional file 5. [file 12864_2024_10089_MOESM5_ESM.xlsx]

## Sheet: Distances
	IBGA-1	IBGA-2	IBGA-3	IBGA-4	IBGA-5	IBGA-6	IBGA-7	IBGA-8	IBMU-1	IBMU-10	IBMU-11	IBMU-12	IBMU-13	IBMU-14	IBMU-15	IBMU-16	IBMU-17	IBMU-18	IBMU-19	IBMU-2	IBMU-20	IBMU-21	IBMU-3	IBMU-4	IBMU-5	IBMU-6	IBMU-7	IBMU-8	IBMU-9	IRGI-1	IRGI-10	IRGI-11	IRGI-12	IRGI-13	IRGI-14	IRGI-15	IRGI-16	IRGI-2	IRGI-3	IRGI-4	IRGI-5	IRGI-6	IRGI-7	IRGI-8	IRGI-9	IRMY-1	IRMY-10	IRMY-11	IRMY-12
IBGA-1		0.177503	0.16772	0.172149	0.163106	0.163823	0.169207	0.172487	0.169989	0.167209	0.158796	0.169576	0.178246	0.159667	0.185083	0.166537	0.167957	0.166146	0.16761	0.165431	0.177988	0.169937	0.173257	0.169063	0.164378	0.172125	0.163577	0.164428	0.162457	0.174558	0.170755	0.169299	0.159434	0.167553	0.167979	0.153853	0.170583	0.169259	0.168572	0.162108	0.1627	0.160281	0.173865	0.166329	0.153356	0.166021	0.162537	0.16599	0.162449
IBGA-2	0.177503		0.176463	0.183733	0.170801	0.177256	0.180759	0.173464	0.179208	0.176954	0.168468	0.158941	0.19457	0.164511	0.187741	0.168618	0.179221	0.173392	0.180962	0.171286	0.188957	0.164894	0.179218	0.178166	0.168888	0.172422	0.171712	0.174755	0.17576	0.183008	0.179917	0.173082	0.169104	0.174497	0.176044	0.168517	0.179995	0.181948	0.173002	0.175928	0.170213	0.169869	0.173168	0.169473	0.166696	0.178418	0.169749	0.175816	0.174488
IBGA-3	0.16772	0.176463		0.170708	0.158804	0.167375	0.166183	0.172123	0.166358	0.170528	0.158446	0.167156	0.184519	0.166754	0.184565	0.161599	0.167657	0.160337	0.171889	0.168446	0.179055	0.171704	0.175225	0.168458	0.164225	0.170163	0.165078	0.16693	0.166671	0.178102	0.168561	0.167031	0.161593	0.166643	0.164956	0.158083	0.171055	0.175439	0.166378	0.167903	0.167476	0.159809	0.173733	0.168223	0.155373	0.172513	0.162903	0.166072	0.164179
IBGA-4	0.172149	0.183733	0.170708		0.166936	0.174439	0.179831	0.179633	0.172746	0.173296	0.167324	0.168483	0.188781	0.169816	0.193065	0.173685	0.176463	0.170876	0.175651	0.176799	0.18173	0.176019	0.179644	0.175979	0.165574	0.173271	0.171019	0.173916	0.171629	0.183308	0.171277	0.175382	0.167397	0.174167	0.177458	0.168919	0.177881	0.17811	0.172098	0.168422	0.168046	0.164503	0.177132	0.168197	0.159968	0.176175	0.167498	0.170788	0.168837
IBGA-5	0.163106	0.170801	0.158804	0.166936		0.145685	0.167006	0.169683	0.120334	0.162372	0.150647	0.162834	0.179966	0.156936	0.177576	0.163198	0.161302	0.157399	0.168186	0.163605	0.169296	0.166677	0.173325	0.163843	0.159764	0.166583	0.158216	0.163513	0.159952	0.174196	0.163884	0.165812	0.15528	0.164898	0.16653	0.149706	0.17189	0.169212	0.156156	0.161181	0.15855	0.156278	0.170527	0.158402	0.150863	0.167889	0.159581	0.1585	0.156486
IBGA-6	0.163823	0.177256	0.167375	0.174439	0.145685		0.161169	0.171085	0.152188	0.169498	0.154798	0.165972	0.183409	0.159533	0.184213	0.167589	0.168747	0.160669	0.176916	0.168248	0.175597	0.169827	0.176316	0.164334	0.169106	0.171105	0.164277	0.16787	0.162324	0.180892	0.168592	0.176273	0.157269	0.165238	0.168832	0.156392	0.180499	0.174794	0.16475	0.165062	0.160984	0.167293	0.175824	0.165753	0.154694	0.17779	0.160523	0.168609	0.162094
IBGA-7	0.169207	0.180759	0.166183	0.179831	0.167006	0.161169		0.172456	0.166259	0.169446	0.15937	0.16705	0.180106	0.169524	0.188322	0.166195	0.175362	0.161686	0.177837	0.166012	0.176072	0.16733	0.180271	0.166475	0.166317	0.173006	0.167171	0.172511	0.166348	0.184626	0.172316	0.173748	0.158743	0.171078	0.166454	0.157419	0.171692	0.173871	0.164862	0.17075	0.163582	0.162362	0.175355	0.170084	0.155633	0.173995	0.163945	0.166492	0.164234
IBGA-8	0.172487	0.173464	0.172123	0.179633	0.169683	0.171085	0.172456		0.167103	0.172715	0.15851	0.165553	0.18953	0.167652	0.186001	0.169546	0.176857	0.163714	0.176875	0.173366	0.175708	0.175208	0.176579	0.178411	0.166788	0.170989	0.171053	0.170874	0.169083	0.178166	0.170892	0.167398	0.167317	0.169658	0.164945	0.164541	0.171348	0.176104	0.169011	0.162081	0.165061	0.1616	0.170672	0.173381	0.157779	0.174932	0.167048	0.167656	0.170616
IBMU-1	0.169989	0.179208	0.166358	0.172746	0.120334	0.152188	0.166259	0.167103		0.168334	0.154911	0.168669	0.184362	0.159957	0.178337	0.166552	0.167881	0.166141	0.172947	0.168747	0.17232	0.171923	0.17454	0.169061	0.163242	0.171068	0.169238	0.17042	0.162297	0.175944	0.169845	0.168619	0.16393	0.16619	0.169255	0.156968	0.177155	0.177097	0.16367	0.167524	0.158204	0.162368	0.174638	0.163457	0.158538	0.17213	0.162077	0.165234	0.162443
IBMU-10	0.167209	0.176954	0.170528	0.173296	0.162372	0.169498	0.169446	0.172715	0.168334		0.158171	0.165426	0.183613	0.162393	0.18759	0.162872	0.171824	0.166463	0.175001	0.169969	0.174453	0.171228	0.180075	0.165012	0.165976	0.1741	0.131593	0.165119	0.168573	0.179052	0.169115	0.172639	0.159537	0.170358	0.170707	0.161504	0.17195	0.177958	0.165055	0.16551	0.164077	0.162406	0.174089	0.1677	0.158986	0.172669	0.162709	0.167284	0.168347
IBMU-11	0.158796	0.168468	0.158446	0.167324	0.150647	0.154798	0.15937	0.15851	0.154911	0.158171		0.153895	0.177555	0.15303	0.1731	0.158174	0.158213	0.152704	0.160348	0.151668	0.165574	0.164574	0.163261	0.156859	0.152239	0.167039	0.158584	0.154976	0.117616	0.16662	0.159148	0.156288	0.152908	0.158541	0.161539	0.148142	0.164683	0.16256	0.156581	0.155847	0.151961	0.153215	0.165995	0.155572	0.144202	0.162314	0.151652	0.15297	0.155629
IBMU-12	0.169576	0.158941	0.167156	0.168483	0.162834	0.165972	0.16705	0.165553	0.168669	0.165426	0.153895		0.180464	0.161345	0.178528	0.158517	0.165422	0.160747	0.172833	0.159812	0.173185	0.155394	0.171326	0.171149	0.157324	0.165336	0.164056	0.172834	0.164365	0.177608	0.166787	0.16472	0.15697	0.165923	0.168082	0.153177	0.169952	0.170375	0.165508	0.163709	0.159862	0.161194	0.172705	0.162133	0.153008	0.169974	0.15985	0.162547	0.165503
IBMU-13	0.178246	0.19457	0.184519	0.188781	0.179966	0.183409	0.180106	0.18953	0.184362	0.183613	0.177555	0.180464		0.177269	0.197786	0.179999	0.190612	0.168062	0.185887	0.185995	0.173154	0.181351	0.189139	0.186387	0.180411	0.183306	0.183609	0.190356	0.178855	0.201216	0.182711	0.190904	0.175072	0.185098	0.185138	0.171497	0.192209	0.191323	0.177445	0.185529	0.179831	0.176369	0.190073	0.181077	0.170706	0.185291	0.178862	0.178469	0.178778
IBMU-14	0.159667	0.164511	0.166754	0.169816	0.156936	0.159533	0.169524	0.167652	0.159957	0.162393	0.15303	0.161345	0.177269		0.177445	0.161462	0.132515	0.159222	0.166327	0.157167	0.17007	0.16321	0.167984	0.160628	0.149592	0.163721	0.162148	0.126537	0.15338	0.177506	0.168348	0.167349	0.157024	0.156579	0.169571	0.151739	0.172902	0.174249	0.16285	0.163913	0.159542	0.158995	0.173368	0.160454	0.151037	0.16429	0.160128	0.1592	0.160795
IBMU-15	0.185083	0.187741	0.184565	0.193065	0.177576	0.184213	0.188322	0.186001	0.178337	0.18759	0.1731	0.178528	0.197786	0.177445		0.173572	0.187617	0.175859	0.185608	0.177707	0.188001	0.184592	0.191151	0.182027	0.177264	0.184117	0.183116	0.182098	0.178727	0.188921	0.188492	0.189669	0.175158	0.182254	0.186232	0.176384	0.187378	0.191863	0.181986	0.183595	0.175036	0.176831	0.186468	0.181869	0.170993	0.182749	0.181311	0.183068	0.177823
IBMU-16	0.166537	0.168618	0.161599	0.173685	0.163198	0.167589	0.166195	0.169546	0.166552	0.162872	0.158174	0.158517	0.179999	0.161462	0.173572		0.171859	0.154543	0.170535	0.164516	0.173927	0.163843	0.172455	0.167506	0.155882	0.160313	0.169004	0.166699	0.161215	0.169565	0.167123	0.167167	0.158229	0.164071	0.171192	0.162276	0.16656	0.170548	0.157273	0.164126	0.162899	0.155892	0.170404	0.163773	0.151265	0.167837	0.157657	0.156294	0.159177
IBMU-17	0.167957	0.179221	0.167657	0.176463	0.161302	0.168747	0.175362	0.176857	0.167881	0.171824	0.158213	0.165422	0.190612	0.132515	0.187617	0.171859		0.165851	0.170242	0.165511	0.181341	0.177132	0.179713	0.170208	0.139456	0.174973	0.171982	0.124615	0.169027	0.182321	0.172503	0.179998	0.167112	0.172028	0.173958	0.159976	0.180082	0.181025	0.168882	0.170412	0.167567	0.166897	0.177556	0.168685	0.157302	0.169267	0.170327	0.16699	0.170632
IBMU-18	0.166146	0.173392	0.160337	0.170876	0.157399	0.160669	0.161686	0.163714	0.166141	0.166463	0.152704	0.160747	0.168062	0.159222	0.175859	0.154543	0.165851		0.16544	0.160629	0.163861	0.164492	0.171077	0.162591	0.159415	0.162131	0.163207	0.16595	0.16141	0.180387	0.164967	0.168325	0.158089	0.163568	0.164301	0.152958	0.167636	0.170153	0.165189	0.165423	0.157186	0.160509	0.168255	0.160988	0.148038	0.164975	0.159163	0.16638	0.165702
IBMU-19	0.16761	0.180962	0.171889	0.175651	0.168186	0.176916	0.177837	0.176875	0.172947	0.175001	0.160348	0.172833	0.185887	0.166327	0.185608	0.170535	0.170242	0.16544		0.172319	0.179064	0.175161	0.181054	0.172029	0.158063	0.174156	0.173935	0.171016	0.169794	0.181075	0.17606	0.175661	0.165568	0.166097	0.172985	0.159763	0.17862	0.175244	0.165694	0.166442	0.166819	0.163798	0.17673	0.168846	0.160502	0.177358	0.162374	0.167214	0.167981
IBMU-2	0.165431	0.171286	0.168446	0.176799	0.163605	0.168248	0.166012	0.173366	0.168747	0.169969	0.151668	0.159812	0.185995	0.157167	0.177707	0.164516	0.165511	0.160629	0.172319		0.171623	0.163471	0.171719	0.169637	0.119009	0.170797	0.164753	0.167271	0.160105	0.178721	0.171782	0.170783	0.160232	0.164362	0.175504	0.160628	0.177178	0.175808	0.169524	0.167649	0.163947	0.165358	0.174363	0.159381	0.158365	0.171419	0.164842	0.165278	0.171037
IBMU-20	0.177988	0.188957	0.179055	0.18173	0.169296	0.175597	0.176072	0.175708	0.17232	0.174453	0.165574	0.173185	0.173154	0.17007	0.188001	0.173927	0.181341	0.163861	0.179064	0.171623		0.177709	0.180274	0.170958	0.173056	0.173899	0.176858	0.174771	0.161847	0.188064	0.177923	0.177905	0.170882	0.173892	0.179144	0.164159	0.184606	0.178073	0.175363	0.170104	0.165552	0.169476	0.184307	0.171009	0.164006	0.17756	0.167829	0.169907	0.171954
IBMU-21	0.169937	0.164894	0.171704	0.176019	0.166677	0.169827	0.16733	0.175208	0.171923	0.171228	0.164574	0.155394	0.181351	0.16321	0.184592	0.163843	0.177132	0.164492	0.175161	0.163471	0.177709		0.179355	0.166959	0.159102	0.163269	0.167061	0.170685	0.168507	0.182526	0.171753	0.172608	0.160771	0.166732	0.177936	0.163356	0.180978	0.176045	0.166239	0.168299	0.169445	0.166824	0.173687	0.164906	0.156453	0.170332	0.164198	0.165334	0.169967
IBMU-3	0.173257	0.179218	0.175225	0.179644	0.173325	0.176316	0.180271	0.176579	0.17454	0.180075	0.163261	0.171326	0.189139	0.167984	0.191151	0.172455	0.179713	0.171077	0.181054	0.171719	0.180274	0.179355		0.181117	0.169235	0.178194	0.175303	0.174962	0.173492	0.187208	0.176366	0.174986	0.168044	0.177625	0.179101	0.167915	0.182599	0.182718	0.16779	0.176692	0.169804	0.170168	0.180773	0.175193	0.161381	0.177741	0.169954	0.170844	0.167909
IBMU-4	0.169063	0.178166	0.168458	0.175979	0.163843	0.164334	0.166475	0.178411	0.169061	0.165012	0.156859	0.171149	0.186387	0.160628	0.182027	0.167506	0.170208	0.162591	0.172029	0.169637	0.170958	0.166959	0.181117		0.164285	0.168683	0.158459	0.169102	0.169526	0.176671	0.168327	0.169809	0.157998	0.166857	0.171128	0.15974	0.170106	0.174546	0.162766	0.164797	0.167252	0.156832	0.17369	0.161868	0.157755	0.167811	0.164402	0.168927	0.160778
IBMU-5	0.164378	0.168888	0.164225	0.165574	0.159764	0.169106	0.166317	0.166788	0.163242	0.165976	0.152239	0.157324	0.180411	0.149592	0.177264	0.155882	0.139456	0.159415	0.158063	0.119009	0.173056	0.159102	0.169235	0.164285		0.16703	0.164079	0.157541	0.1622	0.177633	0.16598	0.169142	0.156467	0.163908	0.16886	0.157162	0.173562	0.167932	0.159289	0.160795	0.161827	0.15724	0.166415	0.15584	0.153347	0.165314	0.162282	0.160831	0.1625
IBMU-6	0.172125	0.172422	0.170163	0.173271	0.166583	0.171105	0.173006	0.170989	0.171068	0.1741	0.167039	0.165336	0.183306	0.163721	0.184117	0.160313	0.174973	0.162131	0.174156	0.170797	0.173899	0.163269	0.178194	0.168683	0.16703		0.171452	0.172043	0.172521	0.178509	0.171431	0.169541	0.160073	0.164293	0.164642	0.160621	0.170761	0.173993	0.161017	0.16684	0.164227	0.162726	0.170921	0.168681	0.156601	0.169253	0.162743	0.164404	0.164175
IBMU-7	0.163577	0.171712	0.165078	0.171019	0.158216	0.164277	0.167171	0.171053	0.169238	0.131593	0.158584	0.164056	0.183609	0.162148	0.183116	0.169004	0.171982	0.163207	0.173935	0.164753	0.176858	0.167061	0.175303	0.158459	0.164079	0.171452		0.164961	0.158626	0.17847	0.163458	0.172574	0.158679	0.164163	0.171831	0.159674	0.175702	0.172608	0.163903	0.161729	0.162767	0.158329	0.176397	0.164143	0.155334	0.167904	0.167668	0.1638	0.16147
IBMU-8	0.164428	0.174755	0.16693	0.173916	0.163513	0.16787	0.172511	0.170874	0.17042	0.165119	0.154976	0.172834	0.190356	0.126537	0.182098	0.166699	0.124615	0.16595	0.171016	0.167271	0.174771	0.170685	0.174962	0.169102	0.157541	0.172043	0.164961		0.163455	0.177238	0.17314	0.172094	0.159739	0.163127	0.170653	0.155931	0.175769	0.173586	0.165655	0.168244	0.166149	0.162165	0.17654	0.163943	0.155612	0.167628	0.164598	0.163153	0.168161
IBMU-9	0.162457	0.17576	0.166671	0.171629	0.159952	0.162324	0.166348	0.169083	0.162297	0.168573	0.117616	0.164365	0.178855	0.15338	0.178727	0.161215	0.169027	0.16141	0.169794	0.160105	0.161847	0.168507	0.173492	0.169526	0.1622	0.172521	0.158626	0.163455		0.172213	0.164667	0.164242	0.154502	0.161615	0.16648	0.156315	0.171433	0.174189	0.163911	0.158963	0.157706	0.158189	0.17388	0.161364	0.152064	0.166103	0.157888	0.160711	0.166156
IRGI-1	0.174558	0.183008	0.178102	0.183308	0.174196	0.180892	0.184626	0.178166	0.175944	0.179052	0.16662	0.177608	0.201216	0.177506	0.188921	0.169565	0.182321	0.180387	0.181075	0.178721	0.188064	0.182526	0.187208	0.176671	0.177633	0.178509	0.17847	0.177238	0.172213		0.176141	0.170908	0.170592	0.171797	0.171906	0.168487	0.166496	0.186166	0.173956	0.170863	0.170719	0.168173	0.170459	0.178826	0.165101	0.180746	0.171161	0.176841	0.173987
IRGI-10	0.170755	0.179917	0.168561	0.171277	0.163884	0.168592	0.172316	0.170892	0.169845	0.169115	0.159148	0.166787	0.182711	0.168348	0.188492	0.167123	0.172503	0.164967	0.17606	0.171782	0.177923	0.171753	0.176366	0.168327	0.16598	0.171431	0.163458	0.17314	0.164667	0.176141		0.165837	0.159406	0.167801	0.170111	0.166242	0.166651	0.177523	0.163272	0.162672	0.159339	0.164068	0.172563	0.164394	0.091928	0.169884	0.162646	0.163136	0.167594
IRGI-11	0.169299	0.173082	0.167031	0.175382	0.165812	0.176273	0.173748	0.167398	0.168619	0.172639	0.156288	0.16472	0.190904	0.167349	0.189669	0.167167	0.179998	0.168325	0.175661	0.170783	0.177905	0.172608	0.174986	0.169809	0.169142	0.169541	0.172574	0.172094	0.164242	0.170908	0.165837		0.157227	0.160305	0.162691	0.158822	0.166481	0.171754	0.164031	0.160953	0.162737	0.160999	0.166115	0.162992	0.154424	0.164192	0.157177	0.170245	0.168411
IRGI-12	0.159434	0.169104	0.161593	0.167397	0.15528	0.157269	0.158743	0.167317	0.16393	0.159537	0.152908	0.15697	0.175072	0.157024	0.175158	0.158229	0.167112	0.158089	0.165568	0.160232	0.170882	0.160771	0.168044	0.157998	0.156467	0.160073	0.158679	0.159739	0.154502	0.170592	0.159406	0.157227		0.156877	0.158517	0.153682	0.161642	0.16448	0.152015	0.154608	0.154567	0.150053	0.170128	0.150202	0.144387	0.164051	0.152638	0.157377	0.158899
IRGI-13	0.167553	0.174497	0.166643	0.174167	0.164898	0.165238	0.171078	0.169658	0.16619	0.170358	0.158541	0.165923	0.185098	0.156579	0.182254	0.164071	0.172028	0.163568	0.166097	0.164362	0.173892	0.166732	0.177625	0.166857	0.163908	0.164293	0.164163	0.163127	0.161615	0.171797	0.167801	0.160305	0.156877		0.159868	0.158917	0.167832	0.167686	0.161792	0.15992	0.154805	0.155863	0.166409	0.158193	0.153556	0.160161	0.159894	0.164685	0.161906
IRGI-14	0.167979	0.176044	0.164956	0.177458	0.16653	0.168832	0.166454	0.164945	0.169255	0.170707	0.161539	0.168082	0.185138	0.169571	0.186232	0.171192	0.173958	0.164301	0.172985	0.175504	0.179144	0.177936	0.179101	0.171128	0.16886	0.164642	0.171831	0.170653	0.16648	0.171906	0.170111	0.162691	0.158517	0.159868		0.161602	0.165156	0.17843	0.164402	0.163429	0.158821	0.164901	0.163368	0.172099	0.156795	0.169594	0.165508	0.164579	0.162488
IRGI-15	0.153853	0.168517	0.158083	0.168919	0.149706	0.156392	0.157419	0.164541	0.156968	0.161504	0.148142	0.153177	0.171497	0.151739	0.176384	0.162276	0.159976	0.152958	0.159763	0.160628	0.164159	0.163356	0.167915	0.15974	0.157162	0.160621	0.159674	0.155931	0.156315	0.168487	0.166242	0.158822	0.153682	0.158917	0.161602		0.168162	0.163983	0.154563	0.152099	0.14897	0.151633	0.165451	0.151116	0.151047	0.160849	0.15184	0.154397	0.161249
IRGI-16	0.170583	0.179995	0.171055	0.177881	0.17189	0.180499	0.171692	0.171348	0.177155	0.17195	0.164683	0.169952	0.192209	0.172902	0.187378	0.16656	0.180082	0.167636	0.17862	0.177178	0.184606	0.180978	0.182599	0.170106	0.173562	0.170761	0.175702	0.175769	0.171433	0.166496	0.166651	0.166481	0.161642	0.167832	0.165156	0.168162		0.171208	0.162208	0.159132	0.165794	0.160831	0.158475	0.172466	0.160631	0.175843	0.126187	0.175296	0.170614
IRGI-2	0.169259	0.181948	0.175439	0.17811	0.169212	0.174794	0.173871	0.176104	0.177097	0.177958	0.16256	0.170375	0.191323	0.174249	0.191863	0.170548	0.181025	0.170153	0.175244	0.175808	0.178073	0.176045	0.182718	0.174546	0.167932	0.173993	0.172608	0.173586	0.174189	0.186166	0.177523	0.171754	0.16448	0.167686	0.17843	0.163983	0.171208		0.164479	0.160985	0.17007	0.163113	0.175129	0.171668	0.160498	0.172967	0.164052	0.172427	0.173424
IRGI-3	0.168572	0.173002	0.166378	0.172098	0.156156	0.16475	0.164862	0.169011	0.16367	0.165055	0.156581	0.165508	0.177445	0.16285	0.181986	0.157273	0.168882	0.165189	0.165694	0.169524	0.175363	0.166239	0.16779	0.162766	0.159289	0.161017	0.163903	0.165655	0.163911	0.173956	0.163272	0.164031	0.152015	0.161792	0.164402	0.154563	0.162208	0.164479		0.158546	0.155232	0.157627	0.166144	0.160261	0.14854	0.167476	0.147066	0.161254	0.161272
IRGI-4	0.162108	0.175928	0.167903	0.168422	0.161181	0.165062	0.17075	0.162081	0.167524	0.16551	0.155847	0.163709	0.185529	0.163913	0.183595	0.164126	0.170412	0.165423	0.166442	0.167649	0.170104	0.168299	0.176692	0.164797	0.160795	0.16684	0.161729	0.168244	0.158963	0.170863	0.162672	0.160953	0.154608	0.15992	0.163429	0.152099	0.159132	0.160985	0.158546		0.159078	0.151815	0.163213	0.154799	0.151991	0.170726	0.153809	0.162771	0.160976
IRGI-5	0.1627	0.170213	0.167476	0.168046	0.15855	0.160984	0.163582	0.165061	0.158204	0.164077	0.151961	0.159862	0.179831	0.159542	0.175036	0.162899	0.167567	0.157186	0.166819	0.163947	0.165552	0.169445	0.169804	0.167252	0.161827	0.164227	0.162767	0.166149	0.157706	0.170719	0.159339	0.162737	0.154567	0.154805	0.158821	0.14897	0.165794	0.17007	0.155232	0.159078		0.160099	0.164987	0.156236	0.150498	0.159629	0.158374	0.159437	0.159841
IRGI-6	0.160281	0.169869	0.159809	0.164503	0.156278	0.167293	0.162362	0.1616	0.162368	0.162406	0.153215	0.161194	0.176369	0.158995	0.176831	0.155892	0.166897	0.160509	0.163798	0.165358	0.169476	0.166824	0.170168	0.156832	0.15724	0.162726	0.158329	0.162165	0.158189	0.168173	0.164068	0.160999	0.150053	0.155863	0.164901	0.151633	0.160831	0.163113	0.157627	0.151815	0.160099		0.161151	0.156119	0.151085	0.160032	0.153638	0.155898	0.15615
IRGI-7	0.173865	0.173168	0.173733	0.177132	0.170527	0.175824	0.175355	0.170672	0.174638	0.174089	0.165995	0.172705	0.190073	0.173368	0.186468	0.170404	0.177556	0.168255	0.17673	0.174363	0.184307	0.173687	0.180773	0.17369	0.166415	0.170921	0.176397	0.17654	0.17388	0.170459	0.172563	0.166115	0.170128	0.166409	0.163368	0.165451	0.158475	0.175129	0.166144	0.163213	0.164987	0.161151		0.169128	0.161481	0.173115	0.163046	0.16911	0.167506
IRGI-8	0.166329	0.169473	0.168223	0.168197	0.158402	0.165753	0.170084	0.173381	0.163457	0.1677	0.155572	0.162133	0.181077	0.160454	0.181869	0.163773	0.168685	0.160988	0.168846	0.159381	0.171009	0.164906	0.175193	0.161868	0.15584	0.168681	0.164143	0.163943	0.161364	0.178826	0.164394	0.162992	0.150202	0.158193	0.172099	0.151116	0.172466	0.171668	0.160261	0.154799	0.156236	0.156119	0.169128		0.153215	0.162674	0.154247	0.164977	0.160002
IRGI-9	0.153356	0.166696	0.155373	0.159968	0.150863	0.154694	0.155633	0.157779	0.158538	0.158986	0.144202	0.153008	0.170706	0.151037	0.170993	0.151265	0.157302	0.148038	0.160502	0.158365	0.164006	0.156453	0.161381	0.157755	0.153347	0.156601	0.155334	0.155612	0.152064	0.165101	0.091928	0.154424	0.144387	0.153556	0.156795	0.151047	0.160631	0.160498	0.14854	0.151991	0.150498	0.151085	0.161481	0.153215		0.158136	0.14961	0.146897	0.150494
IRMY-1	0.166021	0.178418	0.172513	0.176175	0.167889	0.17779	0.173995	0.174932	0.17213	0.172669	0.162314	0.169974	0.185291	0.16429	0.182749	0.167837	0.169267	0.164975	0.177358	0.171419	0.17756	0.170332	0.177741	0.167811	0.165314	0.169253	0.167904	0.167628	0.166103	0.180746	0.169884	0.164192	0.164051	0.160161	0.169594	0.160849	0.175843	0.172967	0.167476	0.170726	0.159629	0.160032	0.173115	0.162674	0.158136		0.158234	0.170481	0.168741
IRMY-10	0.162537	0.169749	0.162903	0.167498	0.159581	0.160523	0.163945	0.167048	0.162077	0.162709	0.151652	0.15985	0.178862	0.160128	0.181311	0.157657	0.170327	0.159163	0.162374	0.164842	0.167829	0.164198	0.169954	0.164402	0.162282	0.162743	0.167668	0.164598	0.157888	0.171161	0.162646	0.157177	0.152638	0.159894	0.165508	0.15184	0.126187	0.164052	0.147066	0.153809	0.158374	0.153638	0.163046	0.154247	0.14961	0.158234		0.164951	0.164879
IRMY-11	0.16599	0.175816	0.166072	0.170788	0.1585	0.168609	0.166492	0.167656	0.165234	0.167284	0.15297	0.162547	0.178469	0.1592	0.183068	0.156294	0.16699	0.16638	0.167214	0.165278	0.169907	0.165334	0.170844	0.168927	0.160831	0.164404	0.1638	0.163153	0.160711	0.176841	0.163136	0.170245	0.157377	0.164685	0.164579	0.154397	0.175296	0.172427	0.161254	0.162771	0.159437	0.155898	0.16911	0.164977	0.146897	0.170481	0.164951		0.149293
IRMY-12	0.162449	0.174488	0.164179	0.168837	0.156486	0.162094	0.164234	0.170616	0.162443	0.168347	0.155629	0.165503	0.178778	0.160795	0.177823	0.159177	0.170632	0.165702	0.167981	0.171037	0.171954	0.169967	0.167909	0.160778	0.1625	0.164175	0.16147	0.168161	0.166156	0.173987	0.167594	0.168411	0.158899	0.161906	0.162488	0.161249	0.170614	0.173424	0.161272	0.160976	0.159841	0.15615	0.167506	0.160002	0.150494	0.168741	0.164879	0.149293
IRMY-13	0.169419	0.177824	0.174165	0.180829	0.168972	0.169005	0.174638	0.171326	0.17377	0.171394	0.161119	0.171761	0.186153	0.165724	0.183311	0.167157	0.171188	0.167004	0.174416	0.176241	0.173477	0.174199	0.178684	0.166821	0.167518	0.17181	0.168897	0.171158	0.168293	0.178234	0.175567	0.170183	0.160708	0.164703	0.172315	0.160728	0.170259	0.177338	0.166629	0.16854	0.162832	0.162155	0.173168	0.171149	0.157181	0.171712	0.167546	0.165272	0.16884
IRMY-14	0.191262	0.185201	0.186911	0.194553	0.188303	0.187399	0.185356	0.176222	0.193544	0.185991	0.177911	0.188271	0.207124	0.181385	0.207161	0.180484	0.187827	0.186576	0.187697	0.189132	0.199577	0.185414	0.196257	0.185371	0.187988	0.185942	0.185345	0.186515	0.186422	0.17022	0.181223	0.178364	0.176889	0.174287	0.168571	0.17813	0.168226	0.188731	0.173711	0.180904	0.182466	0.176965	0.168997	0.185938	0.16754	0.187846	0.181369	0.188135	0.183076
IRMY-15	0.165677	0.173871	0.165225	0.171535	0.161135	0.167377	0.164972	0.166654	0.166813	0.166368	0.156696	0.164656	0.182017	0.163725	0.180312	0.159701	0.166067	0.163949	0.16443	0.169204	0.169977	0.16973	0.169475	0.165205	0.163165	0.165452	0.165758	0.162233	0.159954	0.177502	0.169088	0.165213	0.160007	0.163847	0.162393	0.151564	0.169995	0.167194	0.165394	0.162237	0.159742	0.156127	0.167115	0.158629	0.153144	0.162692	0.158004	0.158278	0.162213
IRMY-16	0.165177	0.176446	0.164195	0.171261	0.16018	0.17015	0.163112	0.169196	0.168592	0.16564	0.156894	0.168562	0.180836	0.161485	0.184306	0.159128	0.168224	0.165414	0.170631	0.170832	0.170606	0.168167	0.176174	0.166747	0.162665	0.170515	0.16776	0.165145	0.159602	0.169745	0.161954	0.166231	0.154624	0.166141	0.167014	0.153373	0.166834	0.173951	0.160749	0.159401	0.163057	0.155547	0.171338	0.160311	0.150247	0.171943	0.160512	0.16239	0.158919
IRMY-17	0.163257	0.173277	0.167355	0.175096	0.162418	0.167687	0.169667	0.161355	0.165451	0.169775	0.15764	0.162916	0.185597	0.163423	0.184204	0.161774	0.170251	0.160851	0.173404	0.173089	0.176483	0.170659	0.179348	0.164297	0.164	0.167666	0.169709	0.169228	0.163418	0.171168	0.168709	0.166355	0.15624	0.158344	0.163061	0.157687	0.167416	0.172941	0.162071	0.163516	0.161523	0.157386	0.167046	0.165044	0.151086	0.163211	0.157318	0.166922	0.162287
IRMY-18	0.163123	0.173816	0.162667	0.169662	0.164628	0.163226	0.167481	0.169787	0.163724	0.171001	0.156105	0.161947	0.180139	0.162076	0.183905	0.159338	0.166007	0.164719	0.168278	0.168841	0.173993	0.168758	0.16881	0.163332	0.164998	0.171259	0.170023	0.169312	0.162755	0.178523	0.166157	0.162656	0.157989	0.162804	0.168588	0.158085	0.169938	0.173789	0.160212	0.159089	0.161098	0.15786	0.170938	0.160298	0.150607	0.16912	0.161706	0.168683	0.161925
IRMY-19	0.173037	0.179375	0.174837	0.181872	0.173146	0.180567	0.17952	0.172675	0.179823	0.179231	0.164543	0.171887	0.195804	0.171172	0.19521	0.155804	0.179836	0.177739	0.175048	0.174837	0.186029	0.178118	0.184717	0.17792	0.169231	0.174018	0.176817	0.18038	0.16748	0.174305	0.176982	0.172061	0.161911	0.169651	0.17341	0.169686	0.170688	0.185239	0.170594	0.173299	0.172195	0.167077	0.174299	0.170425	0.163172	0.172197	0.167951	0.171965	0.170789
IRMY-2	0.167613	0.174404	0.167018	0.174379	0.162002	0.16113	0.165991	0.172576	0.164809	0.170956	0.157773	0.163183	0.184576	0.162932	0.179601	0.167427	0.173046	0.167398	0.174204	0.17024	0.175917	0.168645	0.178327	0.166682	0.16556	0.169469	0.168916	0.167597	0.167778	0.175583	0.163308	0.167311	0.160409	0.168048	0.171193	0.160505	0.173424	0.173347	0.165958	0.163628	0.160276	0.160726	0.1693	0.163946	0.151313	0.17097	0.160742	0.170177	0.171076
IRMY-20	0.172245	0.172752	0.172484	0.177116	0.162787	0.174035	0.169643	0.173385	0.167475	0.167793	0.162696	0.170395	0.187759	0.166658	0.184687	0.168436	0.174086	0.167487	0.17838	0.168128	0.181916	0.170606	0.175432	0.173211	0.167234	0.170969	0.167405	0.172605	0.164093	0.179742	0.165619	0.168904	0.162265	0.171846	0.17408	0.165296	0.174223	0.178141	0.168328	0.165097	0.163277	0.164464	0.174994	0.167597	0.15102	0.173704	0.168706	0.16954	0.167566
IRMY-21	0.165751	0.172413	0.1713	0.180409	0.162568	0.173922	0.1775	0.168929	0.176558	0.173031	0.160608	0.167308	0.187564	0.16926	0.185179	0.163665	0.173132	0.166366	0.174687	0.172999	0.181492	0.174692	0.177428	0.17423	0.168623	0.173604	0.17198	0.173411	0.174422	0.17957	0.167199	0.173959	0.162491	0.165959	0.167589	0.161908	0.170678	0.177764	0.166752	0.168205	0.166792	0.164919	0.173051	0.164586	0.158445	0.175555	0.164711	0.167975	0.171698
IRMY-22	0.166338	0.172491	0.166878	0.173634	0.165809	0.168504	0.161552	0.16641	0.165658	0.164456	0.157466	0.162516	0.180104	0.167197	0.180069	0.159768	0.16924	0.161282	0.166278	0.166837	0.167162	0.165988	0.172025	0.165259	0.160195	0.167722	0.166725	0.170429	0.165364	0.16787	0.163329	0.165803	0.156068	0.163822	0.16161	0.156089	0.163141	0.171343	0.159793	0.159272	0.154253	0.160672	0.163836	0.161013	0.155124	0.16568	0.152645	0.160068	0.158263
IRMY-23	0.164681	0.172965	0.161659	0.170318	0.154231	0.161991	0.166767	0.169044	0.159189	0.162377	0.152356	0.161919	0.181838	0.159943	0.176278	0.154281	0.166419	0.158758	0.167961	0.163076	0.1714	0.166648	0.173079	0.161737	0.157436	0.159613	0.163326	0.163797	0.163259	0.176588	0.159629	0.164886	0.156195	0.15613	0.159784	0.150857	0.167445	0.164707	0.157149	0.157592	0.151391	0.15712	0.166325	0.161258	0.14906	0.165471	0.154352	0.15527	0.159267
IRMY-24	0.176165	0.182639	0.173067	0.17932	0.170801	0.177549	0.177047	0.172078	0.174501	0.183353	0.163933	0.17107	0.183919	0.173909	0.187462	0.165468	0.177681	0.168886	0.18117	0.172154	0.181604	0.176324	0.179894	0.178712	0.165468	0.176607	0.172027	0.176723	0.167689	0.182832	0.174917	0.176223	0.165129	0.170591	0.172228	0.161281	0.17372	0.181079	0.168097	0.168467	0.166329	0.165383	0.17827	0.172213	0.159502	0.176576	0.166494	0.165848	0.167821
IRMY-25	0.167935	0.171976	0.168638	0.176756	0.160653	0.171568	0.168663	0.174134	0.172063	0.162485	0.159114	0.169061	0.185207	0.167587	0.181144	0.16116	0.168793	0.164303	0.172854	0.16927	0.173276	0.17035	0.170585	0.169587	0.166111	0.167505	0.170308	0.168306	0.168329	0.172772	0.168232	0.169847	0.159062	0.168826	0.16696	0.159308	0.16878	0.176523	0.166276	0.161071	0.158931	0.158851	0.171386	0.164493	0.156049	0.173045	0.165756	0.163865	0.159463
IRMY-26	0.181767	0.192674	0.18282	0.192989	0.17866	0.184515	0.187635	0.178808	0.179425	0.181408	0.171674	0.181345	0.204012	0.171324	0.193592	0.17782	0.177405	0.175384	0.186922	0.184605	0.184726	0.194342	0.190246	0.183937	0.177144	0.182438	0.179733	0.174858	0.17959	0.19439	0.179992	0.187433	0.175362	0.179793	0.185115	0.170525	0.182497	0.181839	0.181866	0.177662	0.174973	0.176884	0.18236	0.177513	0.166506	0.185116	0.174338	0.177765	0.184424
IRMY-3	0.171922	0.183094	0.174091	0.179833	0.171333	0.170141	0.176854	0.176304	0.173846	0.180096	0.165705	0.173444	0.188977	0.17273	0.188206	0.169326	0.175775	0.171175	0.178057	0.178081	0.185894	0.179517	0.187118	0.178785	0.171861	0.171505	0.175226	0.174071	0.171785	0.167601	0.173426	0.168957	0.163173	0.170755	0.169567	0.165693	0.17125	0.180716	0.168429	0.168298	0.163774	0.169324	0.164778	0.171907	0.159351	0.174825	0.172565	0.172677	0.169443
IRMY-4	0.174909	0.176313	0.177791	0.1839	0.174637	0.186092	0.17809	0.175854	0.178771	0.17788	0.165108	0.17422	0.194751	0.170746	0.195389	0.167722	0.179632	0.178846	0.17959	0.177861	0.187675	0.180463	0.185361	0.175572	0.172327	0.174971	0.177924	0.178782	0.170262	0.168212	0.178471	0.16629	0.169398	0.16528	0.167211	0.175458	0.168885	0.18459	0.17208	0.172415	0.166929	0.168866	0.162648	0.175209	0.160023	0.178889	0.172188	0.129091	0.170058
IRMY-5	0.172656	0.172656	0.17207	0.177287	0.169623	0.181466	0.177282	0.175657	0.176957	0.175013	0.165666	0.169362	0.190937	0.174154	0.193788	0.167519	0.181123	0.169775	0.181007	0.176211	0.183945	0.176785	0.185084	0.172556	0.164895	0.173543	0.175271	0.173962	0.175042	0.171234	0.17165	0.166493	0.163528	0.172404	0.167193	0.16385	0.164588	0.176911	0.166887	0.170249	0.169486	0.165959	0.169089	0.170428	0.162609	0.171445	0.16819	0.170653	0.173082
IRMY-6	0.162151	0.17481	0.167293	0.171632	0.157164	0.161722	0.165899	0.165461	0.163277	0.167219	0.159019	0.164071	0.183707	0.155232	0.178588	0.161627	0.17049	0.162687	0.166179	0.168694	0.17468	0.167694	0.17867	0.160705	0.161901	0.16722	0.159817	0.163389	0.162083	0.177062	0.169487	0.165461	0.154627	0.161608	0.167159	0.154573	0.169026	0.174626	0.161499	0.158874	0.16126	0.15585	0.17193	0.159779	0.152618	0.166329	0.159228	0.158299	0.163443
IRMY-7	0.176207	0.178229	0.177936	0.181748	0.168739	0.180812	0.184317	0.170638	0.175536	0.176804	0.165478	0.172988	0.19397	0.171891	0.189285	0.168791	0.174552	0.17324	0.180046	0.177241	0.183903	0.182847	0.180594	0.176948	0.168578	0.175809	0.179685	0.173231	0.174234	0.17035	0.176479	0.168197	0.16431	0.170681	0.168507	0.164557	0.169877	0.181704	0.168734	0.170127	0.165129	0.167882	0.169349	0.173134	0.159911	0.174675	0.168448	0.174832	0.176416
IRMY-8	0.165982	0.168159	0.167585	0.174188	0.160151	0.165942	0.173246	0.168487	0.169328	0.165838	0.161496	0.164282	0.187813	0.166916	0.185277	0.164841	0.172008	0.166827	0.170527	0.173855	0.17224	0.171121	0.170987	0.171886	0.167116	0.174629	0.16781	0.166108	0.170552	0.173695	0.173111	0.163399	0.160225	0.160676	0.16276	0.159568	0.171157	0.177233	0.166527	0.166772	0.157779	0.159865	0.167657	0.165576	0.156481	0.170322	0.169043	0.165174	0.150999
IRMY-9	0.170773	0.173446	0.169802	0.174269	0.163788	0.172503	0.175317	0.166668	0.173686	0.164555	0.162053	0.169156	0.184922	0.169514	0.184064	0.165468	0.170414	0.161985	0.173411	0.169445	0.175959	0.17205	0.177605	0.171436	0.165754	0.167754	0.171396	0.169317	0.168657	0.179083	0.17023	0.170172	0.160452	0.164754	0.167518	0.157911	0.171779	0.174595	0.168881	0.169283	0.157924	0.160543	0.171862	0.167557	0.154473	0.174209	0.166997	0.16404	0.166163
IRR-1	0.167624	0.172091	0.168695	0.173178	0.163759	0.174288	0.167218	0.170586	0.172112	0.17233	0.161981	0.166304	0.190525	0.167723	0.183942	0.166407	0.176478	0.166953	0.170733	0.169563	0.183841	0.171235	0.175967	0.172614	0.161633	0.168397	0.167328	0.172172	0.163852	0.170297	0.170126	0.162167	0.162245	0.165562	0.165683	0.163925	0.170585	0.174433	0.163488	0.161162	0.16002	0.161508	0.164743	0.166157	0.156168	0.170978	0.159863	0.164157	0.162948
IRR-2	0.16804	0.173008	0.166893	0.171067	0.158815	0.167824	0.162503	0.165908	0.161523	0.167547	0.156496	0.162435	0.182702	0.168705	0.17978	0.160935	0.170138	0.160133	0.171258	0.168913	0.165382	0.169149	0.178152	0.166904	0.167097	0.171616	0.165339	0.169622	0.163185	0.176614	0.165927	0.161722	0.154627	0.161834	0.167124	0.153393	0.163041	0.159546	0.160254	0.160835	0.156383	0.161038	0.171845	0.16672	0.154675	0.165626	0.154271	0.163058	0.162638
IRR-3	0.16283	0.179342	0.168525	0.172818	0.156811	0.167048	0.168889	0.170855	0.169658	0.168253	0.160789	0.164568	0.183579	0.163719	0.19028	0.16579	0.168613	0.168164	0.170087	0.171444	0.175327	0.168386	0.176028	0.171305	0.166321	0.172532	0.168459	0.168784	0.164332	0.171172	0.172021	0.161971	0.157732	0.16162	0.166774	0.158797	0.171679	0.168034	0.161893	0.163386	0.158639	0.162462	0.166783	0.161135	0.154085	0.169773	0.160366	0.160921	0.165298
IRR-4	0.173803	0.175386	0.171839	0.175114	0.163883	0.173617	0.176661	0.162072	0.168196	0.170475	0.162119	0.173629	0.187874	0.159539	0.187924	0.169011	0.171238	0.165942	0.172521	0.171268	0.180057	0.175294	0.179947	0.166973	0.169775	0.167894	0.173509	0.169678	0.169947	0.171387	0.165435	0.162825	0.155717	0.159685	0.1605	0.160376	0.165226	0.180891	0.164154	0.163558	0.16519	0.161727	0.166375	0.164542	0.155171	0.173744	0.163613	0.162838	0.16481
IRR-5	0.160676	0.172629	0.157361	0.164239	0.155189	0.162322	0.161782	0.170322	0.161627	0.167809	0.153014	0.162172	0.183353	0.153502	0.180733	0.163271	0.164857	0.155394	0.169797	0.161847	0.16979	0.164616	0.167628	0.157763	0.15756	0.165874	0.165005	0.161336	0.155913	0.173056	0.162078	0.163778	0.150857	0.163874	0.167008	0.155766	0.165862	0.171173	0.157297	0.160335	0.156965	0.154447	0.16558	0.158758	0.149263	0.163566	0.153165	0.15562	0.154914
Sa-1	0.19258	0.198971	0.19329	0.198724	0.188296	0.196919	0.199644	0.183459	0.201656	0.195336	0.184928	0.188653	0.215293	0.189406	0.213328	0.188817	0.194048	0.191129	0.199108	0.19503	0.205834	0.193597	0.203597	0.196453	0.186111	0.187798	0.192932	0.192517	0.18716	0.182395	0.189995	0.183614	0.183566	0.184	0.185072	0.186762	0.178138	0.196972	0.188351	0.18631	0.187899	0.188038	0.17421	0.190886	0.179579	0.190201	0.190302	0.190096	0.190421
Sa-10	0.200275	0.194816	0.197229	0.200151	0.189178	0.196387	0.203749	0.189549	0.198915	0.196921	0.183907	0.189769	0.214914	0.189664	0.213184	0.188122	0.193444	0.194901	0.199599	0.194895	0.208442	0.198171	0.20652	0.199136	0.189095	0.187043	0.198435	0.189879	0.194041	0.184441	0.192197	0.17839	0.188481	0.185425	0.185183	0.188654	0.176631	0.200097	0.18598	0.185953	0.185158	0.189309	0.18041	0.193252	0.182064	0.190695	0.191262	0.194347	0.19749
Sa-2	0.192274	0.193231	0.192981	0.193286	0.189939	0.194568	0.198312	0.186572	0.201183	0.19199	0.179238	0.192251	0.210895	0.186142	0.207121	0.185435	0.193739	0.191681	0.196463	0.195894	0.201609	0.194148	0.200936	0.191459	0.186118	0.191319	0.19239	0.18682	0.187711	0.180239	0.192022	0.179755	0.18435	0.181848	0.178082	0.182667	0.178689	0.193517	0.184025	0.182605	0.182365	0.186109	0.17407	0.186843	0.181739	0.191841	0.189373	0.184796	0.193161
Sa-3	0.191481	0.190634	0.187662	0.192886	0.183471	0.18326	0.193997	0.180592	0.191759	0.191666	0.178279	0.187712	0.206658	0.1838	0.203276	0.183618	0.188811	0.182431	0.192566	0.188555	0.194746	0.187411	0.195851	0.185932	0.187427	0.181805	0.190972	0.189145	0.182431	0.17876	0.182961	0.179126	0.178548	0.176912	0.177227	0.177952	0.171446	0.190127	0.182547	0.17797	0.178827	0.181846	0.169003	0.184812	0.171313	0.18756	0.184002	0.183151	0.186751
Sa-4	0.194937	0.194897	0.195188	0.196779	0.189942	0.197333	0.198798	0.191722	0.197897	0.195346	0.18552	0.192573	0.210673	0.190977	0.213829	0.188526	0.191634	0.19317	0.199586	0.196374	0.204909	0.195581	0.203301	0.194507	0.189704	0.189214	0.197966	0.194654	0.191214	0.181381	0.190458	0.183299	0.179844	0.181902	0.18282	0.188161	0.17604	0.195724	0.187882	0.186151	0.181177	0.189048	0.178047	0.193007	0.177228	0.188334	0.188513	0.188072	0.193015
Sa-5	0.19011	0.189329	0.193144	0.195636	0.189017	0.196529	0.198863	0.188533	0.20149	0.197614	0.183642	0.187897	0.210507	0.184689	0.211983	0.186376	0.188142	0.186416	0.196247	0.192083	0.205133	0.194306	0.203131	0.195135	0.188312	0.186806	0.195679	0.189794	0.188275	0.182587	0.191733	0.177173	0.185228	0.18327	0.18227	0.18602	0.174877	0.194864	0.185138	0.184335	0.181567	0.185132	0.177569	0.186631	0.177039	0.185053	0.186596	0.184349	0.192152
Sa-6	0.205497	0.200273	0.205442	0.202173	0.198145	0.207355	0.210788	0.198516	0.209657	0.207944	0.197321	0.199209	0.222265	0.199573	0.220302	0.198793	0.202659	0.201686	0.206537	0.202148	0.215949	0.210828	0.213555	0.205615	0.199081	0.199299	0.205859	0.207439	0.204827	0.194399	0.199357	0.193753	0.192685	0.196305	0.194494	0.197374	0.190664	0.211133	0.196468	0.195204	0.190751	0.198963	0.186239	0.199644	0.189401	0.19692	0.198901	0.198548	0.208311
Sa-7	0.195398	0.195193	0.19048	0.19616	0.188146	0.198335	0.199646	0.189374	0.195526	0.198156	0.186828	0.194364	0.213328	0.192848	0.211989	0.188738	0.192567	0.192305	0.200519	0.195425	0.203251	0.199892	0.205956	0.199043	0.194236	0.191632	0.200937	0.191972	0.192539	0.182637	0.19241	0.178984	0.18652	0.18765	0.181615	0.188557	0.176068	0.198451	0.187817	0.191059	0.184287	0.189911	0.176685	0.188476	0.18005	0.188115	0.186729	0.191039	0.193396
Sa-8	0.194523	0.194705	0.193591	0.196302	0.19258	0.197846	0.198844	0.188426	0.197548	0.197983	0.18261	0.189659	0.214882	0.186984	0.211184	0.188877	0.194741	0.186225	0.195983	0.192756	0.205035	0.196723	0.198733	0.195971	0.188907	0.186933	0.196677	0.192348	0.191979	0.177761	0.189993	0.1799	0.185733	0.184774	0.182684	0.186294	0.173906	0.196435	0.187418	0.186618	0.183203	0.188345	0.17414	0.18893	0.178978	0.192139	0.189827	0.187898	0.18854
Sa-9	0.201144	0.203332	0.201089	0.208463	0.194496	0.202607	0.207699	0.196749	0.206728	0.200763	0.187714	0.200514	0.222815	0.195455	0.215554	0.18915	0.198463	0.197804	0.20571	0.200382	0.210572	0.203147	0.204248	0.198279	0.200464	0.198169	0.20064	0.197721	0.197098	0.190046	0.191428	0.187765	0.190354	0.193822	0.188824	0.190605	0.180883	0.204291	0.191104	0.190539	0.190181	0.194453	0.187782	0.189825	0.183515	0.197166	0.194469	0.197496	0.200091
		Max	Min	Average
	Gashora	0.183733	0.145685	0.170414
	Musenyi	0.197786	0.117616	0.168265
	Gishari	0.186166	0.091928	0.161849
	Muyumbu	0.202416	0.087633	0.168399
	Rubona	0.168634	0.154102	0.162951
	IC*	0.207161	0.087633	0.168636
	Sasso	0.170968	0.089118	0.152957
	General	0.222815	0.087633	0.173116
	IC* : Indigenous chickens from all sites (Gashora, Musenyi, Gishari, Muyumbu, and Rubona)
[truncated: 37 more columns]

## Sheet: Legend
Legend
IBGA	Gashora site
IBMU	Muyumbu site
IRGI	Gishari site
IRMY	Muyumbu site
IRR	Rubona site
Sa	Sasso chickens
