# Supplementary material for: Effectiveness of DArTseq markers application in genetic diversity and population structure of indigenous chickens in Eastern Province of Rwanda
Source: BMC Genomics. 2024 Feb 19;25:193. doi: 10.1186/s12864-024-10089-5 (PMC10875757; doi:10.1186/s12864-024-10089-5)
Supplement: Supplementary file 6 — Additional file 6 [file 12864_2024_10089_MOESM6_ESM.xlsx]

## Sheet: Distances
	IBGA-1	IBGA-2	IBGA-3	IBGA-4	IBGA-5	IBGA-6	IBGA-7	IBGA-8	IBMU-1	IBMU-10	IBMU-11	IBMU-12	IBMU-13	IBMU-14	IBMU-15	IBMU-16	IBMU-17	IBMU-18	IBMU-19	IBMU-2	IBMU-20	IBMU-21	IBMY-3	IBMY-4	IBMY-5	IBMY-6	IBMY-7	IBMY-8	IBMY-9	IRGI-1	IRGI-10	IRGI-11	IRGI-12	IRGI-13	IRGI-14	IRGI-15	IRGI-16	IRGI-2	IRGI-3	IRGI-4	IRGI-5	IRGI-6	IRGI-7	IRGI-8	IRGI-9	IRMY-1	IRMY-10	IRMY-11	IRMY-12
IBGA-1		0.434883	0.416481	0.39886	0.396258	0.41203	0.408255	0.430545	0.406613	0.403953	0.431567	0.404093	0.401572	0.424246	0.419153	0.433875	0.428136	0.408092	0.410587	0.402871	0.40114	0.412759	0.393601	0.408116	0.410381	0.420255	0.410139	0.421411	0.428357	0.444885	0.412279	0.43611	0.399662	0.421302	0.439854	0.398645	0.440389	0.407252	0.428665	0.414482	0.417775	0.413228	0.434968	0.418068	0.433818	0.410163	0.408268	0.410804	0.397631
IBGA-2	0.434883		0.451853	0.437638	0.413469	0.431167	0.440071	0.431705	0.428724	0.42387	0.450666	0.393727	0.426756	0.423223	0.431823	0.439913	0.431072	0.438346	0.436789	0.424981	0.433393	0.400596	0.423761	0.422338	0.421618	0.418406	0.420849	0.438031	0.431736	0.447816	0.42446	0.441292	0.43422	0.442081	0.438312	0.425195	0.464758	0.417191	0.430712	0.441626	0.422919	0.437023	0.432535	0.42631	0.452745	0.425792	0.433274	0.448627	0.426233
IBGA-3	0.416481	0.451853		0.425791	0.412647	0.429507	0.393182	0.435408	0.418711	0.406476	0.447235	0.419282	0.414976	0.413657	0.41866	0.433829	0.421028	0.399906	0.419245	0.409299	0.400203	0.424958	0.417263	0.415847	0.441271	0.414095	0.40491	0.424872	0.415109	0.445772	0.414857	0.430249	0.424126	0.424803	0.426439	0.425762	0.442626	0.391598	0.411416	0.423601	0.425259	0.41758	0.436735	0.430457	0.439963	0.409662	0.412148	0.427827	0.408358
IBGA-4	0.39886	0.437638	0.425791		0.406257	0.419959	0.413953	0.435538	0.406253	0.412701	0.437293	0.415913	0.393474	0.413361	0.408282	0.425587	0.431771	0.398786	0.403307	0.396485	0.394759	0.405897	0.404816	0.399588	0.411764	0.413371	0.403348	0.423249	0.41263	0.439564	0.413237	0.423694	0.426478	0.425824	0.435025	0.40915	0.448198	0.393895	0.412868	0.411083	0.398629	0.41375	0.423463	0.398489	0.443653	0.410239	0.423312	0.412617	0.405464
IBGA-5	0.396258	0.413469	0.412647	0.406257		0.373229	0.40702	0.403872	0.313712	0.408793	0.428172	0.397679	0.388734	0.411196	0.399597	0.430919	0.415491	0.410275	0.398983	0.404235	0.390444	0.425139	0.40006	0.386765	0.39962	0.428267	0.412782	0.411897	0.412647	0.443294	0.413272	0.43947	0.408444	0.412173	0.425301	0.397847	0.444232	0.394743	0.416415	0.421576	0.402978	0.41644	0.430222	0.406764	0.422957	0.396818	0.402692	0.42536	0.396818
IBGA-6	0.41203	0.431167	0.429507	0.419959	0.373229		0.411133	0.434365	0.377162	0.405103	0.439238	0.422245	0.393703	0.410082	0.418104	0.435026	0.436835	0.403272	0.414779	0.424515	0.393703	0.412606	0.411082	0.407111	0.422025	0.439015	0.416894	0.419061	0.408491	0.449212	0.416501	0.431882	0.420018	0.428218	0.439212	0.412845	0.463904	0.39972	0.417884	0.425246	0.411894	0.417458	0.447396	0.406075	0.441158	0.427535	0.428815	0.440125	0.406109
IBGA-7	0.408255	0.440071	0.393182	0.413953	0.40702	0.411133		0.430855	0.395072	0.400513	0.435868	0.411425	0.405873	0.411497	0.412941	0.422376	0.421	0.400488	0.418365	0.424586	0.399422	0.41793	0.412068	0.405108	0.412509	0.424992	0.411006	0.425274	0.411208	0.445569	0.405684	0.433692	0.411775	0.420311	0.435667	0.410756	0.450575	0.394691	0.403617	0.40883	0.414169	0.405304	0.434348	0.418408	0.42368	0.422761	0.40085	0.426893	0.403651
IBGA-8	0.430545	0.431705	0.435408	0.435538	0.403872	0.434365	0.430855		0.423929	0.418632	0.436219	0.427636	0.420641	0.431261	0.400247	0.434243	0.442811	0.420432	0.421392	0.415352	0.398394	0.421832	0.405887	0.418842	0.418577	0.426724	0.416898	0.437712	0.42695	0.447158	0.42056	0.452906	0.415249	0.432376	0.437574	0.430652	0.43676	0.406693	0.437113	0.423995	0.405816	0.411808	0.439897	0.435385	0.434172	0.410907	0.406838	0.439375	0.407855
IBMU-1	0.406613	0.428724	0.418711	0.406253	0.313712	0.377162	0.395072	0.423929		0.414418	0.427316	0.423766	0.403368	0.414641	0.408693	0.432134	0.417618	0.415465	0.409782	0.422956	0.382876	0.428123	0.40525	0.413369	0.423106	0.418564	0.408075	0.414476	0.412172	0.4399	0.417582	0.445112	0.415824	0.42442	0.426065	0.413488	0.437672	0.390474	0.414144	0.428525	0.411224	0.423399	0.429162	0.418537	0.436491	0.415442	0.410062	0.432761	0.403299
IBMU-10	0.403953	0.42387	0.406476	0.412701	0.408793	0.405103	0.400513	0.418632	0.414418		0.422934	0.400639	0.388274	0.416351	0.408647	0.41547	0.427713	0.386905	0.405392	0.40937	0.382326	0.392087	0.395297	0.407682	0.42045	0.411566	0.326391	0.412252	0.409079	0.443115	0.4101	0.433898	0.391474	0.422651	0.423409	0.402546	0.438171	0.407696	0.414552	0.404095	0.411194	0.40231	0.422509	0.418527	0.424614	0.415843	0.405223	0.420849	0.398916
IBMU-11	0.431567	0.450666	0.447235	0.437293	0.428172	0.439238	0.435868	0.436219	0.427316	0.422934		0.425224	0.430486	0.448422	0.44421	0.442674	0.439117	0.439972	0.442158	0.422712	0.414131	0.440409	0.437564	0.439639	0.422854	0.439191	0.445541	0.434235	0.344323	0.467732	0.441285	0.4469	0.427285	0.443271	0.455998	0.437618	0.4664	0.437106	0.444872	0.447827	0.422712	0.43828	0.467279	0.438719	0.440499	0.434324	0.446075	0.454709	0.430414
IBMU-12	0.404093	0.393727	0.419282	0.415913	0.397679	0.422245	0.411425	0.427636	0.423766	0.400639	0.425224		0.397827	0.40561	0.400539	0.425681	0.408141	0.401804	0.415097	0.402579	0.390533	0.37696	0.404883	0.41607	0.403155	0.397932	0.417622	0.419392	0.421041	0.445587	0.422161	0.439046	0.39894	0.423714	0.422254	0.400956	0.441533	0.398713	0.423538	0.413332	0.421505	0.416493	0.42892	0.40073	0.446449	0.411192	0.409747	0.42189	0.41425
IBMU-13	0.401572	0.426756	0.414976	0.393474	0.388734	0.393703	0.405873	0.420641	0.403368	0.388274	0.430486	0.397827		0.424075	0.396717	0.431941	0.427973	0.3762	0.401716	0.395321	0.357358	0.39484	0.395488	0.404008	0.398043	0.401853	0.399192	0.412912	0.396758	0.440702	0.389508	0.44005	0.406402	0.407929	0.413975	0.387655	0.44572	0.387577	0.415674	0.407327	0.401815	0.393427	0.420997	0.407344	0.44074	0.400415	0.406762	0.421092	0.388824
IBMU-14	0.424246	0.423223	0.413657	0.413361	0.411196	0.410082	0.411497	0.431261	0.414641	0.416351	0.448422	0.40561	0.424075		0.412371	0.445729	0.342643	0.422096	0.418667	0.410027	0.405248	0.432789	0.417122	0.41353	0.399341	0.433694	0.413796	0.343117	0.428619	0.449744	0.414279	0.447271	0.43425	0.434496	0.446457	0.412814	0.460792	0.399652	0.416102	0.436737	0.418473	0.419657	0.454773	0.415235	0.436283	0.414758	0.430172	0.41626	0.420023
IBMU-15	0.419153	0.431823	0.41866	0.408282	0.399597	0.418104	0.412941	0.400247	0.408693	0.408647	0.44421	0.400539	0.396717	0.412371		0.416282	0.421087	0.410103	0.417529	0.400611	0.388977	0.40878	0.414226	0.403261	0.414714	0.419346	0.409161	0.417006	0.40945	0.438704	0.425576	0.43579	0.421553	0.416464	0.427423	0.41875	0.43692	0.398485	0.417622	0.411811	0.393271	0.40619	0.419869	0.411464	0.430743	0.407492	0.416614	0.413802	0.398808
IBMU-16	0.433875	0.439913	0.433829	0.425587	0.430919	0.435026	0.422376	0.434243	0.432134	0.41547	0.442674	0.425681	0.431941	0.445729	0.416282		0.451928	0.421701	0.433125	0.439025	0.415259	0.428716	0.412786	0.432311	0.434735	0.432727	0.433385	0.440126	0.427648	0.454922	0.429211	0.453361	0.431863	0.428989	0.453906	0.426845	0.456324	0.425005	0.44308	0.433964	0.435233	0.426638	0.44405	0.43018	0.437964	0.434957	0.437607	0.431139	0.420419
IBMU-17	0.428136	0.431072	0.421028	0.431771	0.415491	0.436835	0.421	0.442811	0.417618	0.427713	0.439117	0.408141	0.427973	0.342643	0.421087	0.451928		0.418554	0.408566	0.408647	0.404308	0.421658	0.414427	0.430097	0.349704	0.438935	0.421967	0.322599	0.441464	0.456956	0.433279	0.453098	0.438196	0.431713	0.435118	0.41405	0.470875	0.407407	0.426623	0.42955	0.429941	0.427568	0.446908	0.451006	0.4509	0.424348	0.440407	0.428932	0.418184
IBMU-18	0.408092	0.438346	0.399906	0.398786	0.410275	0.403272	0.400488	0.420432	0.415465	0.386905	0.439972	0.401804	0.3762	0.422096	0.410103	0.421701	0.418554		0.391704	0.397631	0.369164	0.397608	0.397414	0.408406	0.408856	0.410542	0.39321	0.420642	0.41359	0.454458	0.405909	0.441681	0.391	0.415631	0.416456	0.413105	0.439229	0.389912	0.416805	0.415966	0.398815	0.416341	0.423331	0.407261	0.44391	0.40479	0.414471	0.431816	0.402656
IBMU-19	0.410587	0.436789	0.419245	0.403307	0.398983	0.414779	0.418365	0.421392	0.409782	0.405392	0.442158	0.415097	0.401716	0.418667	0.417529	0.433125	0.408566	0.391704		0.403446	0.399132	0.399514	0.404459	0.400954	0.385193	0.416041	0.416752	0.413692	0.414	0.448637	0.419449	0.423293	0.41373	0.408263	0.425733	0.39233	0.455056	0.40652	0.415116	0.406397	0.411757	0.419088	0.433751	0.410737	0.433953	0.419474	0.421586	0.418785	0.398636
IBMU-2	0.402871	0.424981	0.409299	0.396485	0.404235	0.424515	0.424586	0.415352	0.422956	0.40937	0.422712	0.402579	0.395321	0.410027	0.400611	0.439025	0.408647	0.397631	0.403446		0.388473	0.39914	0.397212	0.403584	0.310339	0.42663	0.417694	0.420777	0.413657	0.45157	0.422672	0.438207	0.417798	0.423781	0.441044	0.402766	0.448866	0.403126	0.419185	0.426544	0.403118	0.418771	0.440214	0.420978	0.438055	0.40952	0.422601	0.425924	0.418265
IBMU-20	0.40114	0.433393	0.400203	0.394759	0.390444	0.393703	0.399422	0.398394	0.382876	0.382326	0.414131	0.390533	0.357358	0.405248	0.388977	0.415259	0.404308	0.369164	0.399132	0.388473		0.399562	0.383994	0.396283	0.404959	0.40659	0.393241	0.402075	0.387772	0.44342	0.395539	0.417682	0.412091	0.400954	0.42988	0.39152	0.436212	0.384581	0.412161	0.40387	0.400945	0.406902	0.421885	0.413047	0.435415	0.385416	0.396759	0.418019	0.375259
IBMU-21	0.412759	0.400596	0.424958	0.405897	0.425139	0.412606	0.41793	0.421832	0.428123	0.392087	0.440409	0.37696	0.39484	0.432789	0.40878	0.428716	0.421658	0.397608	0.399514	0.39914	0.399562		0.395456	0.395403	0.389441	0.411708	0.402579	0.410653	0.417931	0.438689	0.413292	0.427292	0.401535	0.407827	0.433723	0.414462	0.448212	0.400875	0.417749	0.424671	0.409132	0.402013	0.428839	0.407678	0.442358	0.400356	0.412343	0.426687	0.406833
IBMU-3	0.393601	0.423761	0.417263	0.404816	0.40006	0.411082	0.412068	0.405887	0.40525	0.395297	0.437564	0.404883	0.395488	0.417122	0.414226	0.412786	0.414427	0.397414	0.404459	0.397212	0.383994	0.395456		0.409769	0.400358	0.423221	0.400248	0.416513	0.414209	0.448817	0.407818	0.414226	0.420085	0.408472	0.429917	0.404631	0.439347	0.395909	0.405296	0.42137	0.391164	0.431275	0.416643	0.414008	0.414106	0.406612	0.416936	0.417245	0.392861
IBMU-4	0.408116	0.422338	0.415847	0.399588	0.386765	0.407111	0.405108	0.418842	0.413369	0.407682	0.439639	0.41607	0.404008	0.41353	0.403261	0.432311	0.430097	0.408406	0.400954	0.403584	0.396283	0.395403	0.409769		0.402435	0.412271	0.393864	0.422952	0.42021	0.448615	0.41382	0.448416	0.4182	0.41011	0.424917	0.415862	0.433791	0.401003	0.411281	0.42257	0.419302	0.398245	0.43333	0.409525	0.430083	0.400073	0.412872	0.424566	0.407391
IBMU-5	0.410381	0.421618	0.441271	0.411764	0.39962	0.422025	0.412509	0.418577	0.423106	0.42045	0.422854	0.403155	0.398043	0.399341	0.414714	0.434735	0.349704	0.408856	0.385193	0.310339	0.404959	0.389441	0.400358	0.402435		0.429867	0.406615	0.414799	0.415554	0.454026	0.422383	0.436115	0.411354	0.419061	0.439855	0.409894	0.452231	0.402402	0.432217	0.43156	0.414653	0.414067	0.438571	0.411428	0.455208	0.419295	0.426313	0.426077	0.405321
IBMU-6	0.420255	0.418406	0.414095	0.413371	0.428267	0.439015	0.424992	0.426724	0.418564	0.411566	0.439191	0.397932	0.401853	0.433694	0.419346	0.432727	0.438935	0.410542	0.416041	0.42663	0.40659	0.411708	0.423221	0.412271	0.429867		0.407017	0.430392	0.420193	0.43821	0.432321	0.433531	0.412497	0.421917	0.423574	0.414531	0.440472	0.414458	0.427047	0.414296	0.430331	0.412557	0.437315	0.419132	0.441936	0.41388	0.414165	0.424547	0.414315
IBMU-7	0.410139	0.420849	0.40491	0.403348	0.412782	0.416894	0.411006	0.416898	0.408075	0.326391	0.445541	0.417622	0.399192	0.413796	0.409161	0.433385	0.421967	0.39321	0.416752	0.417694	0.393241	0.402579	0.400248	0.393864	0.406615	0.407017		0.412365	0.412647	0.455886	0.408416	0.452515	0.41189	0.425204	0.431262	0.404824	0.443728	0.40993	0.399919	0.400047	0.416879	0.405439	0.427261	0.410645	0.436862	0.404257	0.404885	0.43047	0.395304
IBMU-8	0.421411	0.438031	0.424872	0.423249	0.411897	0.419061	0.425274	0.437712	0.414476	0.412252	0.434235	0.419392	0.412912	0.343117	0.417006	0.440126	0.322599	0.420642	0.413692	0.420777	0.402075	0.410653	0.416513	0.422952	0.414799	0.430392	0.412365		0.430614	0.459949	0.422895	0.435689	0.427761	0.423117	0.440332	0.410877	0.465984	0.412553	0.418104	0.432959	0.404694	0.41856	0.448984	0.429636	0.429913	0.413273	0.425482	0.432343	0.41983
IBMU-9	0.428357	0.431736	0.415109	0.41263	0.412647	0.408491	0.411208	0.42695	0.412172	0.409079	0.344323	0.421041	0.396758	0.428619	0.40945	0.427648	0.441464	0.41359	0.414	0.413657	0.387772	0.417931	0.414209	0.42021	0.415554	0.420193	0.412647	0.430614		0.452605	0.402182	0.429354	0.40219	0.411564	0.425553	0.408136	0.442174	0.414637	0.425513	0.417032	0.409809	0.420234	0.445319	0.429563	0.440407	0.428995	0.417428	0.438938	0.417526
IRGI-1	0.444885	0.447816	0.445772	0.439564	0.443294	0.449212	0.445569	0.447158	0.4399	0.443115	0.467732	0.445587	0.440702	0.449744	0.438704	0.454922	0.456956	0.454458	0.448637	0.45157	0.44342	0.438689	0.448817	0.448615	0.454026	0.43821	0.455886	0.459949	0.452605		0.435757	0.434745	0.442075	0.432821	0.439833	0.463561	0.421485	0.433272	0.445746	0.435922	0.448311	0.428655	0.427288	0.446772	0.457025	0.441055	0.437502	0.448864	0.431156
IRGI-10	0.412279	0.42446	0.414857	0.413237	0.413272	0.416501	0.405684	0.42056	0.417582	0.4101	0.441285	0.422161	0.389508	0.414279	0.425576	0.429211	0.433279	0.405909	0.419449	0.422672	0.395539	0.413292	0.407818	0.41382	0.422383	0.432321	0.408416	0.422895	0.402182	0.435757		0.423858	0.416848	0.417968	0.42538	0.412284	0.455902	0.39949	0.402404	0.415893	0.424668	0.396284	0.433047	0.401961	0.358339	0.400664	0.404004	0.413512	0.390301
IRGI-11	0.43611	0.441292	0.430249	0.423694	0.43947	0.431882	0.433692	0.452906	0.445112	0.433898	0.4469	0.439046	0.44005	0.447271	0.43579	0.453361	0.453098	0.441681	0.423293	0.438207	0.417682	0.427292	0.414226	0.448416	0.436115	0.433531	0.452515	0.435689	0.429354	0.434745	0.423858		0.431467	0.420509	0.430173	0.438114	0.459068	0.41606	0.444639	0.425459	0.417404	0.421723	0.419924	0.425288	0.456374	0.421584	0.422001	0.439161	0.428264
IRGI-12	0.399662	0.43422	0.424126	0.426478	0.408444	0.420018	0.411775	0.415249	0.415824	0.391474	0.427285	0.39894	0.406402	0.43425	0.421553	0.431863	0.438196	0.391	0.41373	0.417798	0.412091	0.401535	0.420085	0.4182	0.411354	0.412497	0.41189	0.427761	0.40219	0.442075	0.416848	0.431467		0.413088	0.419153	0.41316	0.438018	0.406049	0.410725	0.416769	0.413094	0.385049	0.420482	0.401963	0.428694	0.418171	0.411472	0.416144	0.398507
IRGI-13	0.421302	0.442081	0.424803	0.425824	0.412173	0.428218	0.420311	0.432376	0.42442	0.422651	0.443271	0.423714	0.407929	0.434496	0.416464	0.428989	0.431713	0.415631	0.408263	0.423781	0.400954	0.407827	0.408472	0.41011	0.419061	0.421917	0.425204	0.423117	0.411564	0.432821	0.417968	0.420509	0.413088		0.426495	0.422265	0.440093	0.39189	0.418901	0.40955	0.403638	0.411852	0.422949	0.406123	0.437799	0.417957	0.416566	0.430092	0.40436
IRGI-14	0.439854	0.438312	0.426439	0.435025	0.425301	0.439212	0.435667	0.437574	0.426065	0.423409	0.455998	0.422254	0.413975	0.446457	0.427423	0.453906	0.435118	0.416456	0.425733	0.441044	0.42988	0.433723	0.429917	0.424917	0.439855	0.423574	0.431262	0.440332	0.425553	0.439833	0.42538	0.430173	0.419153	0.426495		0.432827	0.433092	0.414524	0.433455	0.424366	0.433228	0.423248	0.422348	0.432174	0.447464	0.429346	0.427095	0.428611	0.422254
IRGI-15	0.398645	0.425195	0.425762	0.40915	0.397847	0.412845	0.410756	0.430652	0.413488	0.402546	0.437618	0.400956	0.387655	0.412814	0.41875	0.426845	0.41405	0.413105	0.39233	0.402766	0.39152	0.414462	0.404631	0.415862	0.409894	0.414531	0.404824	0.410877	0.408136	0.463561	0.412284	0.438114	0.41316	0.422265	0.432827		0.443345	0.403713	0.426539	0.406578	0.398904	0.402687	0.425253	0.429288	0.434309	0.409675	0.410447	0.404638	0.398789
IRGI-16	0.440389	0.464758	0.442626	0.448198	0.444232	0.463904	0.450575	0.43676	0.437672	0.438171	0.4664	0.441533	0.44572	0.460792	0.43692	0.456324	0.470875	0.439229	0.455056	0.448866	0.436212	0.448212	0.439347	0.433791	0.452231	0.440472	0.443728	0.465984	0.442174	0.421485	0.455902	0.459068	0.438018	0.440093	0.433092	0.443345		0.436915	0.438958	0.446758	0.419854	0.425082	0.430005	0.45278	0.461161	0.440628	0.321588	0.460794	0.444708
IRGI-2	0.407252	0.417191	0.391598	0.393895	0.394743	0.39972	0.394691	0.406693	0.390474	0.407696	0.437106	0.398713	0.387577	0.399652	0.398485	0.425005	0.407407	0.389912	0.40652	0.403126	0.384581	0.400875	0.395909	0.401003	0.402402	0.414458	0.40993	0.412553	0.414637	0.433272	0.39949	0.41606	0.406049	0.39189	0.414524	0.403713	0.436915		0.394365	0.402598	0.397087	0.383099	0.426528	0.394772	0.423633	0.395685	0.396368	0.40326	0.400881
IRGI-3	0.428665	0.430712	0.411416	0.412868	0.416415	0.417884	0.403617	0.437113	0.414144	0.414552	0.444872	0.423538	0.415674	0.416102	0.417622	0.44308	0.426623	0.416805	0.415116	0.419185	0.412161	0.417749	0.405296	0.411281	0.432217	0.427047	0.399919	0.418104	0.425513	0.445746	0.402404	0.444639	0.410725	0.418901	0.433455	0.426539	0.438958	0.394365		0.418154	0.427829	0.413895	0.430813	0.409924	0.430081	0.413397	0.394506	0.432134	0.416913
IRGI-4	0.414482	0.441626	0.423601	0.411083	0.421576	0.425246	0.40883	0.423995	0.428525	0.404095	0.447827	0.413332	0.407327	0.436737	0.411811	0.433964	0.42955	0.415966	0.406397	0.426544	0.40387	0.424671	0.42137	0.42257	0.43156	0.414296	0.400047	0.432959	0.417032	0.435922	0.415893	0.425459	0.416769	0.40955	0.424366	0.406578	0.446758	0.402598	0.418154		0.416112	0.399404	0.418164	0.408965	0.436557	0.415947	0.409258	0.41484	0.405528
IRGI-5	0.417775	0.422919	0.425259	0.398629	0.402978	0.411894	0.414169	0.405816	0.411224	0.411194	0.422712	0.421505	0.401815	0.418473	0.393271	0.435233	0.429941	0.398815	0.411757	0.403118	0.400945	0.409132	0.391164	0.419302	0.414653	0.430331	0.416879	0.404694	0.409809	0.448311	0.424668	0.417404	0.413094	0.403638	0.433228	0.398904	0.419854	0.397087	0.427829	0.416112		0.4203	0.414509	0.415396	0.436475	0.411355	0.419688	0.429214	0.411794
IRGI-6	0.413228	0.437023	0.41758	0.41375	0.41644	0.417458	0.405304	0.411808	0.423399	0.40231	0.43828	0.416493	0.393427	0.419657	0.40619	0.426638	0.427568	0.416341	0.419088	0.418771	0.406902	0.402013	0.431275	0.398245	0.414067	0.412557	0.405439	0.41856	0.420234	0.428655	0.396284	0.421723	0.385049	0.411852	0.423248	0.402687	0.425082	0.383099	0.413895	0.399404	0.4203		0.420146	0.397223	0.425692	0.400286	0.395774	0.408764	0.386049
IRGI-7	0.434968	0.432535	0.436735	0.423463	0.430222	0.447396	0.434348	0.439897	0.429162	0.422509	0.467279	0.42892	0.420997	0.454773	0.419869	0.44405	0.446908	0.423331	0.433751	0.440214	0.421885	0.428839	0.416643	0.43333	0.438571	0.437315	0.427261	0.448984	0.445319	0.427288	0.433047	0.419924	0.420482	0.422949	0.422348	0.425253	0.430005	0.426528	0.430813	0.418164	0.414509	0.420146		0.431335	0.449776	0.4325	0.429377	0.451139	0.418255
IRGI-8	0.418068	0.42631	0.430457	0.398489	0.406764	0.406075	0.418408	0.435385	0.418537	0.418527	0.438719	0.40073	0.407344	0.415235	0.411464	0.43018	0.451006	0.407261	0.410737	0.420978	0.413047	0.407678	0.414008	0.409525	0.411428	0.419132	0.410645	0.429636	0.429563	0.446772	0.401961	0.425288	0.401963	0.406123	0.432174	0.429288	0.45278	0.394772	0.409924	0.408965	0.415396	0.397223	0.431335		0.423048	0.401165	0.400139	0.418423	0.415607
IRGI-9	0.433818	0.452745	0.439963	0.443653	0.422957	0.441158	0.42368	0.434172	0.436491	0.424614	0.440499	0.446449	0.44074	0.436283	0.430743	0.437964	0.4509	0.44391	0.433953	0.438055	0.435415	0.442358	0.414106	0.430083	0.455208	0.441936	0.436862	0.429913	0.440407	0.457025	0.358339	0.456374	0.428694	0.437799	0.447464	0.434309	0.461161	0.423633	0.430081	0.436557	0.436475	0.425692	0.449776	0.423048		0.426523	0.432171	0.431094	0.415189
IRMY-1	0.410163	0.425792	0.409662	0.410239	0.396818	0.427535	0.422761	0.410907	0.415442	0.415843	0.434324	0.411192	0.400415	0.414758	0.407492	0.434957	0.424348	0.40479	0.419474	0.40952	0.385416	0.400356	0.406612	0.400073	0.419295	0.41388	0.404257	0.413273	0.428995	0.441055	0.400664	0.421584	0.418171	0.417957	0.429346	0.409675	0.440628	0.395685	0.413397	0.415947	0.411355	0.400286	0.4325	0.401165	0.426523		0.397122	0.417502	0.40467
IRMY-10	0.408268	0.433274	0.412148	0.423312	0.402692	0.428815	0.40085	0.406838	0.410062	0.405223	0.446075	0.409747	0.406762	0.430172	0.416614	0.437607	0.440407	0.414471	0.421586	0.422601	0.396759	0.412343	0.416936	0.412872	0.426313	0.414165	0.404885	0.425482	0.417428	0.437502	0.404004	0.422001	0.411472	0.416566	0.427095	0.410447	0.321588	0.396368	0.394506	0.409258	0.419688	0.395774	0.429377	0.400139	0.432171	0.397122		0.435164	0.412819
IRMY-11	0.410804	0.448627	0.427827	0.412617	0.42536	0.440125	0.426893	0.439375	0.432761	0.420849	0.454709	0.42189	0.421092	0.41626	0.413802	0.431139	0.428932	0.431816	0.418785	0.425924	0.418019	0.426687	0.417245	0.424566	0.426077	0.424547	0.43047	0.432343	0.438938	0.448864	0.413512	0.439161	0.416144	0.430092	0.428611	0.404638	0.460794	0.40326	0.432134	0.41484	0.429214	0.408764	0.451139	0.418423	0.431094	0.417502	0.435164		0.37507
IRMY-12	0.397631	0.426233	0.408358	0.405464	0.396818	0.406109	0.403651	0.407855	0.403299	0.398916	0.430414	0.41425	0.388824	0.420023	0.398808	0.420419	0.418184	0.402656	0.398636	0.418265	0.375259	0.406833	0.392861	0.407391	0.405321	0.414315	0.395304	0.41983	0.417526	0.431156	0.390301	0.428264	0.398507	0.40436	0.422254	0.398789	0.444708	0.400881	0.416913	0.405528	0.411794	0.386049	0.418255	0.415607	0.415189	0.40467	0.412819	0.37507
IRMY-13	0.429061	0.418895	0.432536	0.420819	0.422152	0.432854	0.414629	0.425004	0.433054	0.426	0.444468	0.420466	0.411838	0.436386	0.417203	0.442925	0.430109	0.41832	0.432279	0.424037	0.417488	0.420444	0.415441	0.41449	0.411118	0.42751	0.429936	0.4406	0.420678	0.439574	0.426587	0.430441	0.408202	0.422397	0.433762	0.419394	0.452227	0.404944	0.42268	0.430041	0.39889	0.407381	0.438679	0.412611	0.430987	0.411334	0.411596	0.43294	0.423529
IRMY-14	0.455817	0.442396	0.439438	0.44363	0.451495	0.456509	0.454182	0.459071	0.463109	0.434552	0.480036	0.458847	0.458038	0.46121	0.43961	0.453557	0.463865	0.456266	0.448637	0.458446	0.454822	0.44365	0.440676	0.465979	0.462305	0.431514	0.445055	0.463169	0.446681	0.425943	0.451254	0.433841	0.455351	0.42967	0.417029	0.453846	0.421039	0.439609	0.440743	0.446731	0.452906	0.456935	0.422364	0.471791	0.466621	0.446496	0.464605	0.455248	0.451966
IRMY-15	0.411895	0.450237	0.420136	0.415459	0.405894	0.430151	0.403234	0.424055	0.412386	0.409292	0.434316	0.418611	0.416498	0.439062	0.40227	0.419094	0.430949	0.41769	0.403811	0.423517	0.422208	0.414212	0.408344	0.410853	0.408354	0.419967	0.414591	0.418496	0.422773	0.442787	0.416382	0.425093	0.422112	0.418365	0.433305	0.401387	0.456025	0.398714	0.427488	0.418115	0.403473	0.416901	0.430652	0.404636	0.437947	0.41336	0.422049	0.416174	0.402941
IRMY-16	0.413648	0.425792	0.404021	0.412418	0.408509	0.428862	0.401502	0.424976	0.408919	0.398916	0.436504	0.412502	0.393101	0.419584	0.402706	0.424802	0.420381	0.398403	0.403805	0.415196	0.394388	0.414224	0.409212	0.399644	0.422819	0.410843	0.407259	0.415017	0.42501	0.412966	0.398496	0.431845	0.41245	0.416633	0.435146	0.414063	0.436115	0.403054	0.399456	0.3995	0.411355	0.402461	0.416048	0.412966	0.440652	0.411192	0.414578	0.418817	0.408578
IRMY-17	0.419797	0.425817	0.43215	0.422083	0.419482	0.430227	0.427623	0.419261	0.421588	0.422457	0.441771	0.424396	0.416099	0.438731	0.421579	0.447521	0.428811	0.413357	0.429652	0.428456	0.403872	0.411614	0.422335	0.414768	0.41536	0.430118	0.419363	0.432227	0.428145	0.449772	0.419094	0.434602	0.407208	0.417987	0.434303	0.417174	0.449807	0.412252	0.428916	0.422095	0.418437	0.413431	0.435256	0.402037	0.43315	0.41295	0.420352	0.436557	0.419538
IRMY-18	0.401781	0.42699	0.404306	0.387693	0.397093	0.413351	0.397054	0.416909	0.401852	0.407416	0.43462	0.397604	0.404596	0.419016	0.415245	0.422037	0.419813	0.408481	0.403221	0.402862	0.386523	0.411032	0.39184	0.392212	0.410399	0.418097	0.418782	0.415317	0.416078	0.431501	0.420713	0.412619	0.407061	0.413423	0.436386	0.395178	0.433766	0.38778	0.406699	0.417558	0.407714	0.394935	0.432398	0.398848	0.424637	0.398036	0.403928	0.420003	0.40149
IRMY-19	0.427655	0.459696	0.442744	0.434388	0.430898	0.447069	0.447078	0.456774	0.443669	0.425026	0.459818	0.43139	0.422632	0.463478	0.42813	0.408254	0.459711	0.437303	0.440667	0.431013	0.435038	0.431768	0.434182	0.435365	0.443674	0.428277	0.439942	0.440572	0.433812	0.43734	0.438599	0.442093	0.437678	0.427198	0.450802	0.437543	0.443224	0.425422	0.443568	0.430395	0.449708	0.423958	0.435544	0.435096	0.458932	0.438071	0.434044	0.44582	0.440756
IRMY-2	0.41846	0.416152	0.421922	0.414601	0.405899	0.418734	0.410125	0.420118	0.423326	0.423753	0.434324	0.406405	0.389678	0.417826	0.411863	0.428323	0.42833	0.413801	0.41248	0.420464	0.396536	0.419913	0.411384	0.408255	0.412283	0.41475	0.435136	0.419392	0.432996	0.429814	0.418619	0.439046	0.408946	0.419725	0.428457	0.409675	0.456588	0.401315	0.423095	0.425594	0.403918	0.420032	0.4325	0.420911	0.428718	0.423481	0.422978	0.429837	0.431907
IRMY-20	0.406091	0.441781	0.417259	0.407881	0.399696	0.433359	0.417723	0.425948	0.415217	0.409964	0.464809	0.429747	0.404137	0.428935	0.409003	0.436354	0.427094	0.416673	0.407957	0.41973	0.403278	0.423565	0.409895	0.412833	0.413785	0.416711	0.419164	0.424796	0.419436	0.440083	0.409998	0.421218	0.438189	0.415445	0.441836	0.398625	0.447755	0.415445	0.423624	0.425288	0.4076	0.413545	0.426729	0.42452	0.432365	0.414002	0.417778	0.414214	0.410969
IRMY-21	0.406751	0.41835	0.422332	0.402089	0.404652	0.425732	0.420581	0.4236	0.421997	0.409341	0.451392	0.40086	0.412159	0.434991	0.407519	0.437098	0.426065	0.413034	0.41555	0.406962	0.400496	0.412513	0.389613	0.41827	0.411435	0.424353	0.405234	0.41114	0.429811	0.438188	0.402878	0.427714	0.417695	0.410914	0.420456	0.408375	0.438206	0.400933	0.414265	0.419013	0.416599	0.403796	0.42394	0.40728	0.436161	0.401289	0.420702	0.417073	0.415566
IRMY-22	0.421935	0.425311	0.410992	0.420266	0.419413	0.422648	0.403754	0.426659	0.415023	0.416707	0.444353	0.419478	0.399637	0.419112	0.411417	0.43884	0.425603	0.404936	0.420327	0.415623	0.392375	0.41337	0.410125	0.414793	0.417513	0.410473	0.419396	0.424179	0.422313	0.434571	0.396837	0.446045	0.426038	0.41308	0.435445	0.408798	0.44131	0.39362	0.412941	0.409907	0.40524	0.414678	0.431451	0.416433	0.429999	0.40043	0.415849	0.413587	0.419041
IRMY-23	0.419996	0.438867	0.416869	0.414382	0.406985	0.418077	0.402146	0.427858	0.406105	0.396981	0.448133	0.414031	0.405393	0.409302	0.405096	0.441412	0.425452	0.405431	0.426739	0.414539	0.395462	0.404453	0.419021	0.396434	0.415564	0.424144	0.415238	0.42621	0.427887	0.454484	0.408726	0.432518	0.409165	0.423492	0.427346	0.413843	0.444481	0.390301	0.400972	0.402725	0.417742	0.410549	0.447633	0.409235	0.428937	0.404887	0.408652	0.410739	0.404887
IRMY-24	0.401242	0.439003	0.41076	0.406096	0.395252	0.410222	0.414246	0.403277	0.399577	0.399944	0.419776	0.414943	0.393673	0.421634	0.404662	0.42287	0.418012	0.392959	0.403552	0.396267	0.394967	0.403118	0.386989	0.402807	0.387805	0.41979	0.410872	0.413064	0.4077	0.434693	0.396084	0.415243	0.412277	0.412504	0.419454	0.402038	0.434266	0.376515	0.401824	0.401376	0.395423	0.397447	0.43379	0.413245	0.428551	0.403564	0.403858	0.409429	0.398789
IRMY-25	0.436707	0.422842	0.43444	0.410378	0.416068	0.428979	0.42114	0.429524	0.427853	0.413355	0.442758	0.413508	0.402722	0.42411	0.416377	0.41837	0.435554	0.4088	0.422235	0.421467	0.399702	0.422235	0.407191	0.436876	0.435356	0.418806	0.431293	0.418208	0.431327	0.431257	0.417856	0.44049	0.422709	0.416314	0.453738	0.419914	0.443883	0.417636	0.408282	0.415211	0.404926	0.406957	0.434392	0.426351	0.43148	0.410022	0.409877	0.428625	0.413508
IRMY-26	0.400204	0.423604	0.410536	0.395971	0.39337	0.404376	0.399776	0.396165	0.384913	0.388623	0.438257	0.409016	0.394379	0.404741	0.390617	0.428336	0.399913	0.38237	0.389637	0.392672	0.376076	0.403801	0.386884	0.391514	0.390671	0.396209	0.398263	0.392559	0.411845	0.434775	0.373242	0.426503	0.401106	0.40742	0.417418	0.400957	0.42762	0.373031	0.402489	0.403796	0.387911	0.395515	0.408148	0.39856	0.417795	0.398615	0.397552	0.40835	0.389175
IRMY-3	0.442489	0.45352	0.433079	0.428337	0.437296	0.431612	0.438311	0.456942	0.426514	0.429597	0.459085	0.440917	0.430301	0.453158	0.439455	0.436821	0.447178	0.435696	0.440826	0.450439	0.44146	0.430595	0.438786	0.434634	0.446086	0.445284	0.44187	0.435828	0.437534	0.428996	0.428913	0.423448	0.433359	0.433154	0.447346	0.428315	0.440677	0.430473	0.429842	0.436753	0.438558	0.442484	0.41968	0.435705	0.445631	0.437337	0.440044	0.453198	0.427999
IRMY-4	0.446989	0.44902	0.432617	0.437656	0.444488	0.45266	0.44679	0.455152	0.449678	0.433128	0.478897	0.441817	0.443714	0.451366	0.446235	0.461548	0.464962	0.44762	0.449371	0.45182	0.440564	0.438584	0.443253	0.453429	0.454714	0.442148	0.436088	0.444313	0.451944	0.431221	0.441477	0.428777	0.432011	0.433598	0.435659	0.42964	0.435278	0.423337	0.44873	0.438967	0.43947	0.432134	0.416116	0.433911	0.455948	0.437778	0.452777	0.326829	0.431083
IRMY-5	0.435068	0.436229	0.434581	0.431167	0.417999	0.446484	0.433613	0.432779	0.428018	0.413983	0.445565	0.427292	0.43136	0.436673	0.440954	0.448575	0.447776	0.415895	0.435643	0.433115	0.422528	0.421534	0.427004	0.440575	0.443538	0.451716	0.426222	0.431567	0.425733	0.427383	0.434878	0.424064	0.418019	0.423978	0.418586	0.423164	0.441273	0.417363	0.433125	0.42501	0.421773	0.426504	0.417217	0.433622	0.457437	0.420691	0.432128	0.44434	0.415878
IRMY-6	0.412487	0.426825	0.427376	0.416061	0.406914	0.418007	0.411569	0.432689	0.420402	0.407271	0.435342	0.406116	0.406623	0.431684	0.40459	0.440007	0.419213	0.418264	0.41787	0.425028	0.403586	0.410885	0.411529	0.4123	0.411121	0.418819	0.410413	0.419979	0.422514	0.448027	0.413921	0.433351	0.412161	0.430109	0.447464	0.395041	0.45814	0.403635	0.41971	0.420469	0.407997	0.408725	0.450763	0.408289	0.423607	0.410903	0.411651	0.424684	0.410031
IRMY-7	0.451573	0.473189	0.434072	0.448516	0.430715	0.437042	0.442418	0.449299	0.438126	0.424854	0.465879	0.451361	0.442897	0.462795	0.447201	0.459326	0.457671	0.430561	0.448993	0.430832	0.427752	0.440923	0.426497	0.439621	0.456577	0.450306	0.439764	0.447095	0.443445	0.434453	0.438849	0.427106	0.42501	0.448555	0.447428	0.432426	0.449362	0.445837	0.451505	0.45342	0.43416	0.441211	0.4448	0.445704	0.452432	0.447298	0.431618	0.45373	0.436543
IRMY-8	0.425553	0.43646	0.417148	0.415974	0.420392	0.42494	0.425013	0.415342	0.423822	0.410236	0.450171	0.425741	0.413515	0.428464	0.425137	0.442567	0.437721	0.429501	0.411242	0.425809	0.393186	0.414725	0.395083	0.420936	0.425078	0.425299	0.412504	0.41421	0.432594	0.448788	0.403774	0.422961	0.414703	0.405733	0.433397	0.409299	0.438396	0.416686	0.43561	0.419943	0.399207	0.408199	0.428959	0.415661	0.432292	0.42001	0.416394	0.416252	0.380789
IRMY-9	0.435947	0.422542	0.435462	0.41052	0.419277	0.426907	0.418225	0.429212	0.414847	0.431082	0.453026	0.432592	0.410672	0.440694	0.416075	0.453081	0.427251	0.40852	0.426332	0.429994	0.415473	0.42501	0.414709	0.418526	0.420435	0.424628	0.426174	0.428892	0.433236	0.454444	0.426401	0.430731	0.407039	0.418653	0.429588	0.415204	0.453108	0.417331	0.435803	0.431587	0.416453	0.411034	0.432281	0.420717	0.438678	0.419338	0.429001	0.443001	0.423295
IRR-1	0.404224	0.439319	0.435008	0.402997	0.417879	0.413646	0.412435	0.429186	0.422628	0.411194	0.445454	0.417935	0.418899	0.442972	0.414233	0.420585	0.440169	0.423043	0.418331	0.429073	0.417136	0.40958	0.417217	0.416663	0.419919	0.413155	0.415591	0.424414	0.425208	0.455947	0.420148	0.410287	0.418808	0.414174	0.426891	0.415129	0.459682	0.405389	0.421525	0.413047	0.416832	0.404362	0.418898	0.42602	0.437307	0.417055	0.416533	0.435395	0.410476
IRR-2	0.411185	0.427748	0.416822	0.402131	0.407789	0.412772	0.399891	0.408444	0.408189	0.407704	0.43535	0.408729	0.400109	0.406185	0.406775	0.413591	0.416163	0.405313	0.403933	0.415805	0.385498	0.409144	0.41066	0.40752	0.417715	0.413155	0.404789	0.408197	0.411561	0.455027	0.403859	0.408967	0.407797	0.40714	0.426891	0.389844	0.441808	0.382901	0.412254	0.419614	0.397538	0.398255	0.437703	0.404366	0.417069	0.398741	0.399862	0.40545	0.406984
IRR-3	0.406231	0.420564	0.413612	0.405437	0.405016	0.414379	0.404449	0.426869	0.415899	0.415881	0.423871	0.404211	0.398199	0.413914	0.423876	0.423095	0.413393	0.41809	0.408988	0.412595	0.393011	0.409862	0.402669	0.405178	0.414065	0.409511	0.411947	0.412406	0.413173	0.43585	0.410744	0.423049	0.401526	0.416717	0.424572	0.411037	0.441784	0.393037	0.416543	0.40158	0.402614	0.405099	0.423704	0.402907	0.425689	0.406829	0.413766	0.419305	0.398995
IRR-4	0.424483	0.437229	0.449183	0.419257	0.431342	0.444904	0.433678	0.413788	0.438776	0.42584	0.456697	0.444452	0.435965	0.454086	0.435315	0.44608	0.44941	0.437662	0.436666	0.449516	0.428788	0.430845	0.429701	0.438474	0.440151	0.427296	0.44259	0.442418	0.440566	0.439251	0.428322	0.419255	0.422487	0.425856	0.425687	0.436275	0.438826	0.42496	0.447342	0.424565	0.421848	0.411046	0.432011	0.427512	0.452715	0.43138	0.440452	0.443198	0.43407
IRR-5	0.423914	0.425086	0.430968	0.409518	0.397807	0.420657	0.412436	0.416328	0.411235	0.40727	0.421471	0.403943	0.398387	0.423731	0.426174	0.438714	0.42453	0.401054	0.421843	0.419316	0.41055	0.427144	0.408052	0.404499	0.418587	0.438268	0.413859	0.405163	0.423424	0.440384	0.406479	0.433861	0.397778	0.423909	0.443914	0.408523	0.453641	0.405823	0.416647	0.414792	0.410205	0.408302	0.424215	0.410498	0.437735	0.402642	0.413431	0.427809	0.396593
Sa-1	0.478942	0.472614	0.467383	0.484662	0.460768	0.468537	0.479068	0.469739	0.476084	0.480404	0.505508	0.469511	0.465018	0.479771	0.469496	0.478428	0.485723	0.466887	0.47303	0.473267	0.463181	0.470723	0.457628	0.477571	0.465596	0.479816	0.467879	0.490138	0.455491	0.445565	0.460072	0.450824	0.48185	0.458465	0.460936	0.474717	0.449685	0.483088	0.471582	0.472907	0.47145	0.469934	0.45513	0.474072	0.492118	0.480182	0.477168	0.483944	0.475064
Sa-10	0.483052	0.465132	0.469106	0.473388	0.458796	0.454225	0.471561	0.460861	0.462612	0.464553	0.504955	0.454696	0.474618	0.477349	0.464758	0.470465	0.496518	0.456767	0.472454	0.473161	0.458001	0.466454	0.457015	0.470989	0.467777	0.466331	0.475983	0.475115	0.470031	0.44313	0.469207	0.443386	0.481312	0.44644	0.450289	0.448781	0.450448	0.457874	0.468694	0.462212	0.447838	0.467046	0.44177	0.473987	0.487363	0.450147	0.472877	0.465764	0.480564
Sa-2	0.458813	0.47273	0.461538	0.470377	0.46226	0.454061	0.46585	0.465244	0.467908	0.463886	0.497259	0.457704	0.460093	0.47338	0.458562	0.490166	0.496188	0.462937	0.465784	0.466001	0.464674	0.476844	0.454122	0.461632	0.469856	0.467506	0.481752	0.472565	0.462453	0.429507	0.462949	0.436012	0.46567	0.440399	0.448764	0.466934	0.455284	0.458582	0.457875	0.463847	0.446755	0.455742	0.439814	0.474182	0.481543	0.466862	0.469359	0.478003	0.465023
Sa-3	0.482594	0.449635	0.477934	0.474318	0.471251	0.469788	0.468329	0.464998	0.463055	0.458117	0.510128	0.461089	0.459362	0.468988	0.457837	0.464942	0.492749	0.466247	0.472452	0.472698	0.46074	0.460015	0.450177	0.480718	0.471016	0.459459	0.465883	0.481172	0.463105	0.443105	0.4781	0.45617	0.454834	0.457404	0.458493	0.472302	0.44632	0.456024	0.465912	0.47186	0.459754	0.468446	0.44129	0.464211	0.491111	0.474037	0.476634	0.48669	0.463849
Sa-4	0.483656	0.460318	0.479472	0.463886	0.462201	0.465384	0.467162	0.467027	0.472908	0.457433	0.492127	0.486786	0.461406	0.482159	0.463552	0.47756	0.485777	0.465136	0.4819	0.47055	0.462781	0.466643	0.461786	0.471174	0.472572	0.466533	0.472046	0.476668	0.476683	0.427215	0.483847	0.45683	0.46469	0.4444	0.443287	0.456753	0.453853	0.463583	0.465164	0.464702	0.451242	0.458896	0.445626	0.478333	0.507231	0.467264	0.467913	0.471011	0.465884
Sa-5	0.474354	0.463061	0.479924	0.479106	0.449464	0.451759	0.475426	0.475344	0.466022	0.47534	0.477525	0.459022	0.470601	0.480743	0.468622	0.482644	0.494215	0.457946	0.458431	0.480743	0.467375	0.468481	0.46043	0.479471	0.48092	0.467454	0.477549	0.475736	0.470202	0.44248	0.47121	0.456376	0.471158	0.458527	0.457802	0.459507	0.460276	0.460821	0.475343	0.473884	0.451709	0.46905	0.448817	0.47551	0.485181	0.471411	0.481416	0.475623	0.460848
Sa-6	0.472804	0.459209	0.453533	0.453202	0.446521	0.455156	0.480351	0.451736	0.456698	0.451779	0.491029	0.456538	0.443489	0.471768	0.436987	0.456323	0.464273	0.451863	0.45731	0.465765	0.454363	0.458221	0.440341	0.452751	0.457679	0.45587	0.457757	0.458568	0.458546	0.420314	0.461795	0.455729	0.459907	0.445553	0.436778	0.447889	0.436854	0.456504	0.465915	0.44636	0.443315	0.456877	0.42787	0.464675	0.483172	0.451985	0.452548	0.454808	0.459279
Sa-7	0.483452	0.467376	0.463065	0.470551	0.472583	0.471123	0.479365	0.46495	0.471754	0.459002	0.505824	0.46151	0.457497	0.495147	0.474447	0.474559	0.498812	0.468958	0.482625	0.466166	0.464838	0.470548	0.466115	0.482513	0.475135	0.461715	0.472256	0.488588	0.469974	0.444452	0.471938	0.446527	0.47983	0.459662	0.451612	0.46758	0.454981	0.461967	0.47608	0.480616	0.462013	0.468844	0.439022	0.481425	0.49619	0.455564	0.477958	0.470779	0.467491
Sa-8	0.47159	0.476367	0.478562	0.477276	0.467719	0.476447	0.485183	0.463338	0.477076	0.464732	0.511216	0.463576	0.46876	0.485002	0.465857	0.469723	0.491465	0.465548	0.472628	0.474262	0.464148	0.460214	0.45629	0.476708	0.469801	0.457394	0.474321	0.478538	0.477164	0.441055	0.457363	0.449489	0.474914	0.456674	0.449113	0.467812	0.448804	0.470076	0.461935	0.470657	0.459475	0.453376	0.441507	0.463923	0.490799	0.470958	0.481011	0.485901	0.474205
Sa-9	0.478632	0.469115	0.462517	0.469972	0.46645	0.472389	0.461368	0.47175	0.464312	0.478231	0.492242	0.462336	0.486993	0.46606	0.459998	0.484611	0.48306	0.460767	0.476891	0.47112	0.468409	0.464474	0.450592	0.480971	0.481494	0.463016	0.475372	0.464364	0.464346	0.442152	0.469929	0.446471	0.467106	0.463234	0.457009	0.456875	0.442626	0.463694	0.463897	0.461637	0.461436	0.472876	0.450755	0.465414	0.489934	0.462336	0.474047	0.471123	0.485932
		Max	Min	Average
	Gashora	0.451853	0.373229	0.41914
	Musenyi	0.451928	0.310339	0.410067
	Gishari	0.463561	0.358339	0.423219
	Muyumbu	0.466086	0.222811	0.418794
	Rubona	0.435671	0.387461	0.41512
	IC*	0.480036	0.222811	0.420879
	Sasso	0.388377	0.220082	0.363867
	General	0.511216	0.220082	0.42919
	IC* : Indigenous chickens from all sites (Gashora, Musenyi, Gishari, Muyumbu, and Rubona)
[truncated: 37 more columns]

## Sheet: Legend
Legend
IBGA	Gashora site
IBMU	Muyumbu site
IRGI	Gishari site
IRMY	Muyumbu site
IRR	Rubona site
Sa	Sasso chickens
